# Supplementary material for: Crystal structures of Zn(cyclam)I2 (second monoclinic polymorph) and Zn(cyclam)I(I3)
Source: Acta Crystallogr E Crystallogr Commun. 2021 Oct 29;77(Pt 11):1185–9. doi: 10.1107/S2056989021011166 (PMC8587993; doi:10.1107/S2056989021011166)
Supplement: Supplementary file 1 [file e-77-01185-sup1.cif]

##############################################################################
#                                                                            #
# This CIF contains the data in a paper accepted for publication in          #
# Acta Crystallographica Section E. It conforms to the requirements of       #
# Notes for Authors for Acta Crystallographica Section E, and has been       #
# peer reviewed under the auspices of the IUCr Commission on Journals.       #
#                                                                            #
# Full details of the Crystallographic Information File format               #
# are given in the paper "The Crystallographic Information File (CIF):       #
# a New Standard Archive File for Crystallography" by S. R. Hall, F. H.      #
# Allen and I. D. Brown [Acta Cryst. (1991), A47, 655-685].                  #
#                                                                            #
# The current version of the core CIF dictionary is obtainable from          #
# ftp://ftp.iucr.org/pub/cif_core.dic.                                       #
#                                                                            #
# Software is freely available for graphical display of the structure(s)     #
# in this CIF. For information consult the CIF software page                 #
# http://www.iucr.org/resources/cif/software.                                #
#                                                                            #
# This file may be used for bona fide research purposes within the           #
# scientific community so long as proper attribution is given to the journal # 
# article from which it was obtained.                                        #
#                                                                            #
##############################################################################
data_I
_audit_creation_method
;
Olex2 1.5
(compiled 2021.08.20 svn.r13c46975 for OlexSys, GUI svn.r6405)
;
_journal_date_recd_electronic     2021-10-14
_journal_date_accepted     2021-10-24
_journal_name_full     'Acta Crystallographica, Section E'
_journal_year     2021
_journal_volume     77
_journal_issue     11
_journal_page_first     1185
_journal_page_last     1189
_journal_paper_category     GM
_journal_paper_doi     10.1107/S2056989021011166
_journal_coeditor_code     HB7994
_publ_contact_author_name     'Yaroslaw D. Lampeka'
_publ_contact_author_address
;
L.V. Pisarzhevskii Institute of Physical Chemistry of the National Academy of
Sciences of Ukraine, Prospekt Nauki 31, Kyiv 03028, Ukraine
;
_publ_contact_author_email     'lampeka@adamant.net'
_publ_contact_author_fax     '+38 044 5252570'
_publ_contact_author_phone     '+38 044 5256540'
_publ_section_title
;
Crystal structures of Zn(cyclam)I~2~ (second monoclinic polymorph) and
Zn(cyclam)I(I~3~)
;
_publ_section_title_footnote     .
loop_
    _publ_author_name
    _publ_author_footnote
    _publ_author_address
    'Gavrish, Sergey P.' .
;
L.V. Pisarzhevskii Institute of Physical Chemistry of the National Academy \
of Sciences of Ukraine, Prospekt Nauki 31, Kyiv 03028, Ukraine
;
    'Shova, Sergiu' .
;
"Petru Poni" Institute of Macromolecular Chemistry,
Department of Inorganic
Polymers, Aleea Grigore Ghica Voda 41A, RO-700487 Iasi, Romania
;
    'Lampeka, Yaroslaw D.' .
;
L.V. Pisarzhevskii Institute of Physical Chemistry of the National Academy \
of Sciences of Ukraine, Prospekt Nauki 31, Kyiv 03028, Ukraine
;
_publ_section_synopsis
;
The crystal of the first title compound contains five-coordinate
[Zn(<i>L</i>)I]^+^ (<i>L</i> = cyclam) cations and non-coordinated iodide
anions; the extended structure is consolidated by N---H...I and N---H...(I,I)
hydrogen bonds. The crystals of the second title compound consist of chains of
[Zn(<i>L</i>)I]^+^ units and triiodide counter-ions but without significant
hydrogen-bonding interactions.
;
_chemical_name_systematic
;\
Iodido(1,4,8,11-tetraazacyclotetradecane-\
\k^4^<i>N</i>^1^,<i>N</i>^4^,<i>N</i>^8^,<i>N</i>^11^)zinc(II) iodide
;
_chemical_name_common     ?
_chemical_formula_moiety     'C10 H24 I N4 Zn +, I -'
_chemical_formula_sum     'C10 H24 I2 N4 Zn'
_chemical_formula_iupac     '[Zn I (C10 H24 N4)] I'
_chemical_formula_weight     519.50
_chemical_melting_point     ?
_space_group_crystal_system     monoclinic
_space_group_name_H-M_alt     'P 1 21/n 1'
_space_group_name_Hall     '-P 2yn'
loop_
    _space_group_symop_operation_xyz
    'x, y, z'
    '-x+1/2, y+1/2, -z+1/2'
    '-x, -y, -z'
    'x-1/2, -y-1/2, z-1/2'
_cell_length_a     8.3837(3)
_cell_length_b     13.7570(4)
_cell_length_c     14.6478(5)
_cell_angle_alpha     90
_cell_angle_beta     103.852(3)
_cell_angle_gamma     90
_cell_volume     1640.25(9)
_cell_formula_units_Z     4
_cell_measurement_reflns_used     3942
_cell_measurement_theta_min     2.0570
_cell_measurement_theta_max     27.3350
_cell_measurement_temperature     293(2)
_exptl_crystal_description     prism
_exptl_crystal_colour     'clear light colourless'
_exptl_crystal_size_max     0.2
_exptl_crystal_size_mid     0.2
_exptl_crystal_size_min     0.15
_exptl_crystal_density_diffrn     2.104
_exptl_crystal_density_meas     ?
_exptl_crystal_density_method     ?
_exptl_crystal_F_000     992
_exptl_absorpt_coefficient_mu     5.250
_exptl_absorpt_correction_type     multi-scan
_exptl_absorpt_process_details
;
(CrysAlisPro; Rigaku OD, 2019)
;
_exptl_absorpt_correction_T_min     0.65041
_exptl_absorpt_correction_T_max     1.00000
_diffrn_ambient_temperature     293(2)
_diffrn_source     'fine-focus sealed X-ray tube'
_diffrn_radiation_type     'Mo K\a'
_diffrn_radiation_wavelength     0.71073
_diffrn_radiation_monochromator     graphite
_diffrn_measurement_device_type     'Xcalibur, Eos'
_diffrn_measurement_device     'four-circle diffractometer'
_diffrn_measurement_method     '\w scans'
_diffrn_detector     'CCD plate'
_diffrn_detector_area_resol_mean     16.1593
_diffrn_reflns_number     10691
_diffrn_reflns_av_R_equivalents     0.0309
_diffrn_reflns_av_unetI/netI     0.0449
_diffrn_reflns_theta_min     2.060
_diffrn_reflns_theta_max     29.082
_diffrn_reflns_theta_full     25.242
_diffrn_measured_fraction_theta_max     0.860
_diffrn_measured_fraction_theta_full     1.000
_diffrn_reflns_limit_h_min     -10
_diffrn_reflns_limit_h_max     10
_diffrn_reflns_limit_k_min     -17
_diffrn_reflns_limit_k_max     11
_diffrn_reflns_limit_l_min     -18
_diffrn_reflns_limit_l_max     19
_diffrn_radiation_probe     x-ray
_refine_special_details     ?
_reflns_number_total     3785
_reflns_number_gt     2982
_reflns_threshold_expression     'I > 2\s(I)'
_refine_ls_structure_factor_coef     Fsqd
_refine_ls_matrix_type     full
_refine_ls_R_factor_all     0.0476
_refine_ls_R_factor_gt     0.0327
_refine_ls_wR_factor_gt     0.0481
_refine_ls_wR_factor_ref     0.0532
_refine_ls_goodness_of_fit_ref     1.021
_refine_ls_restrained_S_all     1.021
_refine_ls_number_reflns     3785
_refine_ls_number_parameters     155
_refine_ls_number_restraints     0
_refine_ls_hydrogen_treatment     constr
_refine_ls_weighting_scheme     calc
_refine_ls_weighting_details
                      'w=1/[\s^2^(Fo^2^)+(0.0145P)^2^] where P=(Fo^2^+2Fc^2^)/3'
_atom_sites_solution_hydrogens     geom
_atom_sites_solution_primary     direct
_atom_sites_solution_secondary     ?
_refine_ls_shift/su_max     0.001
_refine_ls_shift/su_mean     0.000
_refine_diff_density_max     0.569
_refine_diff_density_min     -0.829
_refine_ls_extinction_method
;
<i>SHELXL2018/3</i> (Sheldrick 2015b)
;
_refine_ls_extinction_coef     0.00134(7)
_refine_ls_extinction_expression
                                  'Fc^*^=kFc[1+0.001xFc^2^\l^3^/sin(2\q)]^-1/4^'
loop_
    _atom_type_symbol
    _atom_type_description
    _atom_type_scat_dispersion_real
    _atom_type_scat_dispersion_imag
    _atom_type_scat_source
    'C' 'C' 0.0033 0.0016
                         'International Tables Vol C Tables 4.2.6.8 and 6.1.1.4'
    'H' 'H' 0.0000 0.0000
                         'International Tables Vol C Tables 4.2.6.8 and 6.1.1.4'
    'I' 'I' -0.4742 1.8119
                         'International Tables Vol C Tables 4.2.6.8 and 6.1.1.4'
    'N' 'N' 0.0061 0.0033
                         'International Tables Vol C Tables 4.2.6.8 and 6.1.1.4'
    'Zn' 'Zn' 0.2839 1.4301
                         'International Tables Vol C Tables 4.2.6.8 and 6.1.1.4'
_computing_data_collection
;
CrysAlisPro (Rigaku OD, 2019)
;
_computing_cell_refinement
;
CrysAlisPro (Rigaku OD, 2019)
;
_computing_data_reduction
;
CrysAlisPro (Rigaku OD, 2019)
;
_computing_structure_solution
;
<i>SHELXT2018/2</i> (Sheldrick, 2015a)
;
_computing_structure_refinement
;
<i>SHELXL2018/3</i> (Sheldrick, 2015b)
;
_computing_molecular_graphics
;
Mercury (Macrae <i>et al.</i>,  2020)
;
_computing_publication_material
;
publCIF (Westrip, 2010)
;
loop_
    _atom_site_type_symbol
    _atom_site_label
    _atom_site_fract_x
    _atom_site_fract_y
    _atom_site_fract_z
    _atom_site_U_iso_or_equiv
    _atom_site_adp_type
    _atom_site_calc_flag
    _atom_site_occupancy
    _atom_site_disorder_assembly
    _atom_site_disorder_group
    I I1 0.16199(3) 0.40650(2) 0.15018(2) 0.03711(9) Uani d 1 . .
    Zn Zn1 0.00746(5) 0.54540(3) 0.22192(3) 0.02665(12) Uani d 1 . .
    N N1 -0.2241(3) 0.48210(19) 0.2122(2) 0.0272(7) Uani d 1 . .
    H H1 -0.226473 0.423178 0.174250 0.033 Uiso calc 1 . .
    N N2 0.0454(3) 0.5033(2) 0.36481(19) 0.0292(7) Uani d 1 . .
    H H2 0.003393 0.556139 0.397386 0.035 Uiso calc 1 . .
    N N3 0.1933(3) 0.65217(19) 0.2632(2) 0.0282(7) Uani d 1 . .
    H H3 0.149659 0.704337 0.295758 0.034 Uiso calc 1 . .
    N N4 -0.0687(3) 0.63817(19) 0.1048(2) 0.0288(7) Uani d 1 . .
    H H4 -0.054780 0.601213 0.050069 0.035 Uiso calc 1 . .
    C C1 -0.2327(5) 0.4485(3) 0.3069(3) 0.0371(10) Uani d 1 . .
    H H1A -0.306512 0.393370 0.301155 0.044 Uiso calc 1 . .
    H H1B -0.275717 0.500177 0.339202 0.044 Uiso calc 1 . .
    C C2 -0.0644(5) 0.4196(3) 0.3632(3) 0.0384(10) Uani d 1 . .
    H H2A -0.068776 0.402191 0.426776 0.046 Uiso calc 1 . .
    H H2B -0.024607 0.363962 0.334543 0.046 Uiso calc 1 . .
    C C3 0.2174(5) 0.4875(3) 0.4148(3) 0.0410(10) Uani d 1 . .
    H H3A 0.264794 0.437386 0.382861 0.049 Uiso calc 1 . .
    H H3B 0.221722 0.465027 0.478124 0.049 Uiso calc 1 . .
    C C4 0.3177(5) 0.5806(3) 0.4193(3) 0.0463(11) Uani d 1 . .
    H H4A 0.262635 0.631620 0.445670 0.056 Uiso calc 1 . .
    H H4B 0.423918 0.570130 0.462252 0.056 Uiso calc 1 . .
    C C5 0.3457(4) 0.6162(3) 0.3260(3) 0.0415(10) Uani d 1 . .
    H H5A 0.426638 0.667933 0.337714 0.050 Uiso calc 1 . .
    H H5B 0.389197 0.563309 0.295420 0.050 Uiso calc 1 . .
    C C6 0.2140(5) 0.6907(3) 0.1731(3) 0.0389(10) Uani d 1 . .
    H H6A 0.260339 0.641125 0.139970 0.047 Uiso calc 1 . .
    H H6B 0.288015 0.745919 0.183961 0.047 Uiso calc 1 . .
    C C7 0.0475(5) 0.7213(3) 0.1152(3) 0.0389(10) Uani d 1 . .
    H H7A 0.006315 0.775097 0.145756 0.047 Uiso calc 1 . .
    H H7B 0.056870 0.742876 0.053664 0.047 Uiso calc 1 . .
    C C8 -0.2429(4) 0.6695(3) 0.0832(3) 0.0365(9) Uani d 1 . .
    H H8A -0.267305 0.706063 0.024857 0.044 Uiso calc 1 . .
    H H8B -0.259879 0.712074 0.132732 0.044 Uiso calc 1 . .
    C C9 -0.3590(4) 0.5841(3) 0.0740(3) 0.0393(10) Uani d 1 . .
    H H9A -0.323413 0.534611 0.036061 0.047 Uiso calc 1 . .
    H H9B -0.467479 0.605410 0.040333 0.047 Uiso calc 1 . .
    C C10 -0.3724(4) 0.5385(3) 0.1661(3) 0.0391(10) Uani d 1 . .
    H H10A -0.389967 0.589381 0.208462 0.047 Uiso calc 1 . .
    H H10B -0.467193 0.495836 0.154407 0.047 Uiso calc 1 . .
    I I2 -0.15695(4) 0.73451(2) 0.37919(2) 0.04638(10) Uani d 1 . .
loop_
    _atom_site_aniso_label
    _atom_site_aniso_U_11
    _atom_site_aniso_U_22
    _atom_site_aniso_U_33
    _atom_site_aniso_U_12
    _atom_site_aniso_U_13
    _atom_site_aniso_U_23
    I1 0.04629(18) 0.03129(16) 0.03725(17) 0.00582(11) 0.01687(13) -0.00334(11)
    Zn1 0.0257(2) 0.0263(2) 0.0277(3) -0.00164(17) 0.00594(19) 0.00302(18)
    N1 0.0295(18) 0.0244(16) 0.0288(18) -0.0045(13) 0.0095(14) -0.0032(13)
    N2 0.0333(18) 0.0282(17) 0.0252(18) 0.0054(13) 0.0054(14) -0.0004(13)
    N3 0.0252(17) 0.0267(17) 0.0320(19) -0.0028(13) 0.0054(14) -0.0032(13)
    N4 0.0294(17) 0.0297(17) 0.0276(18) -0.0024(13) 0.0073(14) -0.0020(13)
    C1 0.039(2) 0.037(2) 0.039(3) -0.0065(18) 0.019(2) -0.0012(19)
    C2 0.048(3) 0.037(2) 0.032(2) -0.0008(19) 0.014(2) 0.0108(18)
    C3 0.050(3) 0.039(3) 0.030(2) 0.0088(19) 0.001(2) 0.0068(18)
    C4 0.039(3) 0.051(3) 0.039(3) 0.009(2) -0.010(2) -0.007(2)
    C5 0.025(2) 0.040(2) 0.054(3) -0.0029(17) -0.002(2) -0.005(2)
    C6 0.042(3) 0.029(2) 0.048(3) -0.0098(18) 0.016(2) -0.0040(19)
    C7 0.050(3) 0.026(2) 0.042(3) -0.0054(18) 0.014(2) 0.0059(18)
    C8 0.037(2) 0.036(2) 0.034(2) 0.0092(17) 0.0049(18) 0.0057(18)
    C9 0.027(2) 0.048(3) 0.037(3) 0.0015(18) -0.0034(18) -0.0012(19)
    C10 0.025(2) 0.047(3) 0.044(3) -0.0047(18) 0.0070(19) -0.003(2)
    I2 0.04667(19) 0.03273(17) 0.0554(2) 0.00644(12) 0.00368(14) 0.00011(13)
_geom_special_details
;
 All esds (except the esd in the dihedral angle between two l.s. planes)
 are estimated using the full covariance matrix.  The cell esds are taken
 into account individually in the estimation of esds in distances, angles
 and torsion angles; correlations between esds in cell parameters are only
 used when they are defined by crystal symmetry.  An approximate (isotropic)
 treatment of cell esds is used for estimating esds involving l.s. planes.
;
loop_
    _geom_bond_atom_site_label_1
    _geom_bond_atom_site_label_2
    _geom_bond_site_symmetry_2
    _geom_bond_distance
    _geom_bond_publ_flag
    I1 Zn1 . 2.6619(5) ?
    Zn1 N1 . 2.101(3) ?
    Zn1 N2 . 2.121(3) ?
    Zn1 N3 . 2.121(3) ?
    Zn1 N4 . 2.110(3) ?
    N1 H1 . 0.9800 ?
    N1 C1 . 1.481(4) ?
    N1 C10 . 1.483(4) ?
    N2 H2 . 0.9800 ?
    N2 C2 . 1.471(4) ?
    N2 C3 . 1.468(4) ?
    N3 H3 . 0.9800 ?
    N3 C5 . 1.471(4) ?
    N3 C6 . 1.470(4) ?
    N4 H4 . 0.9800 ?
    N4 C7 . 1.486(4) ?
    N4 C8 . 1.482(4) ?
    C1 H1A . 0.9700 ?
    C1 H1B . 0.9700 ?
    C1 C2 . 1.507(5) ?
    C2 H2A . 0.9700 ?
    C2 H2B . 0.9700 ?
    C3 H3A . 0.9700 ?
    C3 H3B . 0.9700 ?
    C3 C4 . 1.525(5) ?
    C4 H4A . 0.9700 ?
    C4 H4B . 0.9700 ?
    C4 C5 . 1.522(6) ?
    C5 H5A . 0.9700 ?
    C5 H5B . 0.9700 ?
    C6 H6A . 0.9700 ?
    C6 H6B . 0.9700 ?
    C6 C7 . 1.509(5) ?
    C7 H7A . 0.9700 ?
    C7 H7B . 0.9700 ?
    C8 H8A . 0.9700 ?
    C8 H8B . 0.9700 ?
    C8 C9 . 1.510(5) ?
    C9 H9A . 0.9700 ?
    C9 H9B . 0.9700 ?
    C9 C10 . 1.516(5) ?
    C10 H10A . 0.9700 ?
    C10 H10B . 0.9700 ?
loop_
    _geom_angle_atom_site_label_1
    _geom_angle_atom_site_label_2
    _geom_angle_atom_site_label_3
    _geom_angle_site_symmetry_1
    _geom_angle_site_symmetry_3
    _geom_angle
    _geom_angle_publ_flag
    N1 Zn1 I1 . . 101.81(8) ?
    N1 Zn1 N2 . . 82.64(11) ?
    N1 Zn1 N3 . . 155.51(11) ?
    N1 Zn1 N4 . . 95.77(11) ?
    N2 Zn1 I1 . . 102.79(8) ?
    N2 Zn1 N3 . . 88.94(11) ?
    N3 Zn1 I1 . . 102.47(8) ?
    N4 Zn1 I1 . . 101.21(8) ?
    N4 Zn1 N2 . . 155.76(11) ?
    N4 Zn1 N3 . . 82.61(11) ?
    Zn1 N1 H1 . . 105.9 ?
    C1 N1 Zn1 . . 108.5(2) ?
    C1 N1 H1 . . 105.9 ?
    C1 N1 C10 . . 111.5(3) ?
    C10 N1 Zn1 . . 118.3(2) ?
    C10 N1 H1 . . 105.9 ?
    Zn1 N2 H2 . . 107.0 ?
    C2 N2 Zn1 . . 104.6(2) ?
    C2 N2 H2 . . 107.0 ?
    C3 N2 Zn1 . . 115.5(2) ?
    C3 N2 H2 . . 107.0 ?
    C3 N2 C2 . . 115.3(3) ?
    Zn1 N3 H3 . . 108.1 ?
    C5 N3 Zn1 . . 114.5(2) ?
    C5 N3 H3 . . 108.1 ?
    C6 N3 Zn1 . . 103.3(2) ?
    C6 N3 H3 . . 108.1 ?
    C6 N3 C5 . . 114.3(3) ?
    Zn1 N4 H4 . . 106.2 ?
    C7 N4 Zn1 . . 108.6(2) ?
    C7 N4 H4 . . 106.2 ?
    C8 N4 Zn1 . . 116.1(2) ?
    C8 N4 H4 . . 106.2 ?
    C8 N4 C7 . . 112.7(3) ?
    N1 C1 H1A . . 109.6 ?
    N1 C1 H1B . . 109.6 ?
    N1 C1 C2 . . 110.3(3) ?
    H1A C1 H1B . . 108.1 ?
    C2 C1 H1A . . 109.6 ?
    C2 C1 H1B . . 109.6 ?
    N2 C2 C1 . . 107.6(3) ?
    N2 C2 H2A . . 110.2 ?
    N2 C2 H2B . . 110.2 ?
    C1 C2 H2A . . 110.2 ?
    C1 C2 H2B . . 110.2 ?
    H2A C2 H2B . . 108.5 ?
    N2 C3 H3A . . 109.4 ?
    N2 C3 H3B . . 109.4 ?
    N2 C3 C4 . . 111.3(3) ?
    H3A C3 H3B . . 108.0 ?
    C4 C3 H3A . . 109.4 ?
    C4 C3 H3B . . 109.4 ?
    C3 C4 H4A . . 108.4 ?
    C3 C4 H4B . . 108.4 ?
    H4A C4 H4B . . 107.4 ?
    C5 C4 C3 . . 115.7(3) ?
    C5 C4 H4A . . 108.4 ?
    C5 C4 H4B . . 108.4 ?
    N3 C5 C4 . . 111.9(3) ?
    N3 C5 H5A . . 109.2 ?
    N3 C5 H5B . . 109.2 ?
    C4 C5 H5A . . 109.2 ?
    C4 C5 H5B . . 109.2 ?
    H5A C5 H5B . . 107.9 ?
    N3 C6 H6A . . 110.1 ?
    N3 C6 H6B . . 110.1 ?
    N3 C6 C7 . . 108.2(3) ?
    H6A C6 H6B . . 108.4 ?
    C7 C6 H6A . . 110.1 ?
    C7 C6 H6B . . 110.1 ?
    N4 C7 C6 . . 109.7(3) ?
    N4 C7 H7A . . 109.7 ?
    N4 C7 H7B . . 109.7 ?
    C6 C7 H7A . . 109.7 ?
    C6 C7 H7B . . 109.7 ?
    H7A C7 H7B . . 108.2 ?
    N4 C8 H8A . . 109.2 ?
    N4 C8 H8B . . 109.2 ?
    N4 C8 C9 . . 112.0(3) ?
    H8A C8 H8B . . 107.9 ?
    C9 C8 H8A . . 109.2 ?
    C9 C8 H8B . . 109.2 ?
    C8 C9 H9A . . 108.5 ?
    C8 C9 H9B . . 108.5 ?
    C8 C9 C10 . . 115.2(3) ?
    H9A C9 H9B . . 107.5 ?
    C10 C9 H9A . . 108.5 ?
    C10 C9 H9B . . 108.5 ?
    N1 C10 C9 . . 112.9(3) ?
    N1 C10 H10A . . 109.0 ?
    N1 C10 H10B . . 109.0 ?
    C9 C10 H10A . . 109.0 ?
    C9 C10 H10B . . 109.0 ?
    H10A C10 H10B . . 107.8 ?
loop_
    _geom_torsion_atom_site_label_1
    _geom_torsion_atom_site_label_2
    _geom_torsion_atom_site_label_3
    _geom_torsion_atom_site_label_4
    _geom_torsion_site_symmetry_1
    _geom_torsion_site_symmetry_2
    _geom_torsion_site_symmetry_3
    _geom_torsion_site_symmetry_4
    _geom_torsion
    _geom_torsion_publ_flag
    Zn1 N1 C1 C2 . . . . -30.6(3) ?
    Zn1 N1 C10 C9 . . . . 46.4(4) ?
    Zn1 N2 C2 C1 . . . . -50.4(3) ?
    Zn1 N2 C3 C4 . . . . 62.3(4) ?
    Zn1 N3 C5 C4 . . . . -63.1(4) ?
    Zn1 N3 C6 C7 . . . . 53.0(3) ?
    Zn1 N4 C7 C6 . . . . 27.4(3) ?
    Zn1 N4 C8 C9 . . . . -53.1(4) ?
    N1 C1 C2 N2 . . . . 55.6(4) ?
    N2 C3 C4 C5 . . . . -68.4(4) ?
    N3 C6 C7 N4 . . . . -55.5(4) ?
    N4 C8 C9 C10 . . . . 76.8(4) ?
    C1 N1 C10 C9 . . . . 173.2(3) ?
    C2 N2 C3 C4 . . . . -175.4(3) ?
    C3 N2 C2 C1 . . . . -178.3(3) ?
    C3 C4 C5 N3 . . . . 69.4(4) ?
    C5 N3 C6 C7 . . . . 178.0(3) ?
    C6 N3 C5 C4 . . . . 178.0(3) ?
    C7 N4 C8 C9 . . . . -179.3(3) ?
    C8 N4 C7 C6 . . . . 157.5(3) ?
    C8 C9 C10 N1 . . . . -72.4(4) ?
    C10 N1 C1 C2 . . . . -162.5(3) ?
loop_
    _geom_hbond_atom_site_label_D
    _geom_hbond_atom_site_label_H
    _geom_hbond_atom_site_label_A
    _geom_hbond_site_symmetry_A
    _geom_hbond_distance_DH
    _geom_hbond_distance_HA
    _geom_hbond_distance_DA
    _geom_hbond_angle_DHA
    _geom_hbond_publ_flag
    N1 H1 I2 2_445 0.98 2.82 3.708(3) 151 yes
    N2 H2 I2 . 0.98 2.78 3.634(3) 146 yes
    N3 H3 I1 2 0.98 3.20 3.819(3) 123 yes
    N3 H3 I2 . 0.98 3.13 3.897(3) 137 yes
    N4 H4 I1 3_565 0.98 2.86 3.680(3) 142 yes
_shelx_space_group_comment
;
The symmetry employed for this shelxl refinement is uniquely defined
by the following loop, which should always be used as a source of
symmetry information in preference to the above space-group names.
They are only intended as comments.
;
_shelx_estimated_absorpt_T_min     0.420
_shelx_estimated_absorpt_T_max     0.506
_shelx_hkl_file
;
   0   0  -2 238031. 2235.59   5
   0   0   2 235830. 2231.75   5
   0   0  -3 121.759 102.692   5
   0   0   3 50.8647 72.9170   5
   0   0   3 202.171 113.923   4
   0   0   4 565777. 4871.12   5
   0   0  -4 566709. 4948.81   5
   0   0   4 568901. 5137.43   4
   0   0   5 23.9998 105.265   4
   0   0   5 59.7244 101.394   5
   0   0  -5 9.89425 108.490   5
   0   0  -6 7904.64 841.855   3
   0   0  -6 8332.79 738.264   5
   0   0   6 9657.79 785.643   5
   0   0   6 8126.98 758.568   4
   0   0  -7-40.2230 125.212   5
   0   0   7-16.6883 121.469   4
   0   0  -8 111132. 3182.61   5
   0   0   8 113973. 3340.88   4
   0   0   9 288.358 230.360   4
   0   0  -9-163.052 154.356   5
   0   0 -10 15753.2 1381.30   5
   0   0  10 16634.7 1481.07   4
   0   0 -11-220.797 274.256   5
   0   0  11 548.757 405.948   4
   0   0  12 9764.49 1292.30   4
   0   0  13 206.378 273.598   4
   0   0  14 25258.6 2287.87   4
   0   0  15-180.868 328.122   4
   0   0  16 6982.84 1351.13   4
   0   0  17 26.5598 477.508   4
   0  -1   0-20.3405 21.6588   7
   0  -1  -1 37731.5 722.785   7
   0   1  -1 37003.1 701.411   7
   0  -1  -1 35043.8 920.870   4
   0   1   1 36790.3 944.323   4
   0  -1  -2 222854. 1770.41   7
   0   1  -2 224846. 1741.40   7
   0  -1   2 226076. 1665.38   7
   0  -1  -2 220701. 2564.68   5
   0  -1  -2 224784. 2683.43   4
   0   1   2 221048. 2652.85   4
   0   1  -3 157250. 1486.60   7
   0  -1   3 157525. 2193.77   5
   0  -1  -3 158746. 2582.05   4
   0  -1  -3 154554. 2437.00   5
   0   1   3 156115. 2548.18   4
   0   1   3 155923. 2481.63   5
   0   1  -4 10720.1 404.061   7
   0  -1  -4 12740.5 429.849   7
   0  -1  -4 11069.2 734.557   5
   0  -1   4 10475.2 658.118   5
   0  -1  -4 9248.13 701.820   4
   0   1   4 10593.6 750.150   4
   0   1   4 11289.2 748.713   5
   0   1  -5 50303.4 879.546   7
   0  -1  -5 49033.5 834.359   7
   0  -1  -5 50219.6 1733.16   5
   0   1   5 52225.6 1831.58   4
   0  -1   5 53312.9 1653.67   5
   0   1   5 51076.2 1762.06   5
   0   1  -6 172455. 3883.22   3
   0  -1  -6 167411. 3836.01   3
   0   1  -6 175306. 1615.19   7
   0  -1  -6 179158. 3568.40   5
   0   1   6 173760. 3652.04   4
   0   1   6 179711. 3575.33   5
   0  -1   6 175286. 3320.66   5
   0  -1  -7 676.431 289.335   5
   0   1   7 557.097 262.541   4
   0  -1  -8 21431.2 1433.49   5
   0  -1   8 24307.7 1538.75   4
   0   1   8 22015.3 1519.15   4
   0   1   9 172.369 270.659   4
   0  -1  -9 83.7587 161.402   5
   0  -1   9-58.8227 172.146   4
   0  -1 -10 21761.3 1654.36   5
   0   1  10 25423.8 1858.54   4
   0  -1  10 25514.7 1793.56   4
   0  -1 -11 38796.3 2325.20   5
   0   1  11 40479.1 2473.29   4
   0  -1  11 36675.4 2305.31   4
   0   1  12 1757.63 590.313   4
   0  -1  12 1997.72 607.310   4
   0  -1 -12 1972.44 610.637   5
   0  -1 -13 40631.8 2638.17   5
   0   1  13 37562.6 2664.07   4
   0  -1  13 42645.0 2793.08   4
   0  -1  14 3758.83 907.201   4
   0  -1 -14 2814.93 787.547   5
   0   1  14 1731.00 608.101   4
   0  -1  15 1900.82 731.657   4
   0   1  15 3578.59 930.692   4
   0  -1  16 316.011 431.260   4
   0   1  16 456.401 482.134   4
   0  -1  17 2249.81 832.555   4
   0   1  17 3205.09 1037.26   4
   0   2   0 27692.4 788.059   6
   0  -2   0 27835.8 863.359   7
   0   2   0 30021.7 888.964   7
   0   2  -1 4391.04 247.016   3
   0   2   1 3611.59 279.552   6
   0  -2  -1 3164.47 258.120   6
   0  -2   1 3601.46 305.775   7
   0   2  -1 5179.44 375.124   7
   0  -2  -1 5314.48 383.165   7
   0   2   1 3593.85 312.360   7
   0   2  -2 105918. 1687.13   7
   0  -2  -2 103930. 1702.37   7
   0  -2   2 107058. 1656.13   7
   0  -2  -2 106898. 1522.27   6
   0  -2  -2 99930.0 2192.01   4
   0   2   2 101381. 2217.60   4
   0   2   3 3020.52 433.347   4
   0   2  -3 2727.77 280.390   7
   0  -2  -3 2953.39 289.522   7
   0  -2   3 3148.48 280.860   7
   0  -2  -3 2871.53 402.150   4
   0  -2  -4 138862. 1934.84   7
   0   2  -4 135407. 1968.01   7
   0  -2   4 140427. 1830.70   7
   0   2   4 138683. 3040.34   4
   0  -2  -4 141859. 2906.51   5
   0  -2  -4 142453. 3035.65   4
   0   2  -5 185061. 3676.83   3
   0  -2  -5 195407. 3742.04   3
   0  -2   5 201745. 3283.64   5
   0   2  -5 190646. 2346.61   7
   0  -2  -5 198254. 2293.42   7
   0   2   5 195440. 3852.57   4
   0  -2  -5 194639. 3675.35   5
   0  -2  -5 207347. 3953.35   4
   0   2  -6 8160.80 853.713   3
   0  -2  -6 7520.83 814.334   3
   0  -2   6 8308.73 729.767   5
   0   2  -6 7745.80 476.825   7
   0  -2  -6 8228.54 467.191   7
   0  -2  -6 7641.51 815.430   4
   0   2   6 9342.92 895.358   4
   0  -2  -6 8384.22 820.354   5
   0   2  -7 43867.9 1113.36   7
   0  -2  -7 43439.1 1026.55   7
   0   2   7 43977.6 2067.18   4
   0  -2  -7 43757.5 1983.15   5
   0  -2  -8 44791.7 978.305   7
   0   2   8 46072.4 2273.51   4
   0  -2  -8 48100.4 2215.79   5
   0   2   9 41198.0 2272.64   4
   0  -2  -9 41575.6 2189.11   5
   0  -2  10 12056.8 1246.00   4
   0  -2 -10 13545.6 1317.43   5
   0   2  10 10199.1 1221.94   4
   0  -2  11 30189.2 2085.46   4
   0  -2 -11 28975.4 2051.85   5
   0   2  11 27664.8 2097.25   4
   0  -2  12 7636.72 1106.79   4
   0   2  12 8237.57 1235.76   4
   0  -2 -12 6851.06 1057.12   5
   0  -2  13 1117.10 509.112   4
   0  -2 -13 1580.64 608.165   5
   0   2  13 1435.31 556.283   4
   0  -2 -14 29182.5 2403.60   5
   0   2  14 29205.9 2538.50   4
   0  -2  14 32090.2 2551.81   4
   0   2  15 8934.94 1494.70   4
   0  -2  15 8586.72 1418.53   4
   0  -2 -15 5174.46 1064.76   5
   0  -2 -16 19328.5 2114.88   5
   0  -2  16 25832.8 2558.59   4
   0   2  16 21697.4 2438.40   4
   0   2  17 576.963 506.575   4
   0  -2  17-288.674 367.920   4
   0   3   0 257.388 125.906   6
   0  -3   0 124.971 101.968   7
   0   3   0 82.9109 83.0707   7
   0   3  -1 8361.02 329.684   3
   0  -3  -1 9285.23 625.143   7
   0   3   1 8164.01 511.532   6
   0  -3   1 8671.66 589.746   7
   0  -3  -1 8656.14 533.047   6
   0   3   1 8704.86 596.213   7
   0   3  -1 9747.84 625.596   7
   0   3  -2 9618.71 521.008   3
   0  -3  -2 9505.19 517.140   3
   0  -3  -2 9741.68 634.289   7
   0   3  -2 9734.93 630.900   7
   0  -3   2 9499.18 611.381   7
   0  -3  -2 8809.57 534.173   6
   0   3   2 9775.05 562.499   6
   0  -3  -2 9927.10 757.751   4
   0   3   3 4164.14 555.401   4
   0  -3  -3 4119.37 419.881   3
   0  -3  -3 3673.15 521.980   4
   0   3  -3 3506.71 391.114   3
   0  -3   3 4078.94 398.069   7
   0  -3  -3 4768.28 442.489   7
   0   3  -3 4631.71 437.464   7
   0  -3  -3 4690.13 392.308   6
   0  -3  -4 28164.2 1270.13   3
   0   3  -4 30230.1 1320.00   3
   0  -3  -4 27009.0 1053.85   7
   0  -3   4 27748.1 1009.19   7
   0   3  -4 27768.3 1087.22   7
   0   3   4 26464.3 1493.44   4
   0  -3  -4 26278.0 1430.86   4
   0   3  -5 39884.6 1707.14   3
   0  -3  -5 39515.8 1683.10   3
   0   3  -5 39365.4 1305.76   7
   0  -3  -5 37836.3 1235.93   7
   0  -3   5 40810.6 1217.11   7
   0  -3  -5 36998.1 1805.82   4
   0   3   5 38242.4 1911.22   4
   0  -3  -5 37685.3 1753.24   5
   0  -3  -6 297.765 156.243   3
   0   3   6 481.852 226.273   4
   0   3  -6 649.274 260.070   3
   0   3  -6 446.148 157.593   7
   0  -3  -6 380.933 145.780   7
   0  -3  -6 515.610 220.526   4
   0  -3  -6 621.679 291.722   5
   0   3  -7 24051.3 1020.35   7
   0  -3  -7 22976.3 946.446   7
   0  -3  -7 23546.8 1539.85   5
   0   3   7 25735.4 1724.53   4
   0  -3  -8 170693. 2525.24   7
   0  -3  -8 171648. 4369.70   5
   0  -3  -9 29443.8 992.707   7
   0   3   9 26345.7 1934.11   4
   0  -3  -9 28718.1 1887.84   5
   0  -3 -10 71498.6 1413.42   7
   0   3  10 68733.1 3273.53   4
   0  -3 -10 68045.5 3051.92   5
   0   3  11 14125.4 1566.47   4
   0  -3  11 14019.6 1447.97   4
   0  -3 -11 13643.8 1430.47   5
   0  -3 -12 14979.5 1585.09   5
   0   3  12 15326.7 1737.97   4
   0  -3  12 15773.6 1632.31   4
   0   3  13 262.961 383.924   4
   0  -3  13-266.573 407.844   4
   0  -3 -13 67.5609 289.756   5
   0   3  14 14312.9 1847.72   4
   0  -3  14 17405.9 1881.05   4
   0  -3 -14 14575.9 1707.94   5
   0   3  15 208.662 330.206   4
   0  -3 -15 551.130 505.721   5
   0  -3  15 659.501 451.552   4
   0   3  16 5608.88 1286.24   4
   0  -3  16 5657.40 1203.61   4
   0  -3 -16 6148.89 1217.82   5
   0  -3  17 1515.00 715.596   4
   0  -3 -17 1413.16 668.529   5
   0   4   0 40925.9 1470.40   7
   0   4   0 38241.9 1300.33   6
   0  -4   0 39171.7 1452.94   7
   0   4   1 77718.1 2050.71   7
   0  -4  -1 71525.6 1991.32   7
   0   4   1 72755.0 1780.25   6
   0   4  -1 77143.5 2028.64   7
   0  -4   1 73048.3 1972.27   7
   0   4  -2 186.362 84.2344   3
   0  -4  -2 81.4340 72.4002   3
   0  -4  -2 338.865 164.995   7
   0  -4  -2 143.602 124.315   6
   0  -4   2 187.206 126.170   7
   0   4   2 268.535 105.507   6
   0   4  -2 111.373 95.5799   7
   0   4   2 39.3113 106.325   7
   0   4  -3 117863. 2211.37   3
   0  -4  -3 120300. 2239.89   3
   0  -4  -3 118272. 2538.95   7
   0   4  -3 119645. 2571.19   7
   0  -4  -3 119060. 2252.00   6
   0  -4   3 123438. 2504.89   7
   0  -4  -3 118338. 3133.29   4
   0  -4  -4 6067.92 585.337   3
   0   4  -4 5868.29 575.472   3
   0   4  -4 6273.46 594.232   7
   0  -4   4 5814.66 538.543   7
   0  -4  -4 6256.67 588.177   7
   0  -4  -4 6188.87 520.978   6
   0  -4  -4 6165.90 760.151   4
   0   4  -5 212179. 3888.89   3
   0  -4  -5 218347. 3941.66   3
   0   4  -5 209660. 3483.09   7
   0  -4   5 218079. 3256.14   7
   0  -4  -5 216564. 3416.19   7
   0  -4  -5 214811. 3059.14   6
   0  -4  -5 214479. 4626.07   4
   0   4   5 221913. 4923.14   4
   0   4  -6 41350.9 1894.09   3
   0  -4  -6 43370.6 1921.93   3
   0   4  -6 39520.3 1518.01   7
   0  -4  -6 43013.4 1509.59   7
   0  -4  -6 41081.7 1362.79   6
   0  -4   6 44072.8 1457.45   7
   0   4   6 44801.5 2321.66   4
   0  -4  -6 41356.6 2064.05   5
   0  -4  -6 41843.9 2162.00   4
   0   4   7 15.4370 205.091   4
   0   4  -7 167.106 97.3447   7
   0  -4  -7 398.692 172.477   7
   0  -4  -7-52.1476 241.057   5
   0  -4  -8 31463.3 1271.16   7
   0   4   8 30986.1 2110.37   4
   0  -4  -8 29976.5 1923.16   5
   0  -4  -9 32362.4 1272.03   7
   0  -4  -9 32120.7 2081.00   5
   0   4   9 30943.9 2193.85   4
   0  -4 -10 45216.3 1439.37   7
   0  -4 -10 44000.3 2534.91   5
   0   4  10 47508.4 2861.63   4
   0   4  11 2632.88 719.766   4
   0  -4 -11 4804.48 877.673   5
   0  -4 -12 40639.0 2655.11   5
   0   4  12 43961.2 3031.07   4
   0   4  13 56.5717 302.051   4
   0  -4 -13 37.5957 302.759   5
   0  -4  13 167.635 318.942   4
   0   4  14 4439.89 1043.87   4
   0  -4 -14 2762.57 774.892   5
   0  -4  14 2865.01 778.400   4
   0   4  15-123.044 436.917   4
   0  -4  15 315.533 467.633   4
   0  -4 -15 274.046 315.972   5
   0   4  16 7075.00 1484.70   4
   0  -4  16 7248.82 1389.52   4
   0  -4 -16 6799.39 1298.64   5
   0   4  17 990.655 660.191   4
   0  -4  17 1254.79 587.128   4
   0  -4 -17 1816.49 809.729   5
   0  -5   0-31.8245 157.977   7
   0   5   0 37.6475 107.920   6
   0   5   0 176.015 131.746   7
   0   5   1 92626.5 2247.02   6
   0   5  -1 95130.5 2518.99   7
   0   5  -1 95991.2 2357.05   6
   0  -5  -1 92937.2 2522.31   7
   0   5   1 97002.8 2568.93   7
   0  -5   1 94929.0 2538.11   7
   0   5  -2 83826.6 1437.29   3
   0  -5  -2 86325.2 1444.80   3
   0   5  -2 84910.4 2417.09   7
   0  -5  -2 80863.8 2361.39   7
   0  -5   2 84575.9 2374.78   7
   0   5   2 87601.5 2174.77   6
   0   5  -3 115863. 2134.36   3
   0  -5  -3 120027. 2187.88   3
   0  -5  -3 115831. 2799.85   7
   0  -5  -3 117932. 2519.40   6
   0  -5   3 116401. 2764.71   7
   0   5  -3 119057. 2861.53   7
   0  -5  -3 117449. 3290.73   4
   0   5  -4 38184.3 1441.12   3
   0  -5  -4 39203.4 1470.29   3
   0  -5  -4 37293.4 1414.87   6
   0  -5  -4 35680.7 1553.53   7
   0  -5   4 35458.8 1506.72   7
   0   5  -4 37592.7 1634.57   7
   0  -5  -4 36116.6 1953.93   4
   0   5  -5 37252.8 1612.02   3
   0  -5  -5 39740.2 1663.13   3
   0  -5   5 35147.3 1481.80   7
   0  -5  -5 40033.8 1642.70   7
   0  -5  -5 39152.0 1445.97   6
   0   5  -5 37658.2 1648.77   7
   0  -5  -5 38125.5 2080.26   4
   0  -5  -6 201178. 4132.28   3
   0   5  -6 201372. 4138.16   3
   0   5  -6 206183. 3910.33   7
   0  -5  -6 201563. 3289.98   6
   0  -5  -6 212446. 3771.78   7
   0  -5   6 198441. 3489.66   7
   0   5   6 209426. 5254.61   4
   0  -5  -7 117899. 2801.39   7
   0  -5  -7 114547. 2502.05   6
   0   5  -7 115852. 2964.63   7
   0   5   7 121349. 4201.36   4
   0  -5  -7 116871. 3777.62   5
   0  -5  -8 13612.5 868.096   6
   0  -5  -8 12369.3 904.014   7
   0   5   8 13727.0 1472.27   4
   0  -5  -8 12278.9 1318.22   5
   0   5   9 3760.67 811.919   4
   0  -5  -9 4736.11 525.906   6
   0  -5  -9 4158.71 525.372   7
   0  -5  -9 3751.91 757.040   5
   0   5  10 435.163 366.774   4
   0  -5 -10 561.960 180.542   6
   0  -5 -10 135.333 121.221   7
   0  -5 -10 331.760 343.444   5
   0  -5 -11 17130.1 989.493   6
   0  -5 -11 16917.1 989.238   7
   0  -5 -11 16586.9 1684.32   5
   0   5  11 17238.8 1873.64   4
   0   5  12 9560.30 1460.28   4
   0  -5 -12 9798.01 763.039   6
   0  -5 -12 8628.13 1258.77   5
   0   5  13 7253.97 1344.74   4
   0  -5  13 8666.13 1285.03   4
   0  -5 -13 7950.14 1277.38   5
   0   5  14 12844.9 1832.73   4
   0  -5  14 13696.1 1709.76   4
   0  -5 -14 10550.6 1512.29   5
   0   5  15 870.295 537.077   4
   0  -5 -15 305.734 379.901   5
   0  -5  15 1333.74 634.632   4
   0   5  16 365.541 544.239   4
   0  -5  16 1250.81 638.090   4
   0  -5 -16 235.635 481.134   5
   0   5  17 3607.70 1106.02   4
   0  -5 -17 3072.78 960.506   5
   0  -5  17 2248.23 841.280   4
   0  -6   0 342802. 5317.42   7
   0   6   0 347605. 4844.34   6
   0   6   1 167952. 3745.51   7
   0   6  -1 162772. 3365.48   6
   0  -6   1 154879. 3564.11   7
   0   6  -1 160248. 3640.62   7
   0  -6  -1 154670. 3578.27   7
   0   6   1 162001. 3277.30   6
   0   6   2 3327.01 466.770   6
   0  -6  -2 3511.61 538.936   7
   0  -6   2 2113.95 426.818   7
   0   6  -2 4161.58 587.358   7
   0   6  -3 1164.79 209.260   3
   0  -6  -3 850.487 181.235   3
   0  -6  -3 785.753 325.413   4
   0   6   3 456.390 195.494   6
   0   6  -3 1179.98 344.621   7
   0  -6  -3 1025.92 326.155   7
   0  -6   3 769.216 272.296   7
   0  -6  -4 225309. 3467.85   3
   0   6  -4 226550. 3406.51   3
   0  -6  -4 225131. 3825.30   6
   0  -6   4 226811. 4185.78   7
   0  -6  -4 229163. 4321.09   7
   0   6  -4 230439. 4458.17   7
   0  -6  -4 233882. 5224.42   4
   0  -6  -5 17855.5 1103.82   3
   0   6  -5 17052.5 1067.00   3
   0  -6  -5 18165.1 1222.32   7
   0  -6  -5 17977.6 1074.18   6
   0  -6   5 16614.0 1134.75   7
   0   6  -5 16813.3 1226.09   7
   0  -6  -5 18838.7 1555.64   4
   0   6  -6 29827.9 1571.97   3
   0  -6  -6 32063.9 1637.16   3
   0  -6  -6 30787.4 1398.12   6
   0  -6   6 31547.1 1549.61   7
   0   6  -6 29951.5 1644.52   7
   0  -6  -6 29837.7 1555.80   7
   0   6  -7 10227.5 983.460   7
   0  -6   7 9847.28 855.784   7
   0  -6  -7 9032.88 760.124   6
   0  -6  -7 8379.72 832.622   7
   0  -6  -8 47290.6 1731.92   6
   0  -6  -8 45226.0 1895.75   7
   0   6   8 51918.6 2949.15   4
   0  -6  -8 49168.8 2670.37   5
   0  -6  -9 17223.9 1170.85   7
   0  -6  -9 17370.0 1050.89   6
   0  -6  -9 18038.6 1687.13   5
   0   6   9 17510.0 1785.21   4
   0  -6 -10 22781.7 1192.71   6
   0  -6 -10 21282.5 1276.36   7
   0   6  10 19786.5 1976.74   4
   0  -6 -10 19621.9 1814.59   5
   0   6  11 518.158 414.937   4
   0  -6 -11 801.615 275.303   7
   0  -6 -11 771.418 214.351   6
   0  -6 -11 784.270 448.065   5
   0   6  12 4766.00 1082.19   4
   0  -6 -12 2905.47 452.818   7
   0  -6 -12 2738.76 418.121   6
   0  -6 -12 3652.13 810.554   5
   0   6  13 7429.82 1396.12   4
   0  -6 -13 7734.30 1274.23   5
   0   6  14 6078.79 1342.89   4
   0  -6  14 7560.31 1290.81   4
   0  -6 -14 5954.02 1185.31   5
   0   6  15 3556.38 1050.93   4
   0  -6 -15 3129.82 935.141   5
   0  -6  15 2688.28 772.485   4
   0   6  16-71.1956 330.917   4
   0  -6  16 70.7216 296.562   4
   0  -6 -16 251.616 446.416   5
   0   6  17 3340.29 1066.32   4
   0  -7   0 84.0528 172.589   7
   0   7   1 641.926 259.515   6
   0  -7   1 91.0226 170.411   7
   0  -7  -1 780.014 354.634   7
   0   7   2 339221. 5112.86   6
   0  -7  -2 318526. 5552.28   7
   0  -7   2 332128. 5634.84   7
   0  -7  -2 326696. 2650.47   1
   0   7  -2 329443. 2682.70   1
   0  -7  -3 6437.06 476.696   3
   0   7  -3 6567.68 476.321   3
   0  -7   3 7550.98 843.305   7
   0   7   3 7916.97 790.879   6
   0  -7  -3 8014.39 897.693   7
   0   7  -4 57715.4 1662.43   3
   0  -7  -4 57366.8 1694.10   3
   0  -7   4 58489.7 2341.05   7
   0  -7  -4 57235.5 2349.49   7
   0  -7  -4 59893.4 2755.07   4
   0  -7  -5 28910.7 1387.36   3
   0   7  -5 28476.4 1351.65   3
   0  -7   5 30319.3 1666.34   7
   0  -7  -5 30519.7 1710.64   7
   0  -7  -5 29321.8 1494.56   6
   0  -7  -6 30391.5 1570.81   3
   0   7  -6 29294.2 1523.49   3
   0  -7   6 29277.0 1619.85   7
   0  -7  -6 29819.5 1496.76   6
   0  -7  -6 31475.2 1732.86   7
   0  -7  -7 352.518 192.467   6
   0  -7  -7 45.7593 177.122   7
   0  -7  -8 2148.78 464.918   7
   0  -7  -8 1887.94 386.303   6
   0  -7  -8 1087.40 334.675   5
   0  -7  -9 11755.3 924.103   6
   0  -7  -9 12912.7 1091.76   7
   0  -7  -9 12686.5 1473.08   5
   0  -7 -10 23486.6 1452.99   7
   0  -7 -10 22464.0 1259.76   6
   0  -7 -10 22831.0 2013.00   5
   0  -7 -11 4657.82 564.163   6
   0  -7 -11 3720.89 573.181   7
   0  -7 -11 5342.17 1027.53   5
   0  -7 -12 14750.2 1130.93   7
   0  -7 -12 16358.1 1795.17   5
   0   7  12 14791.1 1912.04   4
   0   7  13 26655.1 2600.44   4
   0  -7 -13 21987.7 2185.19   5
   0   7  14 3503.27 1018.13   4
   0  -7 -14 3995.40 1060.70   5
   0   7  15 2150.03 857.617   4
   0  -7 -15 1135.45 635.117   5
   0  -7  15 456.320 390.337   4
   0  -7 -16 203.565 377.059   5
   0  -7  16 194.450 338.026   4
   0  -8   0 14357.4 1281.28   7
   0  -8  -1 50382.9 2373.90   7
   0  -8   1 52961.7 2429.28   7
   0  -8   2 12174.7 1162.66   7
   0  -8  -2 10155.2 1072.44   7
   0   8  -2 11470.1 411.177   1
   0  -8   3 36290.7 1988.74   7
   0  -8  -3 31690.2 1891.66   7
   0  -8  -3 32059.1 1095.94   1
   0  -8  -4 74212.2 1873.42   3
   0   8  -4 71284.4 1814.12   3
   0  -8  -4 72844.6 2838.66   7
   0  -8   4 72496.2 2794.02   7
   0  -8  -5 9272.71 773.682   3
   0   8  -5 8065.25 704.515   3
   0  -8   5 9975.12 1048.60   7
   0   8  -6-63.8956 110.519   3
   0  -8  -6 216.185 150.468   3
   0  -8   6 238.243 213.318   7
   0  -8  -6 427.559 263.872   7
   0  -8  -7 20858.3 1513.17   7
   0  -8   7 19769.1 1426.70   7
   0  -8  -7 20155.7 1308.50   6
   0  -8  -8 15787.4 1307.17   7
   0  -8  -8 15861.6 1157.63   6
   0  -8  -9 14531.7 1096.12   6
   0  -8  -9 14234.4 1236.69   7
   0  -8  -9 15600.3 1672.47   5
   0  -8 -10 495.238 265.526   6
   0  -8 -10 711.984 324.916   7
   0  -8 -10 1212.02 568.929   5
   0  -8 -11 33304.4 1852.00   7
   0  -8 -11 32513.2 1586.15   6
   0  -8 -11 34205.8 2619.22   5
   0  -8 -12 2560.28 516.271   7
   0  -8 -12 2536.47 761.811   5
   0  -8 -13 1312.63 647.945   5
   0  -8 -14 2119.99 832.241   5
   0  -8 -15 26785.1 2603.87   5
   0  -8  16 3488.85 973.139   4
   0  -9   0 245.525 269.867   7
   0  -9   1 11397.6 1209.42   7
   0  -9  -1 11987.7 1247.27   7
   0  -9  -2 5242.20 825.307   7
   0  -9   2 4222.98 740.712   7
   0  -9   3 2997.64 640.660   7
   0  -9  -3 3048.82 648.457   7
   0  -9  -3 3838.56 329.686   1
   0   9  -3 3763.65 331.726   1
   0  -9   4 21009.3 1607.34   7
   0  -9  -4 20569.4 1621.74   7
   0  -9  -4 22299.8 1072.27   1
   0  -9  -5 5745.62 854.013   7
   0  -9   5 4945.57 792.061   7
   0  -9  -6 3043.17 497.449   3
   0   9  -6 3274.28 488.626   3
   0  -9  -6 4187.13 732.864   7
   0  -9   6 3656.60 675.669   7
   0  -9   7 8506.14 1011.34   7
   0  -9  -7 9275.51 1069.69   7
   0  -9  -8 8409.85 1019.32   7
   0  -9   8 9213.61 1056.87   7
   0  -9  -9 46070.1 2367.17   7
   0  -9  -9 42150.0 2862.58   5
   0  -9 -10 945.787 342.895   7
   0  -9 -10 1280.07 534.378   5
   0  -9 -11 2575.65 556.899   7
   0  -9 -11 3161.72 889.215   5
   0  -9 -12 14811.8 1317.35   7
   0  -9 -12 14878.8 1827.88   5
   0  -9 -13 2298.54 793.223   5
   0  -9 -14 11158.0 1673.70   5
   0  -9 -15 139.365 406.216   5
   0 -10   0 1005.58 416.071   7
   0 -10  -1 61895.5 2999.63   7
   0 -10   1 63141.9 3001.97   7
   0 -10  -2 5799.74 922.426   7
   0 -10   2 5197.62 878.562   7
   0  10  -3 18999.4 562.377   2
   0  10  -3 19392.4 562.070   1
   0 -10   3 20248.2 1687.55   7
   0 -10  -3 22980.0 1813.62   7
   0  10  -4 28144.6 1081.52   1
   0 -10  -4 27107.3 1083.33   1
   0 -10   4 25587.8 1900.52   7
   0 -10  -4 29232.6 2039.69   7
   0  10  -5 44960.8 1670.85   1
   0 -10  -5 46590.1 1757.73   1
   0 -10   5 41596.9 2398.12   7
   0 -10  -5 47680.4 2591.11   7
   0 -10  -6 58732.2 2217.21   1
   0 -10   6 51182.0 2643.22   7
   0 -10  -6 52982.3 2725.91   7
   0 -10   7 8443.52 1062.11   7
   0 -10  -7 9485.73 1171.45   7
   0 -10   8 4805.24 814.615   7
   0 -10  -8 3393.08 715.737   7
   0 -10  -9 18774.8 1593.30   7
   0 -10 -10 27273.3 1907.40   7
   0 -10 -10 26312.2 2392.62   5
   0 -10 -11 4971.76 816.445   7
   0 -10 -11 4298.39 972.027   5
   0 -10 -12 9481.39 1534.91   5
   0 -10 -13 4049.61 1097.64   5
   0 -10 -14 2119.63 777.571   5
   0 -11   0-173.132 296.496   7
   0 -11   1 41410.4 2580.57   7
   0 -11  -1 41449.4 2577.76   7
   0 -11   2 3305.36 784.330   7
   0 -11  -2 3129.80 741.936   7
   0 -11  -3 43539.3 2651.21   7
   0 -11   3 48753.6 2778.22   7
   0  11  -4 2297.62 263.658   2
   0 -11  -4 2166.90 225.287   2
   0 -11  -4 2636.32 261.440   1
   0 -11  -4 2293.62 711.594   7
   0 -11   4 2025.76 600.015   7
   0 -11  -5 22110.0 1116.48   1
   0 -11   5 23376.7 1914.16   7
   0 -11  -5 21485.9 1857.41   7
   0 -11   6 4114.37 810.861   7
   0 -11  -6 5342.57 931.061   7
   0 -11  -7 82042.7 3550.45   7
   0 -11   7 77012.6 3449.60   7
   0 -11   8 2196.61 633.513   7
   0 -11  -8 1805.07 613.273   7
   0 -11  -9 8739.47 1162.75   7
   0 -11 -10 1822.96 537.465   7
   0 -11 -10 2217.14 712.625   5
   0 -11 -11 212.401 193.157   7
   0 -11 -11 0.93900 431.721   5
   0 -11 -12 1395.27 713.453   5
   0 -11 -13 280.561 540.061   5
   0 -12   0 17362.8 1786.49   7
   0 -12  -1 67902.2 3480.77   7
   0 -12   1 64837.2 3399.29   7
   0 -12  -2 4224.24 872.922   7
   0 -12   2 6299.98 1088.92   7
   0 -12   3 16279.8 1703.82   7
   0 -12  -3 19182.4 1855.86   7
   0 -12   4 59600.9 3217.14   7
   0 -12  -4 61666.0 3280.27   7
   0 -12   5 24285.2 2061.80   7
   0 -12  -5 24176.9 2052.70   7
   0 -12  -6 7685.03 1160.46   7
   0 -12   6 7833.35 1184.11   7
   0 -12   7 12443.1 1471.11   7
   0 -12  -7 12667.1 1487.06   7
   0 -12  -8 5048.37 931.306   7
   0 -12  -9 11559.5 1393.71   7
   0 -12 -10 7631.45 1214.51   7
   0 -12 -11-77.4112 246.837   7
   0 -12 -11 619.354 399.123   5
   0 -12 -12 281.614 326.943   5
   0 -13   0-222.645 419.594   7
   0 -13  -1 13540.8 1641.14   7
   0 -13   1 13197.6 1640.44   7
   0 -13  -2 48560.9 3076.57   7
   0 -13   2 46563.4 3018.66   7
   0 -13  -3 15840.6 1773.95   7
   0 -13   3 11333.2 1495.02   7
   0 -13   4 17647.4 1887.13   7
   0 -13  -4 20891.7 2010.87   7
   0 -13  -5 688.606 380.655   7
   0 -13   5 1483.05 637.562   7
   0 -13  -6 7080.03 1161.30   7
   0 -13   6 5950.15 1088.83   7
   0 -13  -7 356.415 365.282   7
   0 -13   7 3.01031 341.306   7
   0 -13  -8 4024.90 885.922   7
   0 -13  -9 17304.5 1783.10   7
   0 -13 -10 5813.63 1058.86   7
   0 -13 -11 4576.39 938.492   7
   0 -13 -11 6923.85 1417.82   5
   0 -14   0 11583.8 1609.09   7
   0 -14  -1 6598.95 1198.25   7
   0 -14   1 6653.71 1209.21   7
   0 -14   2 6074.02 1164.85   7
   0 -14  -2 5450.32 1107.44   7
   0 -14   3 12397.8 1700.10   7
   0 -14  -3 13582.1 1712.40   7
   0 -14   4-195.134 313.274   7
   0 -14  -4 106.602 295.713   7
   0 -14  -5 831.996 532.529   7
   0 -14   5 537.850 486.859   7
   0 -14   6 949.995 476.115   7
   0 -14  -6 1573.56 670.308   7
   0 -14   7 10785.4 1534.26   7
   0 -14  -7 12670.9 1597.33   7
   0 -14  -8-1174.03 530.808   7
   0 -14  -9 882.893 442.734   7
   0 -14 -10 185.149 247.157   7
   0 -14 -11 8374.44 1309.54   7
   0 -15   0 862.315 516.452   7
   0 -15  -1-277.788 376.140   7
   0 -15   1-90.0578 459.290   7
   0 -15   2 3660.19 950.019   7
   0 -15  -2 4044.30 1006.61   7
   0 -15  -3 2817.85 847.932   7
   0 -15   3 1857.23 675.020   7
   0 -15  -4 7866.62 1372.38   7
   0 -15   4 9864.48 1551.71   7
   0 -15  -5 11508.2 1598.95   7
   0 -15   5 9840.05 1540.35   7
   0 -15   6 1390.33 612.952   7
   0 -15  -6 2624.38 802.945   7
   0 -15  -7-115.899 367.811   7
   0 -15  -8 64.0325 303.079   7
   0 -15  -9 7821.45 1321.04   7
   0 -15 -10 2941.66 832.950   7
   0 -15 -11 762.469 431.112   7
   0 -16   0 13829.9 1880.53   7
   0 -16  -1 18082.9 2162.72   7
   0 -16   1 18932.4 2202.13   7
   0 -16   2 2775.07 939.675   7
   0 -16  -2 1796.79 763.738   7
   0 -16  -3 256.959 447.409   7
   0 -16   3 1328.44 623.524   7
   0 -16  -4 2807.68 907.777   7
   0 -16   4 2284.54 793.154   7
   0 -16  -5 909.090 495.835   7
   0 -16   5 287.393 349.153   7
   0 -16  -6 3442.51 918.764   7
   0 -16   6 2731.08 867.335   7
   0 -16  -7 7474.48 1358.42   7
   0 -16  -8 625.251 407.916   7
   0 -16  -9 1863.61 775.176   7
   0 -16 -10 3291.24 957.600   7
   0 -17   0 24.9780 337.917   7
   0 -17  -1 14056.7 1982.77   7
   0 -17   1 12087.5 1820.00   7
   0 -17  -2 868.115 560.952   7
   0 -17   2 1901.26 836.134   7
   0 -17   3 16397.7 2153.79   7
   0 -17  -3 19351.7 2268.60   7
   0 -17  -4 52.5455 491.106   7
   0 -17   4 439.629 424.423   7
  -1   0  18-138.445 298.098   4
  -1   0  17 9295.07 1587.79   4
  -1   0  16-114.462 419.412   4
  -1   0  15 7804.19 1323.17   4
  -1   0  14 315.086 448.000   4
  -1   0  13 47577.2 2859.19   4
  -1   0  12-161.677 185.294   4
   1   0 -12 271.487 325.220   5
   1   0 -11 173051. 4722.19   5
  -1   0  11 168530. 4770.76   4
  -1   0  10 23.0599 132.277   4
   1   0 -10 468.173 309.796   5
   1   0  -9 16480.1 1301.05   5
  -1   0   9 17250.8 1348.94   4
   1   0  -8-50.7073 210.967   5
   1   0  -7 11007.8 1011.31   3
   1   0  -7 10619.4 902.069   5
  -1   0   7 9858.59 862.721   5
   1   0  -6 305.756 215.342   3
  -1   0   6-12.4904 190.889   3
  -1   0   6-7.40289 123.911   5
   1   0  -6 37.6054 108.928   5
  -1   0   5 33405.3 1482.28   3
   1   0  -5 32820.7 1445.48   3
  -1   0   5 33687.7 1320.90   5
   1   0  -5 34516.2 1343.30   5
   1   0  -4 3.90663 125.875   3
  -1   0   4-0.19657 113.878   3
   1   0  -4 96.5051 41.4456   6
   1   0  -4-51.0925 71.1060   5
  -1   0   4 55.3182 70.1608   5
  -1   0   3 116384. 2090.86   3
   1   0  -3 115268. 1853.98   5
  -1   0   3 114409. 1856.68   5
  -1   0   2 130.212 64.4441   5
   1   0  -2 63.7470 60.2248   5
  -1   0   0 130.425 80.4394   1
   1   0   0 208.929 90.1496   1
  -1   0   0 110.161 70.8176   2
   1   0   0 58.0271 45.5956   2
  -1   0  -1 5809.51 427.116   1
   1   0   1 5516.43 419.750   1
   1   0   1 5503.59 268.300   5
  -1   0  -1 4895.00 411.674   4
   1   0   1 5395.95 442.779   4
  -1   0  -2 419.562 147.825   1
   1   0   2 11.7289 85.9717   4
  -1   0  -2 357.042 152.286   4
   1   0   2 86.8577 59.9784   5
  -1   0  -2 101.642 70.6749   5
   1   0   3 363.137 184.512   4
  -1   0  -3 430.521 136.061   5
   1   0   3 291.766 104.088   5
  -1   0  -3 331.738 144.649   4
   1   0   4 12.4341 77.9125   5
  -1   0  -4 155.532 141.132   4
  -1   0  -4 144.302 119.122   5
  -1   0  -5 169941. 3086.69   5
   1   0   5 173050. 3595.70   4
   1   0   5 175125. 3134.20   5
   1   0   6-15.3167 128.026   5
   1   0   6 156.658 218.586   4
  -1   0  -6-29.7993 169.155   5
  -1   0  -7 150146. 3467.69   5
   1   0   7 149973. 3873.38   4
  -1   0  -8-46.3399 140.624   5
   1   0   8-58.6416 145.246   4
  -1   0  -9 9254.28 1013.16   5
   1   0   9 9536.42 1126.30   4
  -1   0 -10 224.799 89.6959   7
   1   0  10 91.7899 324.525   4
   1   0  11 33384.0 2334.81   4
   1   0  12 76.2283 238.008   4
   1   0  13 24443.5 2220.19   4
   1   0  14 287.056 437.237   4
   1   0  15 42254.7 3270.91   4
   1   0  16-106.996 445.301   4
   1   0  17 604.987 535.281   4
  -1  -1  18 486.203 580.716   4
  -1   1  18 415.799 463.343   4
  -1  -1  17 6721.44 1340.05   4
  -1   1  17 8261.66 1498.60   4
  -1  -1  16 4437.72 1060.57   4
  -1   1  16 3355.52 929.534   4
  -1  -1  15 12413.6 1629.82   4
  -1   1  15 12086.6 1621.56   4
   1  -1 -15 8857.62 1366.31   5
   1  -1 -14 24990.4 2160.46   5
  -1  -1  14 21844.4 2022.39   4
  -1   1  14 24873.7 2210.11   4
   1  -1 -13 22964.8 1954.66   5
  -1   1  13 29237.6 2259.67   4
  -1  -1  13 28296.5 2189.37   4
   1  -1 -12 29483.2 2112.34   5
  -1  -1  12 36857.3 2371.43   4
  -1   1  12 36709.9 2394.18   4
  -1  -1  11 39772.8 2305.03   4
   1  -1 -11 33793.4 2148.20   5
  -1   1  11 33430.0 2148.80   4
   1  -1 -10 1688.23 463.423   5
  -1   1  10 1471.04 431.945   4
   1  -1  -9 45801.9 2211.59   5
  -1   1   9 46937.9 2200.91   4
   1  -1  -8 174459. 4067.74   5
  -1   1   8 182302. 4043.11   4
   1  -1  -7 83939.4 2783.02   3
   1   1  -7 84404.4 2777.21   3
   1   1  -7 83930.0 2479.88   5
  -1   1   7 88789.1 2620.86   4
  -1  -1   7 83993.6 2451.07   5
   1  -1  -7 83496.7 2624.43   5
  -1   1   7 85053.2 2640.42   5
  -1   1   6 43187.1 1848.41   3
   1  -1  -6 45381.1 1880.24   3
  -1  -1   6 43716.4 1888.12   3
   1   1  -6 46093.6 1880.79   3
   1   1  -6 44471.0 1642.34   5
  -1  -1   6 43699.2 772.528   7
  -1   1   6 43787.9 1752.98   5
  -1   1   6 44992.8 1689.30   4
   1  -1  -6 43871.8 1761.28   5
  -1  -1   6 46949.9 1686.14   5
  -1   1   5 62534.3 2030.45   3
   1   1  -5 62945.7 1990.51   3
  -1  -1   5 64946.3 2072.33   3
   1  -1  -5 62786.0 2006.60   3
   1   1  -5 62964.0 1764.79   5
  -1   1   5 63788.0 948.496   7
   1  -1  -5 61659.1 1905.76   5
  -1  -1   5 64289.4 1775.19   5
  -1   1   5 65676.9 1973.94   5
  -1   1   5 64568.5 1822.40   4
  -1  -1   4 109470. 2365.61   3
   1  -1  -4 109579. 2344.74   3
   1   1  -4 111264. 2340.33   3
  -1   1   4 113868. 2388.27   3
   1   1  -4 112114. 1700.65   6
  -1   1   4 112571. 2369.73   5
   1  -1  -4 108268. 2302.17   5
  -1  -1   4 112050. 2077.79   5
  -1  -1   3 21208.3 897.190   3
  -1   1   3 18997.4 849.874   3
   1   1  -3 19703.7 683.574   6
  -1  -1   3 19203.3 733.106   5
   1  -1  -3 20367.4 887.228   5
  -1  -1   2 25150.2 748.712   6
   1  -1  -1 15003.8 550.246   1
   1  -1   0 301295. 2594.80   1
  -1   1   0 300506. 2558.62   1
  -1  -1   0 303845. 2603.93   1
   1   1   0 303640. 2582.56   1
   1  -1   0 299742. 2568.42   2
   1   1   0 303877. 2564.45   2
  -1  -1   0 300871. 2559.11   2
  -1   1   0 297794. 2517.30   2
   1   1   1 48059.9 1215.23   1
  -1  -1  -1 49354.1 1243.53   1
  -1   1  -1 48160.7 1214.36   1
   1  -1   1 44464.3 1193.18   1
   1  -1   1 48954.0 1003.69   4
  -1  -1  -1 50127.5 981.364   5
  -1   1  -1 48629.4 951.950   4
  -1   1  -2 209645. 2970.20   1
  -1  -1  -2 212322. 3014.98   1
  -1  -1  -2 200939. 3417.43   4
  -1  -1  -2 214345. 2464.14   5
   1  -1   2 214835. 2584.53   4
   1   1   2 206574. 3532.68   4
   1   1   2 211486. 2525.00   5
   1  -1   3 5425.51 432.602   5
  -1  -1  -3 4799.85 560.166   4
   1  -1   3 6091.11 516.433   4
   1   1   3 5486.27 635.600   4
  -1  -1  -3 5280.09 451.433   5
   1   1   3 5913.97 488.284   5
   1  -1   4 33051.8 1201.79   5
   1   1   4 31982.0 1593.84   4
  -1  -1  -4 31808.4 1249.07   5
   1   1   4 32347.7 1281.91   5
  -1  -1  -4 31917.5 1535.23   4
   1  -1   4 29580.2 1274.00   4
   1   1   5 28483.7 1587.90   4
   1   1   5 27413.7 1297.17   5
   1  -1   5 30027.0 1288.03   5
  -1  -1  -5 29048.4 1568.26   4
   1  -1   5 28841.8 1394.06   4
  -1  -1  -5 29514.9 1336.10   5
   1   1   6 33653.3 1833.24   4
   1  -1   6 37405.0 1566.66   5
   1   1   6 36233.5 1622.55   5
  -1  -1  -6 38324.0 1914.09   4
  -1  -1  -6 34535.1 1581.75   5
   1  -1   6 35737.8 1698.00   4
  -1  -1  -7 32304.1 1654.65   5
   1   1   7 29236.2 1790.21   4
   1  -1   7 34328.6 1795.58   4
   1   1   8 6389.92 901.542   4
  -1  -1  -8 7763.80 881.676   5
   1  -1   8 6544.37 845.190   4
  -1   1  -9 47585.5 1282.58   7
  -1  -1  -9 46537.8 2273.35   5
   1   1   9 45775.3 2503.94   4
   1  -1   9 49097.8 2477.11   4
  -1  -1 -10 10174.6 1160.75   5
  -1   1 -10 10242.2 562.215   7
   1   1  10 10884.5 1298.36   4
   1  -1  10 10248.5 1224.12   4
  -1   1 -11 18965.5 626.216   7
  -1  -1 -11 17789.1 520.646   7
  -1  -1 -11 17720.6 1585.99   5
   1  -1  11 17717.9 1688.56   4
   1   1  11 17666.5 1763.01   4
  -1  -1 -12-138.478 238.355   5
   1   1  12 649.678 420.895   4
   1  -1  12 189.119 271.765   4
   1   1  13 33782.9 2705.32   4
   1  -1  13 29915.6 2447.14   4
   1   1  14 8470.87 1464.94   4
   1  -1  14 8561.11 1386.68   4
   1   1  15 1860.46 800.992   4
   1  -1  15 1697.55 714.760   4
   1   1  16 13476.7 1971.09   4
   1  -1  16 9107.53 1585.09   4
   1   1  17 5215.34 1354.94   4
   1  -1  17 5667.36 1321.54   4
  -1   2  18 1368.03 773.153   4
  -1  -2  18 317.696 397.804   4
  -1   2  17 531.268 480.658   4
  -1  -2  17 1352.66 647.829   4
   1  -2 -16 13422.8 1765.08   5
  -1   2  16 14320.8 1879.80   4
  -1  -2  16 10812.2 1602.86   4
  -1   2  15 647.029 430.377   4
   1  -2 -15 432.887 236.299   5
  -1  -2  15 574.567 390.020   4
  -1   2  14 8056.79 1288.27   4
   1  -2 -14 6841.15 1172.64   5
  -1  -2  14 7664.60 1222.19   4
   1  -2 -13-50.6503 297.022   5
  -1  -2  13 172.517 274.511   4
  -1   2  13 105.869 202.916   4
   1  -2 -12 6701.71 1052.31   5
  -1  -2  12 5683.89 936.192   4
  -1   2  12 4889.35 906.072   4
  -1   2  11 9017.19 1133.03   4
   1  -2 -11 10763.8 1243.07   5
   1  -2 -10 9699.95 1118.20   5
  -1   2  10 13477.0 1294.69   4
  -1   2   9 141546. 3937.82   4
   1  -2  -9 127658. 3830.30   5
   1  -2  -8 13026.2 1164.06   5
  -1   2   8 14088.4 1159.33   4
   1  -2  -7 91785.1 2900.49   3
   1   2  -7 87960.8 2836.54   3
  -1  -2   7 93874.1 1455.05   7
  -1   2   7 90827.3 2714.13   4
   1  -2  -7 89275.1 2826.04   5
   1   2  -6 118621. 3001.49   3
   1  -2  -6 114904. 3010.85   3
  -1   2   6 118333. 1709.38   7
  -1  -2   6 118728. 1772.04   7
  -1  -2   6 116348. 2686.88   5
   1  -2  -6 113237. 3012.56   5
  -1   2   6 111746. 2765.33   4
   1   2  -5 38970.0 1557.64   3
   1  -2  -5 38802.8 1574.76   3
  -1  -2   5 38245.3 1614.13   3
  -1   2   5 36524.1 1545.45   3
  -1   2   5 40644.9 1020.91   7
  -1  -2   5 41770.3 1450.22   5
  -1  -2   5 40139.5 1102.12   7
   1  -2  -5 41376.1 1700.79   5
  -1   2   5 38453.4 1475.06   4
   1   2  -4 115211. 2391.31   3
  -1   2   4 113295. 2413.52   3
   1  -2  -4 118136. 2436.65   3
  -1  -2   4 117753. 2492.02   3
   1   2  -4 116747. 2090.11   6
  -1   2   4 116054. 1731.76   7
   1  -2  -4 111858. 2604.57   5
  -1   2   4 115482. 2294.54   4
  -1   2   3 54119.3 1428.77   3
  -1  -2   3 54119.1 1440.69   3
   1   2  -3 57067.8 1411.06   6
  -1   2   3 52438.0 1181.61   7
  -1   2   3 51833.8 1332.10   4
  -1  -2   2 1469.62 226.468   6
  -1   2   2 1094.47 179.059   7
   1   2  -2 1377.47 218.461   6
   1  -2  -2 1386.03 171.505   4
  -1   2   2 1075.40 168.383   4
  -1  -2   1 153548. 2269.47   6
   1   2  -1 150203. 1745.38   1
   1  -2  -1 147437. 1744.35   1
  -1   2   0 100581. 1458.77   1
   1  -2   0 95206.5 1477.14   1
   1   2   0 100284. 1489.68   1
  -1  -2   0 98845.6 1475.88   1
   1   2   0 100446. 1478.11   2
  -1  -2   0 98597.0 1455.59   2
  -1   2   0 99319.1 1435.79   2
   1  -2   0 97220.6 1489.84   2
  -1   2  -1 13080.5 628.081   1
   1  -2   1 13630.2 670.744   1
  -1  -2  -1 15006.7 688.643   1
   1   2   1 13453.4 644.758   1
  -1  -2  -2 21453.9 967.239   1
  -1   2  -2 19667.5 907.533   1
  -1  -2  -2 20921.2 1188.41   4
  -1  -2  -3 401254. 4435.13   5
  -1  -2  -3 404958. 5717.87   4
   1   2   3 406654. 5855.92   4
  -1  -2  -4 139100. 3466.36   4
   1   2   4 149317. 3777.30   4
  -1  -2  -4 145444. 2902.02   5
   1  -2   5 88237.0 2234.88   5
  -1  -2  -5 88087.6 2921.59   4
  -1  -2  -5 90685.3 2473.20   5
   1  -2   5 91240.9 2433.00   4
   1   2   5 85627.0 3014.69   4
   1   2   6 368.517 293.747   4
  -1   2  -6 164.772 118.401   7
  -1  -2  -6 252.352 212.411   5
   1  -2   6 185.842 147.843   5
   1   2   6 275.306 209.818   5
   1  -2   6 357.181 219.015   4
  -1   2  -7 26490.9 1060.21   7
   1   2   7 25017.4 1793.44   4
  -1  -2  -7 24369.7 1481.94   5
   1  -2   7 25333.8 1520.01   4
  -1   2  -8 96792.0 2057.52   7
   1  -2   8 90411.7 3094.28   4
  -1  -2  -8 94333.5 3103.28   5
   1   2   8 95105.9 3615.71   4
   1   2   9 1504.79 512.519   4
  -1   2  -9 1805.24 280.662   7
  -1  -2  -9 1868.56 487.996   5
   1  -2   9 1481.82 471.354   4
  -1   2 -10 38433.6 1252.31   7
  -1  -2 -10 39745.6 1185.01   7
  -1  -2 -10 41407.6 2326.47   5
   1  -2  10 36514.2 2236.49   4
   1   2  10 39901.1 2595.81   4
  -1   2 -11 37461.8 1116.77   7
  -1  -2 -11 37308.7 1001.60   7
   1   2  11 40102.6 2711.34   4
   1  -2  11 37184.6 2414.94   4
  -1  -2 -11 35086.5 2260.88   5
   1   2  12 720.839 523.030   4
  -1  -2 -12-25.6813 207.772   5
   1  -2  12 147.438 252.046   4
   1   2  13 4584.51 1042.01   4
  -1  -2 -13 7314.32 1161.71   5
   1  -2  13 7068.84 1208.83   4
   1   2  14 5751.79 1236.72   4
  -1  -2 -14 6791.85 1176.54   5
   1  -2  14 6067.89 1156.43   4
   1   2  15 390.719 458.755   4
   1  -2  15 519.703 461.855   4
   1   2  16 91.6362 318.925   4
   1  -2  16 367.298 492.302   4
   1   2  17-267.323 378.879   4
   1  -2  17 424.765 282.780   4
  -1   3  18 1113.82 614.502   4
  -1   3  17 6632.12 1419.40   4
  -1  -3  17 4763.15 1152.20   4
   1  -3 -17 7876.42 1443.14   5
  -1   3  16 974.895 489.045   4
   1  -3 -16 1446.06 643.566   5
  -1  -3  16 2620.15 839.806   4
   1  -3 -15 1891.13 658.900   5
  -1   3  15 2873.20 832.872   4
  -1  -3  15 2936.31 871.844   4
  -1  -3  14 7455.68 1229.24   4
   1  -3 -14 4794.30 978.684   5
  -1   3  14 5559.58 1098.77   4
   1  -3 -13 3786.57 833.876   5
  -1   3  13 3967.15 884.045   4
   1  -3 -12 778.754 121.224   6
  -1   3  12 817.236 407.998   4
   1  -3 -12 1310.51 468.067   5
   1  -3 -11 5568.47 332.487   6
   1  -3 -11 6028.21 956.786   5
  -1   3  11 5999.51 953.141   4
   1  -3 -10 266.363 87.3982   6
  -1   3  10 742.573 378.548   4
   1  -3 -10 258.387 301.423   5
   1  -3  -9 34175.5 781.664   6
   1  -3  -9 31994.7 1995.55   5
  -1   3   9 33057.1 1967.41   4
  -1  -3   8 6899.34 485.801   7
   1  -3  -8 6635.97 328.367   6
   1  -3  -8 6526.24 851.002   5
  -1   3   8 6730.99 847.447   4
   1  -3  -7 118541. 3301.28   3
   1   3  -7 117742. 3251.14   3
   1  -3  -7 119529. 1354.71   6
  -1  -3   7 120377. 2103.89   7
   1  -3  -7 120092. 3485.32   5
  -1   3   7 119446. 3269.59   4
   1  -3  -6 2610.53 451.160   3
   1   3  -6 2529.68 443.990   3
  -1  -3   6 2650.33 332.208   7
  -1   3   6 2717.26 325.390   7
   1  -3  -6 2423.99 480.192   5
  -1   3   6 3201.10 516.516   4
  -1  -3   6 2725.30 425.394   5
  -1  -3   5 47838.9 1831.26   3
   1  -3  -5 48978.9 1764.65   3
  -1   3   5 50057.4 1790.11   3
   1   3  -5 45771.8 1686.12   3
  -1   3   5 46252.1 1328.40   7
   1   3  -5 48378.0 1595.58   6
  -1  -3   5 46690.2 1419.34   7
  -1   3   5 49258.3 1850.98   4
   1  -3  -5 47556.2 1762.03   4
  -1  -3   4 73259.6 1984.38   3
  -1   3   4 70672.8 1908.63   3
  -1  -3   4 70587.3 1795.51   7
  -1   3   4 71881.3 1219.37   6
  -1   3   4 70295.1 1637.09   7
   1   3  -4 72576.7 1871.33   6
  -1   3   4 69773.9 2045.55   4
   1  -3  -4 74733.0 1979.62   4
  -1   3   3 975000. 5957.75   3
  -1  -3   3 984143. 6257.92   3
  -1   3   3 972679. 6072.15   7
   1   3  -3 999999. 6766.68   6
  -1   3   3 979820. 4698.54   6
   1  -3  -3 968786. 6501.16   4
  -1   3   3 948102. 6941.44   4
  -1  -3   2 111988. 2224.81   6
   1   3  -2 115184. 2269.49   6
  -1   3   2 112903. 2072.09   7
   1  -3  -2 105496. 1953.91   4
   1   3  -1 105886. 2169.56   6
  -1  -3   1 102395. 2128.39   6
  -1   3   1 103352. 1990.71   7
   1  -3  -1 104803. 1461.65   1
   1   3  -1 106476. 1466.29   1
  -1  -3   0 381.356 95.8454   2
   1   3   0 670.034 130.160   2
  -1   3   0 277.724 84.3642   2
   1  -3   0 822.289 142.020   2
  -1   3   0 797.700 187.515   7
  -1  -3   0 344.932 169.345   6
  -1   3   0 379.846 95.2884   1
  -1  -3   0 430.998 96.8558   1
   1   3   0 766.601 135.113   1
   1  -3   0 556.403 121.807   1
  -1  -3  -1 626288. 4394.62   2
  -1   3  -1 621920. 4275.84   2
   1   3   1 635887. 4396.43   1
  -1  -3  -1 624596. 4439.87   1
   1  -3   1 618380. 4545.78   1
  -1   3  -1 628230. 4345.42   1
  -1   3  -1 641279. 5154.95   7
  -1   3  -2 3367.70 375.418   1
  -1  -3  -2 2789.58 356.326   1
  -1   3  -2 2542.18 330.362   7
  -1   3  -3 25205.9 1067.34   7
  -1  -3  -3 25927.1 1547.42   4
  -1   3  -4 16706.3 884.953   7
  -1  -3  -4 17156.1 1103.79   5
  -1  -3  -4 17579.7 1354.40   4
   1   3   4 15261.0 1285.32   4
  -1   3  -5 372755. 4274.79   7
  -1  -3  -5 354919. 5326.99   5
   1   3   5 378443. 6768.83   4
  -1  -3  -5 358924. 6284.54   4
  -1   3  -6 23148.0 1097.24   7
   1   3   6 22483.0 1729.94   4
  -1  -3  -6 22088.9 1409.47   5
  -1   3  -7 95022.5 2280.15   7
  -1  -3  -7 96258.6 3091.19   5
   1   3   7 90747.1 3637.19   4
   1   3   8 375.231 302.887   4
  -1   3  -8 522.651 190.495   7
  -1  -3  -8 3.89852 199.988   5
   1  -3   8 845.672 358.265   4
  -1  -3  -9 20229.0 1004.67   7
  -1   3  -9 20902.2 1093.31   7
   1   3   9 20368.3 1854.06   4
   1  -3   9 20887.6 1596.02   4
  -1  -3  -9 21446.5 1635.44   5
   1   3  10 2018.32 642.939   4
  -1   3 -10 2300.77 355.505   7
  -1  -3 -10 2051.20 309.299   7
   1  -3  10 2512.38 638.133   4
  -1  -3 -10 2947.91 661.833   5
  -1   3 -11 27181.4 1153.53   7
  -1  -3 -11 25885.1 1021.53   7
  -1  -3 -11 27788.4 2075.85   5
   1   3  11 28333.1 2406.49   4
   1  -3  11 26945.2 2051.24   4
   1   3  12 1852.44 680.034   4
   1  -3  12 2219.44 622.759   4
  -1  -3 -12 2719.80 729.723   5
   1   3  13 346.916 375.290   4
  -1  -3 -13 1321.77 598.589   5
   1  -3  13 2036.38 682.832   4
   1   3  14 1569.17 709.777   4
  -1  -3 -14 1670.49 680.573   5
   1  -3  14 2075.09 753.020   4
   1   3  15 40.3037 311.073   4
   1  -3  15-358.406 457.604   4
  -1  -3 -15 408.678 464.542   5
   1   3  16 580.139 347.534   4
  -1  -3 -16 58.8819 330.530   5
   1   3  17 673.130 570.290   4
   1  -3  17 741.288 524.542   4
  -1   4  17 1219.21 679.869   4
   1  -4 -17 1492.40 789.429   5
  -1  -4  17 893.042 682.091   4
  -1   4  16 10413.7 1708.31   4
  -1  -4  16 12026.4 1709.53   4
   1  -4 -16 11892.5 1703.91   5
  -1  -4  15 883.111 471.002   4
   1  -4 -15 393.244 382.317   5
  -1   4  14 5172.26 1082.53   4
   1  -4 -14 3431.24 850.996   5
  -1   4  13 8742.05 1334.93   4
   1  -4 -13 5877.08 1055.03   5
  -1   4  12 3217.56 798.812   4
   1  -4 -12 3649.40 777.865   5
  -1   4  11 199.388 219.947   4
   1  -4 -11 290.164 78.5677   6
  -1   4  10 621.083 380.100   4
   1  -4 -10 493.121 108.510   6
   1  -4 -10 647.314 341.534   5
  -1  -4   9 34262.8 1232.16   7
   1  -4  -9 33623.7 865.497   6
   1  -4  -9 33577.6 2115.03   5
  -1   4   9 34971.2 2153.89   4
  -1  -4   8 60053.0 1703.92   7
  -1   4   8 58511.1 2630.43   4
   1  -4  -8 59340.2 2710.38   5
   1  -4  -7 45336.6 2051.09   3
  -1  -4   7 47156.2 1552.28   7
  -1   4   7 45631.8 2216.86   4
   1  -4  -7 48266.7 2200.12   4
   1  -4  -7 45604.2 2261.81   5
   1   4  -6 129847. 3126.38   3
   1  -4  -6 136032. 3253.60   3
  -1  -4   6 133245. 2669.47   7
  -1   4   6 136678. 2647.16   7
   1  -4  -6 137854. 2659.07   7
  -1   4   6 136777. 3648.48   4
   1  -4  -6 136573. 3446.47   4
  -1  -4   5 325902. 4820.18   3
   1  -4  -5 323075. 4550.51   3
   1   4  -5 321006. 4422.07   3
  -1  -4   5 323997. 4280.32   7
   1  -4  -5 320166. 4088.65   7
  -1   4   5 326763. 4057.86   7
   1   4  -5 331129. 4611.57   6
  -1   4   5 314251. 5195.88   4
   1  -4  -5 318093. 4916.27   4
  -1  -4   4 12384.8 830.862   3
  -1   4   4 11654.2 769.607   3
   1   4  -4 12236.1 854.925   6
  -1  -4   4 11254.9 813.691   7
   1  -4  -4 11308.1 767.564   7
  -1   4   4 11723.4 619.445   6
  -1   4   4 12243.7 791.074   7
   1  -4  -4 12370.1 900.871   4
  -1   4   4 12847.7 983.413   4
  -1  -4   3 12288.9 714.562   3
  -1   4   3 12267.9 679.019   3
   1   4  -3 12918.9 860.177   6
  -1   4   3 13544.8 829.258   7
   1  -4  -3 12874.6 820.898   7
  -1  -4   3 13162.8 901.601   7
  -1   4   3 12816.4 662.307   6
   1  -4  -3 13803.8 891.795   4
   1   4  -2 12969.5 858.205   6
   1  -4  -2 13632.0 844.571   7
  -1   4   2 13300.0 824.407   7
  -1  -4   2 14963.1 914.023   6
   1  -4  -2 13631.5 811.689   4
   1   4  -1 525696. 3228.77   2
   1  -4  -1 520820. 3212.85   2
   1  -4  -1 509448. 5152.62   7
   1   4  -1 510387. 5314.66   6
  -1  -4   1 506030. 5291.77   6
  -1   4   1 511103. 5123.03   7
   1  -4  -1 521194. 3222.64   1
   1   4  -1 531486. 3229.80   1
   1   4   0 9052.51 453.852   2
  -1  -4   0 8698.49 422.659   2
  -1   4   0 8867.84 410.296   2
  -1   4   0 9161.46 689.750   7
  -1  -4   0 9364.16 732.547   6
   1  -4   0 8910.75 697.222   7
  -1  -4   0 8412.32 422.031   1
  -1   4   0 9531.90 428.283   1
   1  -4   0 8959.13 470.995   1
   1   4   0 8663.47 443.588   1
  -1   4  -1 43419.8 1105.89   2
  -1  -4  -1 42530.8 1138.18   2
  -1  -4  -1 41602.2 1135.37   1
  -1   4  -1 43573.9 1116.44   1
  -1  -4  -1 41674.0 1531.93   6
  -1   4  -1 40686.0 1460.12   7
  -1   4  -2 4972.81 456.393   1
  -1  -4  -2 5034.96 474.892   1
  -1  -4  -2 4223.81 499.373   6
  -1   4  -2 5028.08 529.786   7
  -1  -4  -3 165676. 3097.24   1
  -1   4  -3 162319. 2981.59   1
  -1   4  -3 162302. 3023.64   7
  -1  -4  -4-8.56362 96.9303   4
  -1   4  -4 23.5513 101.575   7
  -1   4  -5 16700.5 1013.60   7
  -1  -4  -5 17435.0 1468.55   4
  -1  -4  -5 16826.7 1220.14   5
   1   4   6 217.674 293.197   4
  -1   4  -6 131.274 105.746   7
  -1  -4  -6 313.154 210.892   5
  -1   4  -7 108945. 2717.10   7
   1   4   7 104228. 4046.21   4
  -1  -4  -7 100536. 3322.60   5
  -1   4  -8 45657.7 1774.71   7
  -1  -4  -8 44881.4 1682.33   7
   1   4   8 48809.8 2878.93   4
  -1  -4  -8 45928.2 2354.94   5
  -1   4  -9 41328.1 1699.09   7
  -1  -4  -9 45387.9 1659.55   7
   1   4   9 50038.2 3026.47   4
  -1  -4  -9 49261.4 2554.82   5
  -1   4 -10 101239. 2624.31   7
  -1  -4 -10 98735.4 2379.74   7
  -1  -4 -10 99449.3 3793.19   5
   1  -4  10 108236. 3839.48   4
   1   4  10 94357.3 4330.38   4
   1   4  11 2273.57 724.059   4
  -1  -4 -11 1090.32 254.732   7
  -1  -4 -11 1138.70 441.719   5
   1  -4  11 1230.67 474.867   4
   1   4  12 11095.1 1614.69   4
  -1  -4 -12 14121.1 1587.96   5
   1  -4  12 12958.0 1520.70   4
   1   4  13 1669.09 681.226   4
   1  -4  13 749.422 500.267   4
  -1  -4 -13 1031.75 594.050   5
   1   4  14 2042.56 785.099   4
   1  -4  14 2420.50 766.579   4
  -1  -4 -14 2474.45 709.383   5
   1   4  15 530.837 526.665   4
   1  -4  15-41.4920 399.259   4
  -1  -4 -15 424.910 521.584   5
   1   4  16-278.660 459.583   4
  -1  -4 -16 302.953 503.236   5
   1  -4  16 723.969 629.652   4
   1  -4  17 440.031 546.695   4
  -1  -4 -17-96.0355 312.787   5
  -1   5  17 10387.3 1803.60   4
  -1  -5  17 7647.88 1437.01   4
   1  -5 -17 10493.1 1681.82   5
  -1   5  16-318.724 517.859   4
   1  -5 -16 1378.37 659.803   5
  -1  -5  16 923.893 500.790   4
  -1   5  15 370.722 430.521   4
   1  -5 -15 353.906 276.849   5
  -1  -5  15-177.586 324.819   4
   1  -5 -14 18062.1 1974.42   5
  -1   5  14 20987.8 2222.28   4
  -1   5  13 410.432 367.868   4
   1  -5 -13-7.67692 243.152   5
  -1   5  12 9143.48 1351.09   4
   1  -5 -12 6686.70 1105.68   5
   1  -5 -11 31001.5 2295.02   5
  -1   5  11 30272.7 2334.01   4
  -1   5  10 30315.9 2242.34   4
   1  -5 -10 29514.3 2148.93   5
  -1  -5   9 24076.2 1187.32   7
   1  -5  -9 23130.8 1864.59   5
  -1   5   9 24667.6 1920.36   4
  -1  -5   8 35048.7 1466.13   7
  -1   5   8 33393.7 2129.78   4
   1  -5  -8 33448.2 2120.03   5
   1  -5  -7 26328.6 1559.80   3
   1  -5  -7 24790.8 1267.87   7
  -1  -5   7 23224.7 1230.89   7
   1  -5  -7 24709.5 1744.81   5
  -1   5   7 25395.4 1769.38   4
   1   5  -6 15936.4 1085.53   3
   1  -5  -6 17815.4 1175.11   3
   1   5  -6 17764.4 1200.03   6
  -1  -5   6 15943.0 1041.77   7
   1  -5  -6 17403.9 1066.23   7
  -1   5   6 17146.9 1061.78   7
  -1   5   6 17513.0 1402.17   4
   1  -5  -6 15634.4 1233.08   4
   1  -5  -5 53009.8 1854.44   7
  -1   5   5 58734.5 1941.64   7
  -1  -5   5 56756.1 1986.49   7
   1   5  -5 62314.4 2173.03   6
   1  -5  -5 56163.7 2217.59   4
  -1   5   5 58912.6 2411.96   4
  -1  -5   4 64288.7 1916.59   3
  -1   5   4 60054.8 1735.27   3
  -1   5   4 60171.7 1624.69   6
  -1   5   4 61219.5 1971.31   7
  -1  -5   4 60478.8 2076.82   7
   1  -5  -4 59124.5 1973.75   7
   1   5  -4 64146.8 2138.12   6
   1  -5  -4 57432.4 2137.25   4
  -1   5   3 413.790 140.971   3
   1  -5  -3 299.411 159.978   4
  -1  -5   3 857.540 202.957   3
  -1   5   3 460.878 162.324   6
   1  -5  -3 637.353 228.987   7
  -1   5   3 582.746 194.015   7
  -1  -5   3 569.810 237.970   7
   1   5  -3 375.422 186.416   6
  -1   5   2 12242.1 564.872   3
  -1  -5   2 11596.6 593.337   3
   1   5  -2 14086.8 974.116   6
   1  -5  -2 11241.4 866.015   7
  -1   5   2 12725.0 894.076   7
  -1  -5   2 10452.6 874.697   7
   1  -5  -1 7503.85 388.968   2
   1   5  -1 7765.37 391.415   2
   1  -5  -1 7209.28 689.221   7
   1   5  -1 7795.34 724.463   6
  -1  -5   1 7183.09 750.733   7
  -1   5   1 8135.70 721.481   7
  -1  -5   1 6921.51 680.893   6
   1  -5  -1 7512.01 389.635   1
   1   5  -1 6772.74 367.891   1
   1   5   0 542.491 173.384   6
  -1   5   0 14.5275 108.812   7
  -1  -5   0 299.820 150.202   6
   1  -5   0 211.119 190.830   7
  -1  -5   0-65.7814 148.224   7
   1   5   0 152.254 80.0598   1
  -1   5   0 245.100 73.9617   1
  -1  -5   0 67.7875 41.5204   1
   1  -5   0 213.117 87.8984   1
  -1   5  -1 192066. 2252.53   2
  -1  -5  -1 189156. 2308.29   2
  -1  -5  -1 187141. 2338.99   1
  -1   5  -1 187163. 2250.37   1
  -1  -5  -1 182770. 3506.06   6
  -1   5  -1 189828. 3573.04   7
   1  -5   1 188536. 3517.88   7
  -1   5  -2 28757.2 1065.02   1
  -1  -5  -2 30034.6 1144.63   1
  -1  -5  -2 31223.9 1446.60   6
   1  -5   2 30033.9 1392.75   7
  -1   5  -2 31566.9 1474.87   7
  -1   5  -3 33730.1 1342.77   1
  -1  -5  -3 32130.3 1363.55   1
  -1  -5  -3 30380.4 1450.03   6
  -1   5  -3 32163.2 1509.40   7
  -1   5  -4 13044.2 982.564   7
  -1  -5  -4 12939.1 945.164   6
  -1  -5  -4 13868.6 1312.70   4
  -1   5  -5 19977.6 1239.90   7
  -1  -5  -5 17731.5 1165.59   7
  -1   5  -6 31511.2 1579.42   7
  -1  -5  -6 32667.4 1574.99   7
  -1  -5  -6 30315.5 1846.18   5
  -1   5  -7 14163.6 1074.83   7
  -1  -5  -7 13904.8 1033.39   7
  -1  -5  -7 14899.6 1354.71   5
  -1   5  -8 35729.7 1724.84   7
  -1  -5  -8 34878.5 1603.77   7
   1   5   8 38500.0 2644.19   4
  -1  -5  -8 35433.9 2148.37   5
  -1   5  -9 44393.1 1941.50   7
  -1  -5  -9 42215.7 1743.43   7
  -1  -5  -9 44014.0 2502.93   5
   1   5   9 45330.8 2964.72   4
   1   5  10 6950.18 1231.48   4
  -1  -5 -10 6419.74 676.811   7
  -1   5 -10 6358.88 736.742   7
  -1  -5 -10 7440.05 1088.70   5
   1   5  11 4893.61 1048.42   4
  -1  -5 -11 5640.53 615.018   7
  -1  -5 -11 5527.30 975.228   5
   1  -5  11 5237.87 916.965   4
   1  -5  12 37754.9 2575.14   4
   1   5  12 36691.9 2982.45   4
  -1  -5 -12 41528.2 2757.33   5
  -1  -5 -13 23239.0 2156.37   5
   1  -5  13 21981.2 2078.78   4
   1   5  13 23747.7 2470.96   4
   1   5  14 1473.91 710.713   4
  -1  -5 -14 1521.34 551.530   5
   1  -5  14 2683.29 788.754   4
   1   5  15 35.6616 361.108   4
  -1  -5 -15-807.309 506.605   5
   1  -5  15-371.404 454.573   4
   1   5  16 10906.9 1909.20   4
   1  -5  16 11046.2 1751.18   4
  -1  -5 -16 11908.6 1749.35   5
  -1   6  17 6419.43 1412.07   4
   1  -6 -17 6682.38 1411.37   5
  -1   6  16 3753.43 1076.21   4
   1  -6 -16 2176.19 768.797   5
  -1  -6  16 1881.66 757.837   4
  -1   6  15 13584.6 1923.62   4
   1  -6 -15 11996.9 1697.43   5
  -1   6  14 921.756 559.163   4
   1  -6 -14 460.155 321.988   5
   1  -6 -13 8478.61 1328.65   5
  -1   6  13 15158.0 1858.73   4
  -1   6  12 38036.8 2827.21   4
   1  -6 -12 33836.2 2556.88   5
   1  -6 -11 47158.9 2917.19   5
  -1   6  11 55409.3 3272.45   4
  -1  -6  10 16844.7 1092.09   7
  -1   6  10 17508.5 1746.54   4
   1  -6 -10 16007.4 1647.89   5
  -1   6   9 3460.76 787.646   4
  -1  -6   9 4289.82 567.169   7
   1  -6  -9 3556.40 772.006   5
  -1  -6   8 6.84837 121.134   7
   1  -6  -8 186.810 165.215   7
   1  -6  -8-74.5282 309.451   5
   1  -6  -7 60855.7 2360.40   3
   1  -6  -7 60230.8 2169.34   7
  -1  -6   7 60864.6 2211.35   7
  -1   6   7 65581.3 2960.86   4
  -1  -6   6 11480.4 967.551   7
   1  -6  -6 10190.6 907.167   7
  -1   6   6 9616.82 882.413   7
   1  -6  -6 9852.05 1039.62   4
  -1  -6   5 57.2288 122.760   7
  -1   6   5 222.615 118.506   6
   1  -6  -5-54.8228 154.146   7
  -1   6   5 87.3363 103.253   7
   1  -6  -5 107.819 175.738   4
  -1   6   4 49532.6 1658.24   6
   1  -6  -4 45140.1 1899.19   7
  -1   6   4 50620.9 1971.34   7
  -1  -6   4 46107.0 1986.33   7
   1  -6  -4 50579.5 2169.55   4
  -1   6   3 22633.7 916.242   3
  -1  -6   3 22295.9 994.747   3
  -1   6   3 21413.4 1104.22   6
   1   6  -3 22578.0 1356.10   6
  -1  -6   3 20692.2 1339.97   7
   1  -6  -3 21959.4 1341.49   7
  -1   6   3 23820.0 1355.45   7
   1  -6  -3 23131.1 1386.74   4
  -1  -6   2 7068.53 462.830   3
  -1   6   2 7331.91 422.434   3
   1  -6  -2 7822.32 808.123   7
   1   6  -2 6967.97 744.219   6
  -1  -6   2 7375.41 813.251   7
  -1   6   2 7133.77 741.811   7
  -1   6   2 7999.42 696.803   6
   1  -6  -2 7140.95 426.350   1
   1   6  -1 1169.38 153.327   2
   1  -6  -1 930.826 137.169   2
   1   6  -1 864.644 283.616   6
  -1   6   1 1080.49 309.361   7
   1  -6  -1 833.904 311.613   7
  -1  -6   1 490.854 194.622   7
   1  -6  -1 1508.10 176.080   1
   1   6  -1 936.461 138.169   1
  -1  -6   0 1609.08 377.525   6
  -1   6   0 1246.38 309.356   7
  -1  -6   0 1231.45 326.612   7
   1  -6   0 1593.50 379.990   7
   1   6   0 1050.23 287.820   6
   1   6   0 1825.35 192.968   1
  -1  -6  -1 1956.56 227.913   2
  -1   6  -1 1527.07 194.068   2
   1  -6   1 1437.32 359.446   7
  -1   6  -1 1528.90 352.926   7
  -1  -6  -1 1384.04 337.909   7
  -1  -6  -1 1361.67 339.770   6
  -1  -6  -1 1472.20 210.372   1
  -1   6  -1 1371.39 184.768   1
  -1  -6  -2 4930.81 456.685   2
  -1   6  -2 4951.79 436.664   1
  -1  -6  -2 5205.39 477.473   1
  -1  -6  -2 5283.53 649.229   6
  -1   6  -2 6171.04 715.032   7
  -1  -6  -2 4112.16 630.084   7
   1  -6   2 5200.24 646.875   7
  -1  -6  -3-31.3318 97.7318   1
  -1   6  -3 179.817 127.546   1
   1  -6   3 116.768 181.954   7
  -1   6  -3 66.2457 160.131   7
  -1  -6  -3 269.862 238.883   7
  -1  -6  -3 263.383 216.011   6
  -1   6  -4 6817.91 675.593   1
  -1  -6  -4 6325.50 677.376   1
  -1  -6  -4 7641.64 835.918   7
  -1   6  -4 6597.09 769.967   7
  -1  -6  -4 6913.15 757.414   6
  -1  -6  -5 50720.9 2011.99   6
  -1  -6  -5 49548.6 2103.04   7
  -1   6  -5 52338.6 2180.02   7
  -1  -6  -6 70675.5 2394.61   6
  -1  -6  -6 70621.8 2483.26   7
  -1  -6  -7 17878.8 1253.29   7
  -1  -6  -7 18365.6 1231.36   6
  -1  -6  -7 20972.1 1668.91   5
  -1  -6  -8 26814.3 1525.24   7
  -1  -6  -8 29013.2 2035.42   5
  -1  -6  -9 21833.1 1364.74   7
  -1  -6  -9 22334.0 1863.86   5
  -1  -6 -10 531.680 241.790   7
  -1  -6 -10 2085.41 657.143   5
  -1  -6 -11 15917.4 1147.38   7
   1   6  11 14539.9 1871.71   4
  -1  -6 -11 15375.5 1657.64   5
   1   6  12 5201.02 1152.40   4
  -1  -6 -12 5852.15 680.188   7
  -1  -6 -12 4358.47 913.805   5
   1  -6  12 6229.63 1084.57   4
   1   6  13 12505.5 1880.34   4
  -1  -6 -13 13550.7 1691.77   5
   1  -6  13 13399.5 1639.85   4
   1   6  14 15058.5 2095.28   4
   1  -6  14 13955.3 1747.17   4
  -1  -6 -14 12319.4 1671.60   5
  -1  -6 -15 18432.2 2088.71   5
   1  -6  15 18016.9 2122.04   4
   1   6  15 20187.8 2514.87   4
   1   6  16 2095.01 962.451   4
  -1  -6 -16 1733.51 801.531   5
   1  -6  16 1197.79 611.044   4
  -1   7  17-47.1011 449.323   4
  -1   7  16 466.063 418.636   4
   1  -7 -16 449.595 637.787   5
   1  -7 -15 20891.3 2313.46   5
  -1   7  15 22787.6 2532.66   4
  -1   7  14 1750.06 724.436   4
   1  -7 -14 712.160 465.471   5
   1  -7 -13 36717.8 2808.86   5
  -1   7  13 43169.2 3193.76   4
  -1   7  12 11728.9 1604.58   4
   1  -7 -12 9240.46 1391.35   5
  -1   7  11 2188.69 699.982   4
   1  -7 -11 3164.03 789.993   5
  -1   7  10 3770.25 845.433   4
  -1  -7  10 4528.19 633.080   7
   1  -7 -10 2422.92 685.506   5
  -1  -7   9 41504.6 1912.87   7
   1  -7  -9 44419.7 2024.88   7
   1  -7  -9 42839.4 2689.87   5
  -1  -7   8 19131.2 1337.96   7
   1  -7  -8 23798.9 1494.38   7
  -1  -7   7 57.7319 176.133   7
   1  -7  -7-76.5306 155.741   7
  -1  -7   6 21365.4 1446.83   7
   1  -7  -6 18587.7 1323.09   7
   1  -7  -5 10841.4 1019.53   7
  -1  -7   5 10021.3 1011.21   7
  -1   7   5 11565.4 878.392   6
   1  -7  -5 11499.6 1144.40   4
  -1  -7   4 46187.1 2159.27   7
   1  -7  -4 43506.5 2020.19   7
  -1   7   4 46170.6 1765.38   6
   1  -7  -4 41504.1 2096.18   4
  -1  -7   3 10256.1 1027.15   7
  -1   7   3 10936.0 876.476   6
   1  -7  -3 8857.69 923.109   7
   1  -7  -3 11353.5 1024.82   4
   1  -7  -2 68735.9 1233.00   2
  -1  -7   2 68669.7 1433.06   3
  -1   7   2 71159.9 2259.90   6
   1  -7  -2 68552.4 2527.53   7
  -1  -7   2 70299.0 2669.72   7
   1  -7  -2 66777.0 1219.80   1
   1   7  -2 68499.9 1250.96   1
  -1  -7   1 37933.1 833.973   3
   1   7  -1 38520.8 798.627   2
  -1  -7   1 36349.8 1937.54   7
   1  -7  -1 35833.9 1845.44   7
   1  -7  -1 37724.0 780.846   1
   1   7  -1 38345.4 802.477   1
   1  -7   0 49345.7 2156.85   7
  -1  -7   0 50723.3 2289.68   7
  -1  -7   0 52074.0 2173.52   6
  -1  -7  -1 37221.5 898.208   2
  -1   7  -1 36903.4 859.817   2
  -1  -7  -1 36104.5 1832.94   6
  -1  -7  -1 36242.5 1943.74   7
   1  -7   1 37856.3 1866.25   7
  -1   7  -1 38054.9 883.834   1
  -1  -7  -1 35828.6 900.808   1
  -1   7  -2 205249. 2644.29   2
  -1  -7  -2 195980. 2735.52   2
  -1  -7  -2 207889. 2876.38   1
  -1   7  -2 199603. 2645.21   1
  -1  -7  -2 198375. 4210.61   6
  -1  -7  -2 201586. 4528.42   7
   1  -7   2 201281. 4332.99   7
  -1   7  -3 79690.2 1986.91   1
  -1  -7  -3 82317.1 2138.57   1
  -1  -7  -3 82693.7 2904.80   7
  -1  -7  -3 80395.0 2673.16   6
   1  -7   3 80237.7 2705.86   7
  -1  -7  -4 331.219 193.425   1
  -1   7  -4 306.831 167.015   1
  -1  -7  -4 266.852 224.348   6
  -1  -7  -4 219.628 237.476   7
  -1   7  -5 37836.1 1757.91   1
  -1  -7  -5 37605.0 1811.56   1
  -1  -7  -5 36934.0 1813.06   6
  -1  -7  -5 37354.6 1938.93   7
  -1  -7  -6 44229.5 1986.86   6
  -1  -7  -6 51053.1 2260.13   7
  -1  -7  -7 15690.9 1257.96   7
  -1  -7  -7 15343.4 1180.63   6
  -1  -7  -8 2885.36 511.358   6
  -1  -7  -8 3423.59 606.036   7
  -1  -7  -8 2718.48 655.962   5
  -1  -7  -9 18761.7 1321.33   6
  -1  -7  -9 21657.0 1463.73   7
  -1  -7  -9 19542.7 1786.34   5
  -1  -7 -10 16541.9 1238.73   6
  -1  -7 -10 16198.3 1252.45   7
  -1  -7 -10 14870.1 1639.25   5
  -1  -7 -11 9974.89 978.786   7
  -1  -7 -11 8967.41 929.860   6
  -1  -7 -11 7888.61 1221.54   5
  -1  -7 -12 12.2877 180.567   6
  -1  -7 -12 489.372 370.075   5
   1  -7  13 7410.76 1248.53   4
  -1  -7 -13 6590.56 1164.38   5
   1  -7  14 1667.23 685.006   4
  -1  -7 -14 1269.34 582.324   5
  -1  -7 -15 8793.98 1508.35   5
   1  -7  15 7058.45 1315.21   4
   1  -7  16-245.718 461.120   4
  -1  -7 -16-104.693 491.566   5
   1  -8 -16 2072.45 752.880   5
   1  -8 -15 665.339 456.964   5
   1  -8 -14 1070.10 603.074   5
   1  -8 -13 103.285 322.880   5
   1  -8 -12 4355.04 959.375   5
   1  -8 -11 658.752 451.712   5
  -1  -8  10 61196.1 2493.85   7
   1  -8 -10 62437.0 3444.40   5
   1  -8  -9 32923.7 1876.98   7
  -1  -8   9 34610.8 1897.01   7
   1  -8  -9 31423.3 2391.48   5
   1  -8  -8 34468.2 1922.01   7
  -1  -8   8 34253.4 1914.27   7
   1  -8  -7 16029.3 1326.62   7
  -1  -8   7 17519.1 1394.24   7
   1  -8  -6 31978.2 1901.06   7
  -1  -8   6 33105.5 1923.01   7
  -1   8   5 7128.77 750.946   6
   1  -8  -5 6974.55 891.216   7
  -1  -8   5 7531.43 942.933   7
   1  -8  -5 7802.97 995.309   4
  -1   8   4 17129.2 1173.82   6
   1  -8  -4 17688.6 1384.56   7
  -1  -8   4 17489.5 1410.72   7
   1  -8  -4 17249.1 1422.52   4
   1  -8  -3 495.434 273.174   4
   1  -8  -3 704.014 330.297   7
  -1  -8   3-19.5138 173.063   7
   1  -8  -2 146255. 1594.32   2
   1   8  -2 146582. 1670.65   2
   1  -8  -2 148053. 4000.84   7
  -1  -8   2 147539. 4154.95   7
   1  -8  -2 141298. 1594.41   1
   1   8  -2 150547. 1704.41   1
   1  -8  -1 36785.2 2018.80   7
  -1  -8   1 36460.3 2075.17   7
  -1  -8   0 154964. 4283.01   7
   1  -8   0 161507. 4187.48   7
   1  -8   1 357.759 242.097   7
  -1  -8  -1 189.656 210.018   6
  -1  -8  -1 267.307 207.841   7
  -1   8  -1 209.709 67.1087   1
  -1  -8  -2 17753.3 753.329   2
  -1   8  -2 17690.4 724.907   2
  -1  -8  -2 19231.5 1505.48   7
  -1  -8  -2 17955.7 1358.20   6
   1  -8   2 16565.7 1344.86   7
  -1   8  -2 17971.1 739.869   1
  -1  -8  -2 18217.9 784.180   1
  -1  -8  -3 42579.1 1493.29   2
   1  -8   3 45148.3 2197.33   7
  -1  -8  -3 43911.3 2261.30   7
  -1  -8  -3 43082.8 2085.31   6
  -1  -8  -3 41791.8 1494.93   1
  -1   8  -3 40888.8 1395.44   1
  -1   8  -4 136544. 2974.95   3
  -1  -8  -4 130549. 3650.77   6
   1  -8   4 133324. 3761.45   7
  -1  -8  -4 134003. 3937.14   7
  -1  -8  -4 135484. 3085.58   1
  -1   8  -4 137299. 2926.55   1
  -1   8  -5 6959.21 761.664   3
  -1  -8  -5 6630.27 884.796   7
  -1  -8  -5 4904.29 702.832   6
  -1  -8  -5 5732.60 711.756   1
  -1   8  -5 6502.99 721.878   1
  -1  -8  -6 6772.40 781.683   3
  -1   8  -6 6344.54 794.916   3
  -1  -8  -6 6431.03 824.082   1
  -1   8  -6 7280.70 836.680   1
  -1  -8  -6 7820.47 892.452   6
  -1  -8  -6 7790.81 955.538   7
  -1  -8  -7 5273.79 741.480   6
  -1  -8  -7 5537.56 794.641   7
  -1  -8  -8 16448.4 1287.14   6
  -1  -8  -8 17658.8 1412.11   7
  -1  -8  -8 17780.8 1728.64   5
  -1  -8  -9 3683.07 624.922   6
  -1  -8  -9 4351.70 708.388   7
  -1  -8  -9 5438.56 984.976   5
  -1  -8 -10 277.589 278.377   7
  -1  -8 -10 344.499 280.091   6
  -1  -8 -10-44.2502 273.918   5
  -1  -8 -11 24033.9 1561.71   6
  -1  -8 -11 22941.9 1585.66   7
  -1  -8 -11 22897.3 2131.71   5
  -1  -8 -12 16094.7 1881.59   5
  -1  -8 -13 2026.34 724.431   5
   1  -8  13 1455.23 615.866   4
   1  -8  14 6835.60 1277.95   4
  -1  -8 -14 8730.11 1465.64   5
   1  -8  15 922.018 576.781   4
  -1  -8 -15 408.064 397.436   5
   1  -8  16 423.414 467.598   4
   1  -9 -15 1022.33 521.347   5
   1  -9 -14 552.298 556.969   5
   1  -9 -13 12452.7 1746.88   5
   1  -9 -12 1354.47 612.043   5
   1  -9 -11 10735.0 1549.18   5
  -1  -9  10 743.320 350.255   7
   1  -9 -10 515.742 503.786   5
   1  -9  -9 7216.98 935.110   7
  -1  -9   9 5706.16 831.158   7
   1  -9  -8 19622.9 1554.78   7
  -1  -9   8 20489.2 1584.35   7
   1  -9  -7 57760.8 2685.11   7
  -1  -9   7 52602.7 2583.37   7
   1  -9  -6 9868.47 1114.49   7
  -1  -9   6 10679.8 1168.23   7
  -1  -9   5 352.085 321.254   7
   1  -9  -5 285.965 185.072   7
   1  -9  -4 86910.8 3287.21   7
  -1  -9   4 85455.5 3354.21   7
   1  -9  -3 92054.9 1499.50   2
   1   9  -3 90880.5 1547.13   1
   1  -9  -3 91779.4 1509.23   1
  -1  -9   3 93975.0 3508.55   7
   1  -9  -3 88802.3 3330.46   7
   1  -9  -3 99387.6 3395.71   4
   1  -9  -2 127522. 3997.85   7
  -1  -9   2 119154. 3967.64   7
   1  -9  -1 663.414 366.613   7
  -1  -9   1 366.544 309.649   7
   1  -9   0 6630.90 926.964   7
  -1  -9   0 7036.69 971.958   7
   1  -9   1 215454. 5175.36   7
  -1  -9  -1 220908. 5420.96   7
  -1   9  -2 20927.5 720.699   3
  -1  -9  -2 19396.8 704.821   3
  -1   9  -2 20683.2 685.180   2
  -1  -9  -2 20174.3 686.657   2
   1  -9   2 17286.2 1466.57   7
  -1  -9  -2 19972.1 1623.96   7
  -1   9  -2 19062.1 661.120   1
  -1  -9  -2 19998.9 699.029   1
  -1  -9  -3 24357.3 1051.01   2
  -1   9  -3 26771.7 1051.09   2
  -1  -9  -3 25550.7 1045.30   3
  -1   9  -3 26176.1 1051.85   3
   1  -9   3 23687.2 1703.04   7
  -1  -9  -3 23316.8 1625.78   6
  -1  -9  -3 25710.7 1830.49   7
  -1  -9  -3 25925.1 1103.70   1
  -1   9  -3 26541.2 1053.33   1
  -1  -9  -4 62176.0 2014.61   2
  -1  -9  -4 63172.0 1925.03   3
  -1   9  -4 58537.7 1857.89   3
  -1  -9  -4 57481.7 2748.32   7
  -1  -9  -4 63266.5 2661.60   6
   1  -9   4 61856.3 2748.00   7
  -1  -9  -4 61154.4 2015.80   1
  -1   9  -4 57354.4 1837.19   1
  -1   9  -5 38381.0 1693.00   3
  -1  -9  -5 39023.6 1706.43   3
  -1  -9  -5 41317.8 2304.55   7
  -1  -9  -5 40419.5 2128.03   6
  -1   9  -5 39902.3 1741.22   1
  -1  -9  -5 40971.6 1865.21   1
  -1  -9  -6 72502.1 2541.05   3
  -1   9  -6 74336.4 2617.94   3
  -1   9  -6 75136.2 2644.46   1
  -1  -9  -6 78002.4 2818.11   1
  -1  -9  -6 74651.4 3105.00   7
  -1  -9  -6 75695.9 2910.72   6
  -1  -9  -7 6065.81 894.802   7
  -1  -9  -7 4581.10 728.458   6
  -1  -9  -8 515.624 293.870   7
  -1  -9  -8 170.103 228.938   6
  -1  -9  -9 8106.38 1018.17   7
  -1  -9  -9 9937.05 1042.31   6
  -1  -9  -9 8194.95 1278.32   5
  -1  -9 -10 12053.4 1143.43   6
  -1  -9 -10 13753.6 1322.82   7
  -1  -9 -10 10070.0 1451.62   5
  -1  -9 -11 4117.54 728.616   7
  -1  -9 -11 4650.59 717.902   6
  -1  -9 -11 3871.01 931.095   5
  -1  -9 -12 636.541 483.057   5
  -1  -9 -13 495.149 477.424   5
  -1  -9 -14 404.755 404.944   5
   1  -9  14 1386.29 646.727   4
   1  -9  15 5343.14 1174.02   4
  -1  -9 -15 4810.44 1190.08   5
   1 -10 -14-19.5164 370.247   5
   1 -10 -13 2267.42 816.563   5
   1 -10 -12 7324.97 1371.56   5
   1 -10 -11 275.934 329.580   5
  -1 -10  10 1635.84 473.911   7
   1 -10 -10 1245.07 459.321   7
   1 -10 -10 938.146 412.931   5
  -1 -10   9-317.692 329.867   7
   1 -10  -9 15.6290 245.441   7
   1 -10  -8 6082.62 937.669   7
  -1 -10   8 6463.16 961.807   7
  -1 -10   7 43591.6 2487.37   7
   1 -10  -7 46295.9 2524.27   7
   1 -10  -6 277.237 324.472   7
  -1 -10   6 330.393 332.013   7
   1 -10  -5 124908. 4232.47   7
  -1 -10   5 134212. 4439.14   7
   1 -10  -4 17764.5 1567.96   7
  -1 -10   4 17894.0 1627.44   7
   1 -10  -4 18579.5 794.000   1
   1  10  -3 6548.46 346.432   2
   1 -10  -3 6020.55 948.147   7
  -1 -10   3 7577.91 1073.02   7
   1  10  -3 6812.75 350.048   1
   1 -10  -2-158.386 210.529   7
  -1 -10   2 408.548 323.691   7
  -1 -10   1 93347.3 3730.04   7
   1 -10  -1 92042.4 3618.22   7
   1 -10   0 5821.16 936.929   7
  -1 -10   0 5961.87 965.885   7
   1 -10   1 20822.4 1710.47   7
  -1 -10  -1 21265.7 1763.46   7
   1 -10   2 6335.61 964.197   7
  -1 -10  -2 5318.37 898.870   7
  -1 -10  -3 54430.1 1347.96   3
  -1  10  -3 57109.5 1370.65   3
  -1  10  -3 57510.5 1367.86   2
  -1 -10  -3 57511.5 1396.25   2
   1 -10   3 57680.9 2827.16   7
  -1 -10  -3 53493.5 2781.82   7
  -1  10  -3 54229.0 1334.76   1
  -1 -10  -3 55361.6 1397.22   1
  -1  10  -4 2670.80 366.536   3
  -1 -10  -4 3579.55 432.468   3
  -1 -10  -4 2573.24 398.618   2
  -1 -10  -4 3648.71 754.531   7
   1 -10   4 1475.37 486.956   7
  -1  10  -4 2729.93 382.045   2
  -1  10  -4 2409.15 359.285   1
  -1 -10  -4 2287.77 369.118   1
  -1 -10  -5 15489.9 1041.03   3
  -1  10  -5 15607.1 1053.65   1
  -1 -10  -5 14088.0 1057.09   1
  -1 -10  -5 14722.4 1465.73   7
  -1 -10  -5 16925.5 1451.89   6
  -1  10  -6 16964.3 1238.23   1
  -1 -10  -6 19100.4 1377.44   1
  -1 -10  -6 18125.1 1496.22   6
  -1 -10  -6 18747.7 1673.37   7
  -1 -10  -7 37604.7 2319.06   7
  -1 -10  -7 35713.4 2091.33   6
  -1 -10  -8 7130.23 940.432   6
  -1 -10  -8 6742.24 987.239   7
  -1 -10  -9 38103.7 2322.87   7
  -1 -10  -9 36416.9 2092.84   6
  -1 -10  -9 35778.9 2692.32   5
  -1 -10 -10 6907.99 998.920   7
  -1 -10 -10 6900.30 911.670   6
  -1 -10 -10 5260.27 1066.79   5
  -1 -10 -11 4504.96 790.461   7
  -1 -10 -11 4044.06 698.521   6
  -1 -10 -11 4311.84 1031.26   5
  -1 -10 -12 776.513 524.899   5
  -1 -10 -13-280.893 488.306   5
  -1 -10 -14 8455.16 1471.42   5
   1 -10  14 11114.2 1634.62   4
   1 -10  15 1016.14 578.864   4
   1 -11 -14 12962.0 1946.09   5
   1 -11 -13 801.815 541.737   5
   1 -11 -12 213.148 320.948   5
   1 -11 -11 108.877 420.017   5
  -1 -11  10 36865.6 2363.36   7
   1 -11  -9 4.79865 221.337   7
  -1 -11   9 1846.02 600.441   7
   1 -11  -8 14569.6 1489.14   7
  -1 -11   8 16436.2 1601.56   7
   1 -11  -7 12775.9 1409.44   7
  -1 -11   7 12818.1 1429.51   7
   1 -11  -6 35407.9 2352.62   7
  -1 -11   6 33204.2 2315.32   7
   1 -11  -5 93.3907 234.899   7
  -1 -11   5-48.8849 262.599   7
   1 -11  -4 44993.8 919.449   2
  -1 -11   4 46002.8 2753.76   7
   1 -11  -4 44709.7 2648.94   7
   1 -11  -4 43609.8 1002.52   1
   1 -11  -4 43959.0 916.930   1
   1  11  -4 45321.6 1066.68   1
   1 -11  -3 9500.14 1245.18   7
  -1 -11   3 8444.81 1212.39   7
   1 -11  -2 5161.28 930.258   7
  -1 -11   2 4353.78 864.719   7
   1 -11  -1 14.1984 257.658   7
  -1 -11   1 96.6783 252.753   7
  -1 -11   0 13971.9 1509.00   7
   1 -11   0 13284.5 1475.54   7
   1 -11   1 10403.5 1280.88   7
  -1 -11  -1 10304.9 1309.84   7
   1 -11   2 4612.40 864.435   7
  -1 -11  -2 3519.69 791.667   7
  -1  11  -3 1114.18 151.739   2
   1 -11   3 1612.19 550.665   7
  -1 -11  -3 1177.13 501.655   7
  -1 -11  -3 986.701 137.838   1
  -1  11  -4 2077.31 297.540   2
  -1 -11  -4 1573.70 269.890   2
   1 -11   4 1461.34 450.365   7
  -1 -11  -4 2551.68 667.114   7
  -1 -11  -4 2146.88 317.909   1
  -1 -11  -5 6881.95 694.231   2
  -1  11  -5 5487.92 592.766   2
  -1 -11  -5 5451.45 960.479   7
  -1 -11  -6 18075.3 1713.79   7
  -1 -11  -7 3238.36 764.891   7
  -1 -11  -8 41160.6 2548.68   7
  -1 -11  -9 1909.54 593.905   7
  -1 -11 -10 2046.32 607.813   7
  -1 -11 -10 1159.27 643.980   5
  -1 -11 -11 334.905 422.679   7
  -1 -11 -11 646.273 468.170   5
  -1 -11 -12 27508.4 2623.42   5
  -1 -11 -13 426.816 400.628   5
   1 -12 -13 208.371 444.708   5
   1 -12 -12 19577.5 2328.64   5
   1 -12 -11 1028.22 668.717   5
  -1 -12  10 4407.48 863.551   7
  -1 -12   9 5889.48 1005.98   7
   1 -12  -9 4689.49 924.640   7
  -1 -12   8 11198.1 1419.56   7
   1 -12  -8 9903.26 1323.11   7
   1 -12  -7 23636.8 2039.59   7
  -1 -12   7 22552.8 2007.27   7
  -1 -12   6 1382.81 549.010   7
   1 -12  -6 1286.89 542.567   7
  -1 -12   5 10840.6 1424.59   7
   1 -12  -5 9727.69 1307.35   7
   1 -12  -4 10989.7 1396.60   7
  -1 -12   4 9574.15 1331.04   7
   1 -12  -3 1210.62 450.074   7
  -1 -12   3 2014.33 655.533   7
  -1 -12   2 1888.43 618.157   7
   1 -12  -2 1899.51 638.428   7
  -1 -12   1 68.1857 296.032   7
   1 -12  -1 268.515 332.836   7
  -1 -12   0 426.444 433.955   7
   1 -12   0 1021.65 417.268   7
  -1 -12  -1 6691.01 1098.53   7
   1 -12   1 6494.81 1073.59   7
  -1 -12  -2 1376.12 544.594   7
   1 -12   2 223.293 222.778   7
   1 -12   3 2575.48 738.825   7
  -1 -12  -3 1643.67 561.608   7
  -1 -12  -4 611.612 454.626   7
   1 -12   4-30.1638 303.092   7
  -1 -12  -5 1649.74 542.277   7
  -1 -12  -6 13170.8 1538.40   7
  -1 -12  -7 2034.54 618.504   7
  -1 -12  -8 1416.22 525.089   7
  -1 -12  -9 28469.2 2215.16   7
  -1 -12 -10 10936.2 1378.16   7
  -1 -12 -10 9710.91 1562.80   5
  -1 -12 -11 14174.9 1542.80   7
  -1 -12 -11 14814.2 1958.61   5
  -1 -12 -12 1835.79 656.521   5
   1 -13 -12 225.760 430.530   5
   1 -13 -11-182.318 529.075   5
  -1 -13  10 2499.92 725.029   7
  -1 -13   9 15163.3 1707.62   7
   1 -13  -9 16409.1 1748.97   7
   1 -13  -8 8832.70 1280.19   7
  -1 -13   8 10123.3 1410.49   7
   1 -13  -7 9288.88 1347.96   7
  -1 -13   7 8210.42 1288.86   7
   1 -13  -6 10343.8 1414.39   7
  -1 -13   6 6249.53 1134.31   7
  -1 -13   5 1148.53 446.494   7
   1 -13  -5 1598.21 582.123   7
   1 -13  -4 29473.1 2386.09   7
  -1 -13   4 28501.5 2410.20   7
   1 -13  -3 3997.00 920.051   7
  -1 -13   3 5196.14 1034.52   7
  -1 -13   2 41287.5 2880.45   7
   1 -13  -2 41280.6 2836.89   7
   1 -13  -1 3564.33 860.562   7
  -1 -13   1 3117.57 829.030   7
   1 -13   0 1348.13 539.386   7
  -1 -13   0 2273.22 683.891   7
   1 -13   1 24019.3 2168.60   7
  -1 -13  -1 26125.1 2290.11   7
   1 -13   2 4473.58 946.211   7
  -1 -13  -2 6555.06 1154.44   7
   1 -13   3 10450.4 1439.05   7
  -1 -13  -3 13482.7 1657.19   7
  -1 -13  -4 27290.7 2312.59   7
  -1 -13  -5 468.934 429.097   7
  -1 -13  -6 27918.4 2342.99   7
  -1 -13  -7 10720.7 1460.89   7
  -1 -13  -8 3478.47 841.785   7
  -1 -13  -9 2093.70 711.303   7
  -1 -13 -10 8487.82 1280.92   7
  -1 -13 -10 9692.49 1599.32   5
  -1 -13 -11 5001.91 983.448   7
  -1 -13 -11 4688.85 1177.72   5
  -1 -14  10 16371.8 1868.05   7
  -1 -14   9 776.851 447.754   7
  -1 -14   8 8097.62 1334.62   7
   1 -14  -8 7969.81 1281.19   7
   1 -14  -7 103.034 383.229   7
  -1 -14   7 204.330 363.144   7
   1 -14  -6 12158.4 1609.39   7
  -1 -14   6 12131.0 1632.95   7
   1 -14  -5 554.117 379.115   7
  -1 -14   5 910.108 584.015   7
   1 -14  -4 14693.2 1779.13   7
  -1 -14   4 15953.8 1876.72   7
   1 -14  -3 3194.23 853.289   7
  -1 -14   3 3941.91 983.527   7
  -1 -14   2 32208.8 2659.63   7
   1 -14  -2 35965.0 2799.59   7
   1 -14  -1 1175.29 592.251   7
  -1 -14   1 776.689 505.559   7
  -1 -14   0 52753.7 3409.04   7
   1 -14   0 52105.4 3353.03   7
   1 -14   1-329.675 291.597   7
  -1 -14  -1-173.015 327.148   7
   1 -14   2 16307.7 1891.07   7
  -1 -14  -2 17990.4 1974.27   7
   1 -14   3 1124.71 520.414   7
  -1 -14  -3 835.042 554.624   7
  -1 -14  -4 69129.3 3864.64   7
  -1 -14  -5 9619.26 1444.17   7
  -1 -14  -6 1308.37 600.708   7
  -1 -14  -7 2760.88 811.084   7
  -1 -14  -8 2188.68 737.465   7
  -1 -14  -9-670.290 434.395   7
  -1 -14 -10 674.760 496.039   7
  -1 -14 -10 303.599 506.273   5
  -1 -14 -11 404.239 244.998   7
  -1 -15   9 849.043 469.936   7
  -1 -15   8 8149.13 1409.08   7
   1 -15  -7 4048.05 945.938   7
  -1 -15   7 4254.13 1019.61   7
   1 -15  -6 10346.6 1538.29   7
  -1 -15   6 11161.9 1631.15   7
   1 -15  -5 483.790 543.301   7
  -1 -15   5 587.444 412.497   7
   1 -15  -4 11262.0 1614.95   7
  -1 -15   4 8762.48 1493.91   7
   1 -15  -3-95.0340 437.713   7
  -1 -15   3 472.459 499.539   7
   1 -15  -2 15072.7 1898.09   7
  -1 -15   2 18219.4 2114.89   7
   1 -15  -1 1795.27 747.509   7
  -1 -15   1 2281.10 832.349   7
  -1 -15   0 18378.3 2084.28   7
   1 -15   0 16765.0 2018.27   7
   1 -15   1 16709.6 2007.43   7
  -1 -15  -1 18423.2 2106.55   7
  -1 -15  -2 39777.7 3048.11   7
   1 -15   2 44373.0 3246.35   7
  -1 -15  -3 6546.67 1247.09   7
  -1 -15  -4 372.988 313.442   7
  -1 -15  -5-255.692 276.494   7
  -1 -15  -6 20231.5 2170.70   7
  -1 -15  -7 346.378 430.000   7
  -1 -15  -8 63.2974 264.678   7
  -1 -15  -9 48.8606 331.094   7
  -1 -15 -10 2868.98 827.815   7
  -1 -16   9 2335.66 814.725   7
  -1 -16   8 264.365 397.793   7
  -1 -16   7 3826.14 1012.42   7
   1 -16  -6 7434.58 1368.39   7
  -1 -16   6 6581.26 1332.50   7
   1 -16  -5 5395.17 1153.78   7
  -1 -16   5 5932.91 1281.53   7
   1 -16  -4 13917.2 1893.03   7
  -1 -16   4 11552.1 1741.72   7
   1 -16  -3 2429.56 799.849   7
  -1 -16   3 1899.73 746.347   7
   1 -16  -2 1174.16 648.428   7
  -1 -16   2 1673.88 792.567   7
   1 -16  -1 14006.8 1901.24   7
  -1 -16   1 12841.4 1836.47   7
   1 -16   0 8773.58 1536.52   7
  -1 -16   0 7819.12 1456.16   7
   1 -16   1 1041.49 634.168   7
  -1 -16  -1-60.8818 471.780   7
  -1 -16  -2 1304.93 755.515   7
  -1 -16  -3 5005.86 1059.55   7
  -1 -16  -4 420.459 423.473   7
  -1 -16  -5 4600.25 1106.30   7
  -1 -16  -6 9478.33 1558.84   7
  -1 -16  -7 271.588 392.042   7
  -1 -16  -8 10524.3 1609.42   7
  -1 -16  -9 1874.13 719.757   7
  -1 -17   4 176.271 368.854   7
   1 -17  -3 9545.59 1695.61   7
  -1 -17   3 8136.68 1523.64   7
   1 -17  -2 126.508 382.095   7
  -1 -17   2 921.067 707.345   7
  -1 -17   1 3102.71 943.337   7
  -1 -17   0 586.890 648.864   7
  -1 -17  -1 1113.83 647.138   7
  -1 -17  -2-349.197 613.382   7
  -1 -17  -3-1560.53 714.738   7
  -2   0  18 1282.19 658.187   4
  -2   0  17 252.720 399.290   4
  -2   0  16-638.504 447.244   4
  -2   0  15 234.037 332.014   4
  -2   0  14 250.112 205.749   4
  -2   0  13 755.765 408.709   4
   2   0 -13 578.487 428.791   5
   2   0 -12 50280.1 1286.18   6
   2   0 -12 51442.5 2713.30   5
  -2   0  12 54098.0 2774.61   4
   2   0 -11-14.3462 83.7973   6
   2   0 -11-107.865 273.983   5
  -2   0  11 140.229 236.522   4
   2   0 -10 40947.5 1101.91   6
   2   0 -10 40297.9 2132.87   5
  -2   0   9 177.466 282.185   3
   2   0  -9-65.0200 214.548   5
  -2   0   8 66703.0 2690.86   3
   2   0  -8 70416.1 2450.79   5
  -2   0   7 221.737 195.621   3
  -2   0   7 35.8390 106.257   5
   2   0  -7 111.387 151.095   5
  -2   0   6 363526. 5308.15   3
   2   0  -6 358091. 4675.65   5
  -2   0   6 366959. 4818.00   5
  -2   0   5 210.450 187.730   3
  -2   0   5-10.7880 52.6053   6
   2   0  -5 92.5038 94.3604   5
  -2   0   5 363.057 150.457   5
   2   0  -4 18663.9 843.872   5
  -2   0   4 19183.4 893.674   5
   2   0  -3 220.490 90.0299   5
  -2   0   3 311.755 109.819   5
   2   0  -2 584362. 4929.79   1
   2   0  -2 603283. 3196.14   5
  -2   0   1 274.465 132.295   1
   2   0  -1 65.9115 95.8881   1
   2   0  -1 268.859 120.516   2
  -2   0   0 87710.7 1970.55   1
   2   0   0 85735.0 1950.59   1
   2   0   0 86985.1 1953.99   2
  -2   0   0 86450.3 1947.00   2
   2   0   1-63.6861 111.303   1
  -2   0  -1 3.10606 86.0115   1
  -2   0  -1 83.9287 107.893   4
  -2   0  -1-34.9768 111.006   2
   2   0   1 139.653 64.3696   5
  -2   0  -2 736422. 6782.59   1
   2   0   2 719411. 6765.55   1
  -2   0  -2 738206. 6869.37   4
   2   0   2 744474. 4428.13   5
   2   0   2 708985. 7222.21   4
  -2   0  -3 360.594 205.981   1
   2   0   3 130.498 240.256   4
   2   0   3 57.1545 59.6063   5
  -2   0  -3 292.275 199.140   4
  -2   0  -4 247346. 4653.15   1
   2   0   4 246953. 3435.96   5
  -2   0  -4 250356. 4474.01   4
  -2   0  -5 1.19675 139.748   1
   2   0   5 337.145 217.615   4
   2   0   5 46.5438 129.962   5
  -2   0  -5 502.579 182.164   4
   2   0   6 58597.9 2593.84   4
   2   0   6 58031.8 2031.18   5
   2   0   7 92.7836 205.783   4
   2   0   8 33493.1 2171.36   4
   2   0   9 289.857 297.047   4
   2   0  10 2293.63 677.095   4
   2   0  11-189.299 365.855   4
   2   0  12 853.411 522.797   4
   2   0  13 189.316 284.278   4
   2   0  14 938.684 554.717   4
   2   0  15-315.002 436.263   4
   2   0  16 2557.97 899.658   4
  -2   1  18 274.549 480.045   4
  -2  -1  18 347.720 367.556   4
  -2   1  17 1154.90 491.211   4
  -2  -1  17-238.208 383.653   4
  -2   1  16 728.150 584.676   4
  -2  -1  16 133.699 405.419   4
  -2   1  15 3517.80 874.608   4
  -2  -1  15 2971.56 803.133   4
   2  -1 -15 2372.11 715.453   5
  -2  -1  14 754.321 424.078   4
  -2   1  14 233.139 229.741   4
   2  -1 -14 61.2925 291.149   5
   2  -1 -13 859.729 400.879   5
  -2  -1  13 932.540 416.858   4
  -2   1  13 1589.36 546.176   4
   2   1 -12 21011.4 1049.23   6
   2  -1 -12 23508.1 1863.69   5
  -2   1  12 19540.6 1679.28   4
   2   1 -11 36557.1 1354.10   6
   2  -1 -11 35015.7 2160.01   5
  -2   1  11 37804.2 2195.61   4
   2   1 -10 9560.01 667.278   6
   2  -1 -10 8020.79 966.949   5
  -2   1  10 10332.6 1077.51   4
  -2  -1   9 146691. 4299.52   3
  -2   1   9 143820. 4212.63   3
   2   1  -9 149709. 2542.72   6
  -2   1   9 154364. 1551.69   7
  -2  -1   9 152173. 1715.44   7
   2  -1  -9 147647. 3950.29   5
  -2   1   9 151810. 3835.69   4
  -2  -1   8 55799.2 2475.53   3
  -2   1   8 52189.7 2373.21   3
   2   1  -8 52604.2 1476.42   6
   2   1  -8 48372.8 1989.36   5
  -2   1   8 54139.9 1098.27   7
   2  -1  -8 51958.6 2180.67   5
  -2  -1   7 55634.7 2280.27   3
  -2   1   7 55360.5 2244.79   3
   2   1  -7 57152.8 1495.13   6
   2   1  -7 56139.0 1976.66   5
   2  -1  -7 57003.7 2133.05   5
  -2  -1   7 56821.8 2004.04   5
  -2   1   7 55987.0 2154.64   5
  -2  -1   6 2164.36 424.726   3
  -2   1   6 2925.93 503.374   3
  -2  -1   6 1476.11 294.244   5
   2  -1  -6 2123.18 403.778   5
   2   1  -6 1334.61 289.616   5
  -2   1   6 1219.92 295.416   5
  -2   1   5 12314.2 897.150   3
  -2  -1   5 11477.4 875.539   3
   2   1  -5 11448.5 735.860   5
  -2  -1   5 11739.6 607.181   6
  -2  -1   5 11255.4 730.070   5
   2  -1  -5 10557.7 786.563   5
  -2  -1   4 339112. 3423.34   6
  -2  -1   4 337021. 3512.49   5
   2  -1  -4 336963. 4014.25   5
   2  -1  -3 11997.6 687.363   5
  -2  -1   3 12828.3 579.545   5
   2  -1  -2 91865.6 1940.98   1
   2   1  -2 94735.4 1965.42   1
  -2  -1   2 90930.9 1194.64   5
  -2  -1   1 63902.1 1584.18   1
   2  -1  -1 60418.0 1547.70   1
  -2   1   1 61661.4 1550.98   1
   2   1  -1 62680.3 1566.24   1
   2  -1  -1 62358.0 1570.69   2
   2   1  -1 63056.4 1570.87   2
   2   1   0 298239. 3641.54   1
  -2   1   0 300735. 3631.78   1
   2  -1   0 295791. 3633.73   1
  -2  -1   0 295131. 3632.02   1
   2  -1   0 298977. 3645.12   2
  -2  -1   0 297789. 3629.48   2
   2   1   0 292193. 3593.17   2
  -2   1   0 290827. 3553.07   2
  -2   1   0 292258. 2997.03   4
  -2  -1  -1 84098.7 2105.38   1
   2  -1   1 82003.3 2101.20   1
   2   1   1 83746.8 2102.22   1
  -2   1  -1 82158.6 2063.18   1
  -2   1  -1 80629.5 2041.40   2
  -2  -1  -1 78365.7 2037.28   2
  -2   1  -1 81020.5 1768.37   4
  -2  -1  -1 81283.9 1183.68   5
   2  -1   1 79252.8 1935.40   4
   2  -1   2 91673.7 2418.44   1
  -2  -1  -2 91054.9 2405.22   1
  -2   1  -2 89511.2 2346.41   1
   2   1   2 88629.7 2352.16   1
  -2  -1  -2 88330.4 2358.95   2
   2  -1   2 89302.1 2330.09   4
  -2  -1  -2 84987.7 1538.09   5
  -2  -1  -2 87700.5 2624.86   4
   2   1   2 88514.7 1673.51   5
  -2   1  -2 89351.2 2054.26   4
  -2  -1  -3 779.249 238.339   1
  -2   1  -3 549.149 200.148   1
   2   1   3-109.352 232.617   4
   2  -1   3-42.9243 119.589   4
  -2  -1  -3 317.759 274.353   4
  -2  -1  -3 82.0969 107.472   5
  -2   1  -3 264.725 150.977   4
   2   1   3 589.388 179.044   5
   2  -1   3 190.385 100.507   5
  -2  -1  -4 176233. 3964.85   1
  -2   1  -4 180617. 3950.17   1
  -2  -1  -4 176873. 2960.17   5
   2  -1   4 173274. 3662.23   4
   2  -1   4 172973. 2879.33   5
   2   1   4 176834. 3064.97   5
  -2   1  -4 185667. 3543.91   4
   2   1   4 178316. 4437.76   4
  -2  -1  -4 170111. 4018.10   4
  -2   1  -5 100147. 3205.92   1
  -2  -1  -5 103488. 3262.72   1
   2  -1   5 100041. 2429.77   5
  -2  -1  -5 102250. 3260.62   4
  -2  -1  -5 99129.5 2458.89   5
   2   1   5 101082. 2547.67   5
   2  -1   5 94992.0 2906.72   4
   2   1   5 104374. 3551.78   4
   2  -1   6 42862.7 2072.59   4
  -2  -1  -6 41638.9 1749.65   5
   2   1   6 43428.7 2383.12   4
   2   1   6 47775.7 1907.29   5
   2  -1   6 42473.1 1717.08   5
  -2  -1  -7 124857. 3271.58   5
   2  -1   7 117725. 3667.68   4
   2   1   7 128211. 4282.67   4
  -2  -1  -8 60109.7 2428.94   5
   2  -1   8 59155.6 2747.85   4
   2   1   8 60085.2 3050.41   4
   2   1   9 2234.19 624.012   4
  -2  -1  -9 2727.46 571.267   5
   2  -1   9 1717.73 554.966   4
  -2  -1 -10 25171.1 1791.62   5
   2   1  10 26868.6 2243.96   4
   2  -1  10 27515.8 2098.71   4
   2   1  11 9465.95 1410.48   4
   2  -1  11 9894.54 1350.87   4
   2   1  12 1985.87 739.158   4
   2  -1  12 677.606 353.646   4
   2   1  13 1883.20 707.289   4
   2  -1  13 2503.44 773.502   4
   2   1  14-226.189 491.516   4
   2  -1  14 70.9389 257.432   4
   2  -1  15 17994.1 2229.42   4
   2   1  15 18333.1 2340.65   4
   2  -1  16 798.025 665.324   4
   2   1  16 138.198 336.106   4
  -2  -2  18-57.1254 422.397   4
  -2   2  18-300.492 455.960   4
   2  -2 -17 23033.4 2382.32   5
  -2   2  17 23112.7 2419.32   4
  -2  -2  17 19569.2 2193.29   4
  -2  -2  16 1207.94 609.931   4
  -2   2  16 828.762 488.518   4
   2  -2 -16 957.720 511.455   5
  -2   2  15 5777.71 1093.27   4
  -2  -2  15 6239.48 1145.46   4
   2  -2 -15 5372.74 1083.36   5
   2  -2 -14 18919.9 1913.16   5
  -2   2  14 21942.5 2027.56   4
  -2  -2  14 25282.1 2145.30   4
   2  -2 -13 5556.72 981.850   5
  -2   2  13 5673.90 993.962   4
   2   2 -12 43315.5 1724.43   6
  -2   2  12 45704.9 2590.84   4
   2  -2 -12 46014.4 2673.50   5
   2   2 -11 15271.0 1003.54   6
   2  -2 -11 13890.2 1391.02   5
  -2   2  11 16796.5 1475.44   4
   2   2 -10 20349.5 1118.18   6
  -2  -2  10 20043.3 637.769   7
   2  -2 -10 20746.8 1620.95   5
  -2   2  10 21511.7 1554.01   4
  -2  -2   9 2957.28 621.764   3
  -2   2   9 2243.38 548.376   3
   2   2  -9 2887.23 422.730   6
  -2  -2   9 3761.22 345.731   7
  -2   2   9 3260.11 298.003   7
   2  -2  -9 4120.25 713.020   5
  -2   2   9 2929.01 549.300   4
  -2  -2   8 73466.4 2858.44   3
  -2   2   8 74185.4 2803.84   3
   2   2  -8 75156.0 2020.86   6
  -2   2   8 73824.9 1504.20   7
  -2   2   8 73071.2 2474.07   4
   2  -2  -8 73969.1 2719.41   5
  -2  -2   7 80187.3 2749.62   3
  -2   2   7 75224.0 2621.84   3
   2   2  -7 79621.8 2034.50   6
  -2   2   7 81070.1 1627.51   7
   2  -2  -7 81635.3 2700.44   5
  -2  -2   7 79939.0 2368.62   5
  -2   2   7 77206.2 2337.68   4
  -2   2   6 18239.7 1192.94   3
  -2  -2   6 18788.2 1226.38   3
   2   2  -6 18818.4 968.996   6
   2  -2  -6 18832.2 1221.04   5
  -2  -2   6 17835.2 1025.25   5
  -2   2   6 17105.2 1005.24   4
  -2  -2   5 4248.04 539.539   3
  -2   2   5 4724.93 559.796   3
  -2  -2   5 4503.35 445.164   6
  -2  -2   5 4538.34 465.611   5
   2  -2  -5 4551.58 582.890   5
  -2  -2   4 9294.99 594.074   5
  -2  -2   4 9749.54 661.833   6
  -2  -2   3 119538. 2373.94   6
   2   2  -2 125328. 2285.91   1
   2  -2  -2 125539. 2301.79   1
   2   2  -1 88425.2 1875.25   1
  -2  -2   1 84646.8 1855.58   1
  -2   2   1 90063.5 1861.04   1
   2  -2  -1 86576.0 1881.18   1
   2   2  -1 88879.0 1865.32   2
   2  -2  -1 90695.6 1909.21   2
   2   2   0 59261.9 1631.53   1
  -2   2   0 57446.0 1575.87   1
   2  -2   0 56487.0 1624.30   1
  -2  -2   0 57948.7 1619.11   1
  -2   2   0 59922.4 1594.28   2
  -2  -2   0 57342.1 1597.50   2
   2  -2   0 57667.4 1628.47   2
   2   2   0 59783.2 1624.27   2
  -2   2   0 56845.8 869.192   4
  -2   2  -1 9575.03 702.704   1
  -2  -2  -1 10209.2 743.722   1
   2  -2   1 8029.83 670.625   1
   2   2   1 9374.81 708.623   1
  -2  -2  -1 9488.40 714.616   2
  -2   2  -1 10910.5 752.561   2
   2  -2   1 9066.96 571.697   4
  -2   2  -2 2791.16 423.242   1
  -2  -2  -2 4125.49 516.077   2
  -2  -2  -2 3126.74 454.962   1
   2   2   2 3127.44 441.323   1
  -2   2  -2 3200.58 451.144   2
   2  -2   2 3142.17 469.402   1
  -2  -2  -2 3513.77 556.373   4
   2  -2   2 2781.81 361.821   4
  -2  -2  -2 3438.48 365.864   5
  -2   2  -3 17916.9 1138.08   1
  -2  -2  -3 17638.7 1166.42   1
   2  -2   3 16580.2 964.315   4
  -2  -2  -3 16111.1 1280.55   4
  -2  -2  -3 17865.8 910.416   5
  -2  -2  -4 20035.5 1345.39   1
  -2   2  -4 21137.7 1339.03   1
   2  -2   4 18909.0 1140.58   4
  -2  -2  -4 20823.2 1525.00   4
  -2  -2  -4 20505.8 1076.56   5
   2   2   4 19299.2 1521.91   4
   2   2   5 5125.04 863.834   4
  -2  -2  -5 4807.68 711.484   1
  -2   2  -5 4981.25 714.735   1
   2  -2   5 4464.22 525.732   5
   2  -2   5 4438.15 598.826   4
  -2  -2  -5 4436.81 553.369   5
   2   2   6 102314. 2933.11   5
  -2  -2  -6 98370.0 2782.42   5
   2   2   6 105139. 3915.97   4
   2  -2   6 100795. 3069.47   4
   2  -2   7 33732.6 1905.23   4
   2   2   7 36011.4 2371.75   4
  -2  -2  -7 34593.6 1763.32   5
   2   2   8 361.613 300.885   4
  -2  -2  -8 230.953 232.115   5
   2  -2   8-178.881 243.287   4
  -2  -2  -9 21117.0 1584.31   5
   2  -2   9 20396.9 1682.44   4
   2   2   9 21447.1 1978.38   4
  -2   2 -10 31410.3 1466.45   7
  -2  -2 -10 33637.3 2103.76   5
   2   2  10 32065.8 2532.10   4
   2  -2  10 30268.9 2162.20   4
   2   2  11 6879.30 1260.40   4
   2  -2  11 4005.66 875.759   4
  -2  -2 -11 6474.43 991.031   5
   2   2  12-141.668 407.507   4
   2  -2  12-99.8493 256.736   4
  -2  -2 -12 393.014 303.579   5
  -2  -2 -13 21384.4 1982.43   5
   2  -2  13 18626.9 2020.27   4
   2   2  13 19975.0 2264.68   4
   2   2  14 9388.41 1646.16   4
   2  -2  14 10953.2 1619.61   4
   2   2  15 4800.84 1246.22   4
   2  -2  15 3953.54 1054.43   4
   2   2  16 2453.06 932.653   4
   2  -2  16 2298.34 882.127   4
  -2   3  18 6344.26 1379.70   4
  -2  -3  18 9122.53 1578.26   4
   2  -3 -18 5475.79 1252.08   5
  -2   3  17 349.316 389.193   4
  -2  -3  17 715.620 562.488   4
   2  -3 -17 753.910 503.740   5
   2  -3 -16 11277.8 1607.61   5
  -2   3  16 11659.0 1689.40   4
  -2  -3  16 14039.2 1774.69   4
   2  -3 -15 4857.09 1055.33   5
  -2   3  15 5178.13 1061.04   4
  -2  -3  15 5857.70 1111.12   4
   2  -3 -14 51937.0 3195.32   5
  -2   3  14 51166.8 3121.15   4
   2  -3 -13 7188.26 1169.87   5
  -2   3  13 9057.97 1249.31   4
   2   3 -12 72.7803 152.853   6
   2  -3 -12 202.739 272.205   5
   2   3 -11 2728.56 475.504   6
  -2  -3  11 2859.70 275.582   7
   2  -3 -11 2386.86 611.193   5
  -2   3  11 2981.05 650.157   4
   2   3 -10 36568.7 1664.09   6
  -2  -3  10 36215.3 1153.90   7
  -2   3  10 36289.1 2074.12   4
   2  -3 -10 37347.2 2246.31   5
  -2  -3   9 11.6209 263.404   3
  -2   3   9 147.980 200.682   3
   2   3  -9 486.612 207.570   6
  -2  -3   9 207.924 103.806   7
  -2   3   9 244.408 114.594   7
  -2   3   9 175.577 159.639   4
   2  -3  -9 699.134 294.403   5
  -2   3   8 12209.8 1158.56   3
  -2  -3   8 12467.2 1193.77   3
   2   3  -8 13546.3 960.638   6
  -2   3   8 13090.0 740.258   7
  -2  -3   8 12531.2 801.460   7
  -2   3   8 12582.7 1061.48   4
   2  -3  -8 11122.1 1118.32   5
  -2  -3   7 35092.8 1849.21   3
  -2   3   7 36053.8 1813.83   3
   2   3  -7 37621.2 1560.79   6
  -2   3   7 38035.5 1275.44   7
  -2   3   7 35026.1 1624.77   4
   2  -3  -7 34819.5 1881.11   5
  -2   3   6 185632. 3769.39   3
  -2  -3   6 177571. 3814.18   3
  -2  -3   6 184860. 3384.31   5
   2   3  -6 181669. 3354.57   6
  -2   3   6 181707. 2829.36   7
  -2   3   6 176496. 3315.85   4
   2  -3  -6 175516. 4056.19   5
  -2  -3   5 6157.97 657.227   3
  -2   3   5 7028.16 683.625   3
  -2   3   5 7222.48 577.143   7
   2   3  -5 6642.85 641.695   6
  -2   3   5 7105.61 608.745   4
  -2  -3   4 43029.5 1535.63   6
  -2   3   4 42793.1 1294.68   4
  -2  -3   3 7544.52 658.686   6
  -2   3   3 8247.37 480.978   4
  -2  -3   2 618.668 199.085   6
   2   3  -2 664.850 174.384   1
   2  -3  -2 419.326 165.471   1
  -2  -3   1 6066.49 499.725   1
   2   3  -1 6492.31 512.477   1
  -2   3   1 5839.30 474.207   1
   2  -3  -1 6566.88 526.203   1
   2  -3  -1 6257.22 511.381   2
   2   3  -1 6525.34 510.015   2
  -2   3   0 438.460 150.100   1
  -2  -3   0 413.523 146.960   1
   2  -3   0 361.151 158.704   1
   2   3   0 539.976 176.399   1
   2   3   0 550.916 161.053   2
  -2  -3   0 611.916 175.981   2
  -2   3   0 296.854 121.493   2
   2  -3   0 463.841 171.510   2
   2  -3   1 685.178 217.243   1
   2   3   1 488.345 168.219   1
  -2  -3  -1 717.364 222.375   1
  -2   3  -1 720.425 210.409   1
  -2   3  -1 575.793 174.905   2
  -2  -3  -1 753.042 233.302   2
   2  -3   1 547.021 125.531   4
   2  -3   2 37217.4 1577.02   1
  -2   3  -2 37353.1 1505.15   1
   2   3   2 37079.4 1515.18   1
  -2  -3  -2 36772.2 1555.26   1
  -2  -3  -2 37320.7 1548.45   2
  -2   3  -2 38485.6 1520.42   2
   2  -3   2 35936.2 1149.69   4
  -2  -3  -3 27661.1 1473.09   1
  -2   3  -3 28964.2 1445.96   1
  -2  -3  -3 30601.9 1853.19   4
  -2  -3  -3 28625.3 1293.70   5
   2  -3   3 26761.8 1151.25   4
  -2  -3  -4 54463.0 2223.68   1
  -2   3  -4 52160.6 2103.52   1
   2  -3   4 50668.7 1777.60   4
  -2  -3  -4 57787.9 2669.47   4
  -2  -3  -4 51084.1 1858.92   5
  -2   3  -5 23763.0 1543.92   1
  -2  -3  -5 23411.6 1559.98   1
   2  -3   5 22955.3 1310.69   4
  -2  -3  -5 24434.0 1371.95   5
   2   3   6 8246.31 1152.51   4
  -2  -3  -6 6785.78 772.057   5
   2  -3   6 10216.2 950.512   4
   2   3   7 2349.67 658.939   4
  -2  -3  -7 2486.03 504.541   5
   2  -3   7 1871.28 465.036   4
  -2   3  -8 17232.4 1128.13   7
  -2  -3  -8 16684.8 1363.39   5
   2   3   8 18518.6 1848.47   4
   2  -3   8 17221.3 1422.14   4
   2   3   9 275.128 353.505   4
  -2   3  -9 272.264 157.576   7
  -2  -3  -9 591.889 326.716   5
   2  -3   9 382.162 290.874   4
  -2   3 -10 37424.3 1702.64   7
   2  -3  10 39395.9 2444.45   4
   2   3  10 37858.6 2844.15   4
  -2  -3 -10 41663.5 2421.25   5
   2   3  11 3410.87 918.213   4
   2  -3  11 5316.27 964.148   4
  -2  -3 -11 4585.65 855.503   5
  -2  -3 -12 76117.9 3599.59   5
   2  -3  12 76187.6 3818.07   4
   2   3  12 74387.4 4276.98   4
   2   3  13 5936.37 1301.12   4
   2  -3  13 5751.13 1125.74   4
  -2  -3 -13 4236.11 946.915   5
   2   3  14 961.439 550.458   4
   2  -3  14 598.363 502.071   4
  -2  -3 -14 517.464 369.470   5
   2   3  15 190.272 498.315   4
   2  -3  15-993.441 560.215   4
  -2  -3 -15-496.750 419.078   5
   2   3  16 12017.2 2046.83   4
   2  -3  16 10693.2 1776.13   4
  -2   4  18 8645.11 1670.89   4
  -2   4  17 10258.5 1714.37   4
   2  -4 -17 10441.9 1655.13   5
  -2  -4  17 10285.9 1611.21   4
   2  -4 -16 17543.8 2035.81   5
  -2   4  16 23652.5 2419.85   4
  -2  -4  16 19793.1 2129.30   4
   2  -4 -15 12643.3 1704.37   5
  -2   4  15 17607.5 1983.84   4
   2  -4 -14 1559.71 606.519   5
  -2   4  14 2190.77 658.652   4
   2  -4 -13 792.860 512.183   5
  -2   4  13 1596.13 588.633   4
  -2   4  12 36000.6 2404.16   4
   2  -4 -12 35349.6 2483.60   5
  -2  -4  11 10687.9 691.832   7
  -2   4  11 10898.3 1259.34   4
   2  -4 -11 10317.7 1295.36   5
  -2  -4  10 4180.12 465.853   7
   2  -4 -10 3266.83 725.251   5
  -2   4  10 3100.06 638.869   4
   2   4  -9 83.9364 160.533   6
  -2  -4   9 33.3768 109.481   7
  -2   4   9 323.586 139.894   7
   2  -4  -9 480.495 294.188   5
  -2   4   9 292.588 205.820   4
  -2   4   8 55258.9 2426.47   3
  -2  -4   8 54283.1 2492.96   3
   2   4  -8 53748.0 2085.57   6
  -2   4   8 54887.8 1715.38   7
  -2  -4   8 56442.2 1868.51   7
  -2   4   8 56027.9 2337.14   4
   2  -4  -8 51441.6 2528.79   5
  -2  -4   7 78722.3 2788.85   3
  -2   4   7 74954.4 2623.82   3
   2   4  -7 76263.5 2422.25   6
  -2   4   7 78148.3 2067.41   7
  -2  -4   7 74435.2 2240.14   7
  -2   4   7 71288.8 2477.70   4
   2  -4  -7 72060.7 2872.99   5
  -2  -4   6 4238.97 593.320   3
  -2   4   6 4895.51 614.649   3
  -2   4   6 4880.80 322.526   6
   2   4  -6 4321.55 571.752   6
  -2   4   6 4972.59 525.953   7
  -2   4   6 5548.99 647.580   4
  -2  -4   5 11303.2 888.540   3
  -2   4   5 9712.62 792.575   3
  -2   4   5 12190.7 819.017   7
   2   4  -5 10996.5 895.373   6
  -2   4   5 10760.9 846.093   4
   2   4  -4 62904.5 2105.57   6
  -2   4   4 58587.8 1798.70   7
  -2  -4   4 58013.8 1972.93   6
  -2   4   4 61057.4 1816.94   4
  -2  -4   3 195566. 3622.86   6
  -2   4   3 193713. 3291.99   7
   2  -4  -3 200837. 2324.43   4
   2  -4  -2 5496.39 482.539   2
   2  -4  -2 5582.10 492.274   1
   2   4  -2 6079.35 499.489   1
  -2  -4   2 5857.97 635.608   6
  -2   4   2 5789.72 576.871   7
   2  -4  -2 5808.39 315.757   4
   2   4  -1 368310. 3837.04   2
   2  -4  -1 366307. 3914.31   2
  -2   4   1 364832. 4635.06   7
  -2  -4   1 363947. 5100.41   6
   2  -4  -1 355857. 3887.02   1
  -2  -4   1 373183. 3922.01   1
   2   4  -1 366322. 3845.14   1
  -2   4   1 366730. 3706.76   1
   2  -4   0 4772.22 472.282   1
  -2   4   0 4950.03 455.493   1
  -2  -4   0 4970.46 472.039   1
   2   4   0 4912.70 473.150   1
  -2  -4   0 5369.66 489.183   2
  -2   4   0 5338.50 470.992   2
   2  -4   0 5151.07 498.626   2
   2   4   0 5415.40 489.189   2
   2   4   1 61549.9 1797.02   1
  -2   4  -1 64048.4 1788.08   1
  -2  -4  -1 66850.5 1905.09   1
   2  -4   1 59928.9 1847.35   1
  -2  -4  -1 61352.8 1811.26   2
  -2   4  -1 63145.9 1751.70   2
  -2  -4  -2 36900.5 1556.79   1
  -2   4  -2 36644.3 1473.15   1
   2  -4   2 34949.6 1539.72   1
   2   4   2 35513.3 1482.82   1
  -2   4  -2 36703.2 1464.86   2
  -2  -4  -2 37100.6 1557.72   2
  -2  -4  -3 18071.9 1196.78   1
  -2   4  -3 16637.6 1083.45   1
  -2  -4  -3 16085.7 1395.22   4
  -2  -4  -4 5428.91 704.992   1
  -2   4  -4 6499.41 747.842   1
  -2  -4  -4 6006.52 688.986   5
  -2   4  -5 8125.05 904.354   1
  -2  -4  -5 7511.07 901.666   1
  -2   4  -5 8920.72 813.191   7
   2  -4   5 7208.90 734.259   4
  -2  -4  -5 7271.83 812.234   5
  -2   4  -6 32757.0 1584.61   7
  -2  -4  -6 27994.0 1668.90   5
   2  -4   6 30899.3 1631.93   4
  -2   4  -7 71435.1 2413.41   7
  -2  -4  -7 71298.7 2769.23   5
   2  -4   7 75592.6 2751.87   4
  -2   4  -8 27436.4 1525.58   7
  -2  -4  -8 25117.1 1738.61   5
   2  -4   8 27740.1 1798.61   4
   2   4   8 27647.7 2326.32   4
   2   4   9 3863.62 923.176   4
  -2   4  -9 3941.74 589.618   7
  -2  -4  -9 2967.34 656.018   5
   2  -4   9 4567.47 796.097   4
  -2   4 -10 53467.0 2202.54   7
  -2  -4 -10 52539.0 2767.93   5
   2   4  10 56666.4 3589.83   4
   2  -4  10 53427.7 2825.26   4
   2   4  11 8715.44 1462.73   4
  -2  -4 -11 9631.83 1251.87   5
   2  -4  11 8986.39 1247.12   4
   2   4  12 7108.69 1376.13   4
  -2  -4 -12 6571.46 1109.76   5
   2  -4  12 6549.03 1146.93   4
   2   4  13 4556.57 1148.92   4
  -2  -4 -13 5400.47 1062.20   5
   2  -4  13 5122.08 1061.81   4
  -2  -4 -14 24155.7 2255.72   5
   2   4  14 22317.1 2585.58   4
   2  -4  14 23496.0 2356.56   4
   2   4  15 1744.95 810.898   4
  -2  -4 -15 2519.81 807.729   5
   2  -4  15 1570.82 653.822   4
   2   4  16 1621.92 808.813   4
   2  -4  16 856.604 615.578   4
  -2  -4 -16 13.5432 343.774   5
  -2   5  18 223.671 408.188   4
  -2   5  17 790.894 523.814   4
  -2  -5  17-342.867 334.809   4
   2  -5 -17-375.785 427.142   5
  -2   5  16 1062.31 587.823   4
   2  -5 -16 1509.98 577.400   5
  -2   5  15 7033.93 1316.50   4
   2  -5 -15 6279.75 1206.25   5
  -2   5  14 1311.87 601.451   4
   2  -5 -14 1131.70 576.156   5
  -2   5  13 13463.5 1627.72   4
   2  -5 -13 14121.0 1664.68   5
  -2  -5  12 35824.6 1365.93   7
   2  -5 -12 30215.4 2343.47   5
  -2   5  12 33210.0 2425.70   4
  -2   5  11 98.8522 180.543   4
  -2  -5  11 239.182 159.575   7
   2  -5 -11-124.757 324.134   5
  -2  -5  10 24537.3 1265.69   7
   2  -5 -10 24755.2 1989.32   5
  -2   5  10 23708.6 1846.73   4
  -2  -5   9 38842.9 1653.39   7
  -2   5   9 42031.9 1661.05   7
  -2   5   9 41369.2 2299.24   4
   2  -5  -9 38589.8 2386.38   5
  -2   5   8 3494.90 643.968   4
  -2  -5   8 3520.37 668.669   3
  -2   5   8 2741.50 530.536   3
  -2   5   8 4366.33 541.410   7
  -2  -5   8 4176.86 560.361   7
   2  -5  -8 4059.40 770.898   5
  -2  -5   7 19244.2 1406.48   3
  -2   5   7 18881.7 1327.87   3
  -2   5   7 20350.5 1168.49   7
  -2  -5   7 18096.2 1211.31   7
  -2   5   7 17156.0 1328.33   4
  -2  -5   6 159.930 219.039   3
  -2   5   6 64.5504 152.961   4
  -2   5   6 104.863 162.923   3
  -2   5   6 134.084 165.985   7
  -2   5   6 65.9949 79.1486   6
  -2  -5   6 297.319 227.687   7
  -2  -5   5 52980.9 1944.52   3
  -2   5   5 52616.5 1849.95   3
   2   5  -5 52616.1 2100.87   6
  -2   5   5 48749.4 1813.61   7
  -2   5   5 52955.8 1426.93   6
  -2   5   5 49533.5 1954.27   4
   2  -5  -5 50725.7 1744.34   4
  -2   5   4 123597. 2628.47   3
  -2  -5   4 129506. 2794.91   3
  -2  -5   4 125467. 3154.70   6
   2   5  -4 129931. 3290.51   6
  -2   5   4 127300. 2920.37   7
   2  -5  -4 126727. 2476.55   4
  -2  -5   3 88050.5 2647.60   6
   2   5  -3 88035.9 2685.45   6
  -2   5   3 87854.0 2429.43   7
   2  -5  -3 88185.2 1864.81   4
   2  -5  -2 54167.5 1517.05   2
   2   5  -2 55301.5 1491.12   2
   2   5  -2 52877.3 1457.72   1
   2  -5  -2 55714.9 1539.61   1
  -2  -5   2 53646.9 2087.38   6
  -2   5   2 52914.3 1888.41   7
   2  -5  -2 52336.7 1342.69   4
   2   5  -1 25947.4 1015.62   2
   2  -5  -1 25775.2 1058.35   2
  -2  -5   1 25129.9 1429.28   6
  -2   5   1 24222.7 1290.08   7
   2   5  -1 24480.6 998.899   1
   2  -5  -1 24078.5 1029.59   1
  -2   5   0 60282.7 1542.75   2
   2   5   0 61405.8 1661.01   2
  -2  -5   0 61071.8 1627.71   2
   2  -5   0 63344.5 1754.82   2
  -2  -5   0 60860.9 2257.02   6
  -2   5   0 63470.2 2102.48   7
  -2   5   0 59783.3 1539.91   1
   2   5   0 62004.7 1672.84   1
  -2  -5   0 59910.9 1613.10   1
   2  -5   0 60423.9 1717.37   1
  -2  -5  -1 125779. 2558.73   2
  -2   5  -1 130715. 2483.62   2
  -2   5  -1 124984. 3028.06   7
  -2  -5  -1 130125. 3294.65   6
  -2   5  -1 132170. 2527.57   1
   2   5   1 130736. 2608.27   1
  -2  -5  -1 131578. 2639.66   1
   2  -5   1 129194. 2745.78   1
  -2   5  -2 41492.1 1547.29   2
  -2  -5  -2 41216.8 1625.76   2
  -2  -5  -2 40371.1 1623.14   1
  -2   5  -2 40413.5 1533.67   1
  -2   5  -2 42000.6 1775.93   7
  -2   5  -3 177.928 132.068   1
  -2  -5  -3 34.6269 97.5249   2
  -2  -5  -3 153.544 110.593   1
  -2   5  -3 99.6349 94.6392   7
  -2  -5  -4 14596.8 1169.54   1
  -2   5  -4 14529.0 1103.55   1
  -2   5  -4 13781.3 1070.71   7
  -2  -5  -5 92783.7 3123.82   1
  -2   5  -5 93652.1 3030.56   1
  -2   5  -5 92341.4 2796.03   7
  -2  -5  -5 88294.0 2957.02   5
  -2  -5  -6 1873.06 479.781   5
   2  -5   7 10134.0 1038.57   4
  -2  -5  -7 8225.11 986.352   5
   2  -5   8 83667.1 3108.19   4
  -2  -5  -8 80984.6 3224.68   5
  -2  -5  -9 23439.0 1829.31   5
   2  -5   9 27147.4 1889.13   4
   2   5  10 24290.0 2392.01   4
  -2  -5 -10 27642.5 2062.50   5
   2  -5  10 21233.4 1782.99   4
  -2  -5 -11 12278.6 1021.92   7
  -2  -5 -11 11077.3 1382.93   5
   2   5  11 14067.6 1871.08   4
   2  -5  11 9286.79 1268.06   4
  -2  -5 -12 275.356 366.335   5
   2  -5  12-224.532 286.747   4
   2   5  13 741.747 479.641   4
   2  -5  13 715.637 407.797   4
  -2  -5 -13 297.415 268.457   5
   2   5  14 1264.02 729.864   4
  -2  -5 -14 153.766 355.504   5
   2  -5  14 972.313 543.696   4
   2   5  15 2225.22 912.528   4
  -2  -5 -15 2846.45 839.220   5
   2  -5  15 1084.95 613.834   4
   2  -5  16 1801.42 736.351   4
  -2  -5 -16 2414.87 852.387   5
  -2   6  18 230.230 360.087   4
  -2   6  17 1887.72 866.703   4
   2  -6 -17 1378.85 676.836   5
  -2   6  16 1013.17 521.262   4
   2  -6 -16 474.888 488.847   5
  -2   6  15 4915.49 1107.94   4
   2  -6 -15 4171.53 1074.59   5
  -2   6  14 214.852 329.957   4
   2  -6 -14 50.3285 486.344   5
  -2   6  13 5562.33 1074.72   4
   2  -6 -13 6359.72 1181.32   5
  -2  -6  12 10325.0 846.751   7
  -2   6  12 11973.6 1516.28   4
  -2  -6  11 12661.6 965.974   7
   2  -6 -11 12463.4 1528.84   5
  -2   6  11 15352.6 1632.90   4
  -2  -6  10 39680.3 1791.92   7
   2  -6 -10 37068.0 2530.13   5
  -2   6  10 43002.7 2597.54   4
  -2  -6   9 12087.2 1014.35   7
  -2   6   9 12348.8 996.267   7
  -2   6   9 10430.5 1235.13   4
   2  -6  -9 13198.5 1446.58   5
  -2   6   8 1534.96 447.514   4
  -2  -6   8 1287.22 343.455   7
  -2   6   8 1383.44 351.754   7
  -2   6   7 26388.6 1557.60   3
  -2  -6   7 25481.1 1637.86   3
  -2   6   7 24183.6 1388.71   7
  -2  -6   7 23774.6 1487.18   7
  -2   6   7 25364.7 1712.90   4
  -2   6   6 206748. 4039.42   3
  -2  -6   6 213192. 4372.33   3
  -2   6   6 222647. 3180.99   6
  -2   6   6 221088. 4190.43   7
  -2  -6   6 212350. 4467.34   7
   2  -6  -6 214462. 4161.77   4
  -2  -6   5 95277.4 2660.39   3
  -2   6   5 99174.8 2539.16   3
  -2   6   5 99121.6 2813.81   7
  -2   6   5 101864. 2242.91   6
  -2  -6   5 94581.2 3064.91   7
   2  -6  -5 94959.6 2590.80   4
  -2  -6   4 21261.0 1145.83   3
  -2   6   4 22313.2 1097.85   3
  -2   6   4 19835.6 1265.38   7
   2  -6  -4 22611.5 1172.97   4
   2  -6  -3 701.111 191.800   1
   2   6  -3 1159.58 228.429   1
  -2   6   3 642.351 263.176   7
  -2  -6   3 767.391 300.121   6
   2  -6  -3 950.535 249.343   4
   2  -6  -2 346799. 3843.08   2
   2   6  -2 344748. 3735.23   2
   2  -6  -2 338358. 3826.67   1
   2   6  -2 345999. 3743.47   1
  -2  -6   2 329913. 5481.66   6
   2  -6  -2 334667. 4044.78   4
   2  -6  -1 5677.94 501.208   2
   2   6  -1 6494.24 509.983   2
  -2  -6   1 5270.08 711.959   6
   2   6  -1 5678.96 484.852   1
   2  -6  -1 5643.00 504.491   1
  -2   6   0 18639.5 838.425   2
  -2  -6   0 19857.4 1358.83   6
   2   6   0 20362.5 963.169   1
  -2  -6   0 18847.9 898.704   1
   2  -6   0 19819.8 1009.35   1
  -2   6   0 17793.9 818.593   1
  -2  -6  -1 136366. 2617.45   2
  -2   6  -1 134002. 2481.86   2
  -2  -6  -1 135660. 3570.52   6
  -2   6  -1 135029. 2499.36   1
  -2  -6  -1 136829. 2642.24   1
   2  -6   1 128570. 2761.59   1
   2   6   1 136652. 2646.01   1
  -2  -6  -2 321320. 4515.83   2
  -2   6  -2 329621. 4289.44   2
  -2  -6  -2 320866. 5517.99   6
  -2  -6  -2 329022. 4627.63   1
  -2   6  -2 328971. 4311.42   1
  -2  -6  -3 203799. 3967.72   2
  -2   6  -3 203604. 3718.29   2
  -2   6  -3 204916. 3761.97   1
  -2  -6  -3 211506. 4074.53   1
  -2  -6  -3 199878. 4374.31   6
  -2  -6  -4 93755.8 2947.76   1
  -2   6  -4 91821.6 2746.13   1
  -2  -6  -5 6968.22 862.207   1
  -2   6  -5 7068.42 833.824   1
  -2  -6  -6 33031.8 1999.84   5
  -2  -6  -7 9189.49 1099.37   5
  -2  -6  -8 29891.6 2043.66   5
  -2  -6  -9 51.0393 184.244   7
   2  -6   9 115.508 215.210   4
  -2  -6  -9 212.272 214.199   5
  -2  -6 -10 2363.06 499.419   7
   2  -6  10 2522.78 622.928   4
  -2  -6 -10 2717.23 689.409   5
  -2  -6 -11 472.541 322.054   7
   2  -6  11 445.329 319.367   4
  -2  -6 -11 744.686 429.006   5
  -2  -6 -12 7353.14 1208.35   5
   2  -6  12 10853.1 1448.73   4
  -2  -6 -13 1721.72 655.170   5
   2  -6  13 2144.55 704.890   4
  -2  -6 -14-41.9896 357.640   5
   2  -6  14 308.986 396.365   4
  -2  -6 -15 2579.04 810.751   5
   2  -6  15 2609.32 859.239   4
  -2  -6 -16 937.577 625.792   5
   2  -6  16 2090.09 898.547   4
  -2   7  17 599.910 598.393   4
  -2   7  16 115.021 325.721   4
   2  -7 -16 169.422 333.480   5
  -2   7  15 7664.89 1427.51   4
   2  -7 -15 6926.47 1326.14   5
  -2   7  14-417.130 323.094   4
   2  -7 -14 407.426 417.579   5
  -2   7  13 1111.32 597.216   4
   2  -7 -13 1230.59 641.144   5
  -2   7  12-51.3151 299.176   4
  -2  -7  12 325.172 208.705   7
   2  -7 -12 88.8482 280.009   5
  -2  -7  11 21509.7 1388.30   7
  -2   7  11 22274.0 2031.00   4
   2  -7 -11 22959.6 2135.77   5
  -2  -7  10 42005.5 2001.96   7
  -2   7  10 47450.1 2826.85   4
   2  -7 -10 43583.3 2828.67   5
  -2  -7   9 20638.9 1436.60   7
  -2   7   9 21598.0 1815.58   4
   2  -7  -9 17373.5 1732.80   5
  -2  -7   8 124662. 3597.20   7
  -2  -7   7 2104.52 483.403   3
  -2  -7   7 1409.97 397.025   7
   2  -7  -7 1817.44 434.161   4
  -2  -7   6 9666.70 945.427   3
  -2   7   6 8004.35 797.303   3
  -2   7   6 8781.63 718.448   6
  -2  -7   6 7219.72 901.463   7
   2  -7  -6 7866.06 845.986   4
  -2   7   5 1388.71 317.621   3
  -2  -7   5 1797.95 382.740   3
  -2  -7   5 1315.69 415.624   7
  -2   7   5 1558.15 311.613   6
   2  -7  -5 2190.42 434.882   4
  -2  -7   4 81651.4 2274.80   3
  -2   7   4 83241.2 2105.11   3
  -2   7   4 80698.9 2311.85   6
  -2  -7   4 81911.9 3016.75   7
   2  -7  -4 80225.8 2420.77   4
  -2   7   3 7405.04 574.644   3
   2  -7  -3 6044.72 542.032   2
   2   7  -3 7285.10 576.844   1
   2  -7  -3 6990.21 578.355   1
  -2  -7   3 5906.63 848.793   7
   2  -7  -3 6334.27 665.854   4
   2  -7  -2 7243.51 563.134   2
   2   7  -2 7613.45 552.541   2
  -2  -7   2 6402.70 834.944   6
   2   7  -2 6668.40 521.484   1
   2  -7  -2 7746.44 583.611   1
   2   7  -1 1106.59 220.473   2
   2  -7  -1 976.530 222.337   2
  -2  -7   1 589.495 253.197   6
   2  -7  -1 775.577 187.793   1
   2   7  -1 631.375 172.422   1
  -2  -7   0 235883. 4960.14   6
  -2   7   0 236994. 2931.50   1
   2   7   0 240484. 3264.22   1
  -2  -7   0 247586. 3199.93   1
   2  -7   0 232538. 3390.81   1
  -2  -7  -1 423.947 146.441   2
  -2   7  -1 466.326 151.391   2
  -2  -7  -1 555.982 313.796   6
  -2   7  -1 727.058 191.634   1
  -2  -7  -1 149.744 85.5786   1
  -2  -7  -2 86856.2 2302.56   2
  -2   7  -2 89310.7 2191.69   2
  -2  -7  -2 91111.1 3093.88   6
  -2  -7  -2 91419.8 2390.62   1
  -2   7  -2 91612.4 2226.30   1
  -2  -7  -3 1612.27 354.155   2
  -2   7  -3 1708.49 352.845   2
  -2  -7  -3 814.923 282.393   6
  -2  -7  -3 969.762 270.764   1
  -2   7  -3 1475.24 325.757   1
  -2  -7  -4 142998. 3596.47   2
  -2  -7  -4 143378. 3645.92   1
  -2   7  -4 144213. 3411.50   1
  -2  -7  -4 137372. 3852.91   6
  -2  -7  -5 1662.24 417.577   1
  -2   7  -5 1645.84 417.725   1
  -2  -7  -5 1904.70 512.085   6
  -2  -7  -6 126812. 3727.13   6
  -2  -7  -7 36416.5 2045.84   7
  -2  -7  -7 38442.5 2332.96   5
  -2  -7  -8 113.278 216.135   7
  -2  -7  -8 636.473 366.486   5
  -2  -7  -9 11319.2 1133.75   7
  -2  -7  -9 11749.1 1393.76   5
  -2  -7 -10-71.2347 230.402   7
   2  -7  10 11.4191 277.737   4
  -2  -7 -10 126.249 258.267   5
  -2  -7 -11 4524.09 706.887   7
   2  -7  11 4731.80 939.544   4
  -2  -7 -11 3901.11 884.933   5
   2  -7  12 4919.41 998.163   4
  -2  -7 -12 6742.68 1178.02   5
  -2  -7 -13 1481.98 624.461   5
   2  -7  13 2201.85 757.492   4
  -2  -7 -14 1176.15 574.333   5
   2  -7  14 3094.78 907.283   4
   2  -7  15 2652.91 827.267   4
  -2  -7 -15 3360.27 901.138   5
  -2   8  17 6954.59 1475.10   4
  -2   8  16 577.884 505.464   4
   2  -8 -16-185.358 394.257   5
  -2   8  15-162.682 278.477   4
   2  -8 -15-142.809 492.644   5
  -2   8  14 4591.00 1056.65   4
   2  -8 -14 3741.39 973.557   5
   2  -8 -13 41393.0 3085.82   5
  -2   8  13 40500.4 3012.33   4
  -2   8  12 6839.49 1203.25   4
  -2  -8  12 6259.17 793.941   7
   2  -8 -12 5775.44 1130.57   5
  -2  -8  11 34116.8 1898.97   7
   2  -8 -11 34360.5 2659.04   5
  -2  -8  10 1969.04 522.066   7
   2  -8 -10 2686.71 719.827   5
  -2  -8   9 16550.3 1384.29   7
  -2  -8   8 2165.30 544.751   7
  -2  -8   7 49205.6 2436.87   7
  -2  -8   6 3363.55 555.857   3
  -2  -8   6 3739.88 696.759   7
  -2   8   6 2185.01 393.175   6
   2  -8  -6 2183.12 470.740   4
  -2  -8   5 1296.16 326.885   3
  -2   8   5 641.490 212.816   3
  -2   8   5 614.995 227.853   6
  -2  -8   5 715.778 346.363   7
   2  -8  -5 1103.64 335.103   4
  -2  -8   4 2887.48 432.988   3
  -2   8   4 2484.93 374.466   3
   2  -8  -4 3088.29 526.452   4
  -2  -8   4 2375.80 568.168   7
  -2   8   4 3345.97 522.532   6
   2   8  -4 3511.42 435.515   1
   2  -8  -4 2622.91 389.479   1
  -2   8   3 3438.18 387.289   3
   2  -8  -3 3253.21 393.831   2
   2  -8  -3 2955.46 505.671   4
  -2  -8   3 3314.35 425.251   3
   2   8  -3 2553.28 337.725   2
  -2  -8   3 2664.16 609.335   7
   2   8  -3 3279.06 380.159   1
   2  -8  -3 3473.70 413.407   1
   2   8  -2 46535.5 1336.99   2
   2  -8  -2 46904.0 1415.77   2
  -2  -8   2 48283.9 2384.56   6
  -2  -8   2 43071.1 2334.13   7
   2  -8  -2 46382.3 1434.64   1
   2   8  -2 46471.6 1352.12   1
   2   8  -1 10550.0 640.918   2
  -2  -8   1 8906.48 1022.23   6
  -2  -8   1 10251.0 1138.06   7
   2  -8  -1 8805.24 634.622   1
   2   8  -1 10232.2 636.345   1
  -2  -8   0 15244.4 1330.06   6
  -2  -8   0 14293.8 1353.99   7
   2   8   0 15114.5 797.541   1
   2  -8   0 14509.2 843.193   1
  -2   8  -1 8807.31 591.325   2
  -2  -8  -1 8977.66 635.122   2
  -2  -8  -1 8233.20 993.570   6
  -2  -8  -1 9357.75 1110.88   7
  -2  -8  -1 8952.09 640.736   1
  -2   8  -1 7760.39 558.531   1
  -2  -8  -2 628.213 224.107   2
  -2   8  -2 132.040 112.210   2
  -2  -8  -2 376.394 242.843   6
  -2  -8  -2 170.602 318.381   7
  -2  -8  -2 460.167 204.522   1
  -2   8  -2 416.263 169.869   1
  -2   8  -3 34681.3 1485.81   2
  -2  -8  -3 33119.5 1556.80   2
  -2  -8  -3 32148.9 1566.93   1
  -2   8  -3 33759.9 1477.56   1
  -2  -8  -3 30617.4 1986.76   7
  -2  -8  -3 31236.1 1902.68   6
  -2  -8  -4 4900.98 675.926   2
  -2   8  -4 3307.04 518.492   1
  -2   8  -4 4564.02 597.687   2
  -2  -8  -4 4884.36 676.236   1
  -2  -8  -4 3825.38 689.536   6
  -2   8  -5 55804.9 2285.25   1
  -2  -8  -5 61929.3 2567.89   1
  -2  -8  -5 60035.1 2642.35   6
  -2  -8  -5 61366.2 2781.46   7
  -2  -8  -6 32482.1 1955.05   6
  -2  -8  -6 34667.8 2091.95   7
  -2  -8  -7 601.567 305.040   6
  -2  -8  -7 1099.60 431.110   7
  -2  -8  -7 400.513 335.217   5
  -2  -8  -8 2751.92 595.224   6
  -2  -8  -8 1968.50 531.462   7
  -2  -8  -8 2392.82 621.188   5
  -2  -8  -9 42384.5 2291.02   6
  -2  -8  -9 46069.2 2374.76   7
  -2  -8  -9 43877.9 2751.22   5
  -2  -8 -10 7133.51 948.177   6
  -2  -8 -10 6174.21 877.427   7
  -2  -8 -10 6983.20 1138.98   5
  -2  -8 -11 3331.91 666.735   6
  -2  -8 -11 3385.02 654.657   7
   2  -8  11 3157.08 784.665   4
  -2  -8 -11 3796.01 861.525   5
  -2  -8 -12 347.780 241.245   6
   2  -8  12 713.822 464.999   4
  -2  -8 -12 984.874 449.257   5
  -2  -8 -13 7727.22 1334.98   5
   2  -8  13 7186.84 1270.17   4
  -2  -8 -14 1131.24 595.888   5
   2  -8  14-30.8167 380.887   4
  -2  -8 -15-188.144 458.225   5
   2  -8  15 324.066 311.646   4
   2  -9 -15 10888.8 1717.78   5
   2  -9 -14 8263.43 1469.46   5
   2  -9 -13 4891.42 1085.00   5
  -2  -9  12 2571.27 570.451   7
   2  -9 -12 2533.00 779.875   5
  -2  -9  11 445.309 283.132   7
   2  -9 -11 1135.64 544.546   5
  -2  -9  10 51061.2 2561.55   7
   2  -9 -10 56513.9 3418.42   5
  -2  -9   9-35.6613 172.041   7
  -2  -9   8 12458.4 1287.41   7
  -2  -9   7 38424.9 2286.64   7
  -2  -9   6 2650.91 623.134   7
  -2  -9   5 48229.5 2597.16   7
   2  -9  -5 49112.9 2246.50   4
   2  -9  -4 2006.64 329.157   2
   2  -9  -4 2084.70 477.784   4
  -2   9   4 1934.67 331.897   3
  -2  -9   4 2163.91 389.481   3
  -2  -9   4 1309.47 462.664   7
   2  -9  -4 2702.77 378.095   1
   2   9  -4 2396.27 346.179   1
  -2   9   3 1230.24 220.130   3
  -2  -9   3 1128.60 260.575   3
   2  -9  -3 1270.78 366.374   4
   2  -9  -3 1054.13 235.170   2
   2   9  -3 961.354 203.501   2
  -2  -9   3 581.192 273.110   7
   2  -9  -3 922.693 209.972   1
   2   9  -3 717.595 181.867   1
  -2  -9   2 7787.12 573.591   3
   2  -9  -2 8452.88 578.597   2
  -2   9   2 8672.92 524.331   3
   2   9  -2 7661.39 527.389   2
   2  -9  -2 7672.01 557.093   1
   2   9  -2 6779.02 496.104   1
  -2  -9   1 184.168 245.392   6
  -2  -9   1 176.681 248.023   7
   2  -9  -1 60.2218 84.3424   1
   2   9  -1 96.3439 98.3057   1
  -2  -9   0 487.110 336.148   6
  -2  -9   0 933.294 448.412   7
  -2  -9  -1 2445.15 587.655   7
  -2  -9  -1 3351.12 674.139   6
  -2  -9  -1 2768.93 342.942   1
  -2   9  -1 3081.98 334.104   1
  -2   9  -2 7507.79 583.152   2
  -2  -9  -2 7541.62 625.943   2
  -2  -9  -2 7821.43 1049.66   7
  -2  -9  -2 6847.73 946.395   6
  -2  -9  -2 7081.67 621.425   1
  -2   9  -2 6072.21 529.144   1
  -2  -9  -3 13735.1 973.021   2
  -2   9  -3 13951.9 910.091   2
  -2  -9  -3 14758.2 1369.37   6
  -2  -9  -3 15309.5 1445.25   7
  -2  -9  -3 13498.2 985.174   1
  -2   9  -3 13832.1 910.231   1
  -2   9  -4 232.276 170.748   2
  -2  -9  -4 120.076 166.988   2
  -2  -9  -4 713.549 367.662   6
  -2  -9  -4 324.582 303.308   7
  -2  -9  -4 267.345 174.202   1
  -2   9  -4 403.786 175.789   1
  -2  -9  -5 20303.1 1448.75   2
  -2   9  -5 19954.2 1340.14   2
  -2  -9  -5 17006.3 1343.25   1
  -2   9  -5 17271.5 1241.79   1
  -2  -9  -5 19191.3 1580.99   6
  -2  -9  -5 20304.9 1678.49   7
  -2  -9  -6 44722.0 2385.59   6
  -2  -9  -6 37537.8 2291.99   7
  -2  -9  -7 1978.58 545.253   6
  -2  -9  -7 1063.69 408.545   7
  -2  -9  -8 29840.3 1958.68   6
  -2  -9  -8 30698.2 2062.39   7
  -2  -9  -8 32269.3 2384.19   5
  -2  -9  -9 1322.91 464.282   7
  -2  -9  -9 1012.23 396.914   6
  -2  -9  -9 1401.72 602.657   5
  -2  -9 -10 1418.65 482.034   7
  -2  -9 -10 2154.42 581.318   6
  -2  -9 -10 1339.60 554.807   5
  -2  -9 -11 30569.2 1999.29   6
  -2  -9 -11 30789.9 2025.31   7
  -2  -9 -11 34703.6 2689.49   5
   2  -9  11 34418.1 2493.55   4
   2  -9  12 7767.44 1248.99   4
  -2  -9 -12 7867.49 1335.96   5
  -2  -9 -13 3489.35 955.821   5
   2  -9  13 4976.58 1072.66   4
  -2  -9 -14 3148.92 932.114   5
   2  -9  14 4586.31 1115.84   4
   2  -9  15 2151.64 831.622   4
   2 -10 -14-853.961 586.149   5
   2 -10 -13 578.910 513.968   5
  -2 -10  12 10603.1 1197.01   7
   2 -10 -12 9945.72 1564.10   5
  -2 -10  11 9267.60 1132.71   7
   2 -10 -11 9199.22 1475.40   5
  -2 -10  10 1173.06 452.395   7
  -2 -10   9 16790.2 1588.90   7
  -2 -10   8 24873.5 1939.66   7
  -2 -10   7 17364.0 1628.43   7
  -2 -10   6 1135.05 496.159   7
   2  10  -5 40613.9 1520.43   1
   2 -10  -5 42200.4 1602.89   1
  -2 -10   5 38116.6 2429.61   7
   2 -10  -5 39369.1 2125.97   4
   2  10  -4 23428.1 1025.43   2
   2 -10  -4 23600.7 1063.87   2
   2 -10  -4 25038.9 1110.44   1
   2  10  -4 22384.5 1018.16   1
  -2 -10   4 25256.5 1992.64   7
   2 -10  -4 23797.6 1631.54   4
   2 -10  -3 16250.4 791.705   2
  -2 -10   3 16355.4 878.113   3
   2  10  -3 17871.0 808.394   2
   2 -10  -3 14629.9 762.282   1
   2  10  -3 16558.4 783.766   1
  -2 -10   3 14863.6 1528.35   7
   2 -10  -3 17456.2 1355.96   4
  -2 -10   2 41453.0 1223.03   3
  -2  10   2 39783.4 973.804   3
  -2 -10   2 37262.7 2408.84   7
   2 -10  -2 38432.5 1102.15   1
   2  10  -2 39704.7 1114.12   1
  -2  10   1 27007.1 714.386   3
  -2 -10   1 28013.3 903.673   3
  -2 -10   1 26029.5 2005.58   7
  -2 -10   0 26639.0 1958.01   6
  -2 -10   0 24240.3 1946.85   7
  -2 -10  -1 23334.4 1834.70   6
  -2 -10  -1 25178.8 1976.56   7
  -2  10  -2 4986.78 446.181   2
  -2 -10  -2 4068.33 814.019   7
  -2 -10  -2 5388.23 508.111   1
  -2  10  -2 4520.37 425.663   1
  -2 -10  -3 57553.9 1866.70   2
  -2  10  -3 63800.4 1831.93   2
  -2 -10  -3 60744.9 2919.07   6
  -2 -10  -3 58166.7 2979.22   7
  -2 -10  -3 60201.8 1938.52   1
  -2  10  -3 59648.0 1789.29   1
  -2  10  -4 1400.74 316.418   2
  -2 -10  -4 1224.05 312.371   2
  -2 -10  -4 2093.43 597.119   7
  -2 -10  -4 1331.81 489.801   6
  -2 -10  -4 1008.04 320.135   1
  -2  10  -4 1242.90 296.328   1
  -2  10  -5 57.4360 129.918   2
  -2 -10  -5 215.766 167.588   2
  -2 -10  -5 133.466 157.429   1
  -2 -10  -5 102.166 240.314   6
  -2 -10  -5 636.273 370.553   7
  -2  10  -6 124.175 124.289   2
  -2 -10  -6 168.644 196.726   2
  -2 -10  -6 140.561 359.240   7
  -2 -10  -7 16771.7 1524.56   6
  -2 -10  -7 18403.4 1679.91   7
  -2 -10  -8 13252.5 1363.58   6
  -2 -10  -8 13321.2 1439.56   7
  -2 -10  -8 12765.7 1568.05   5
  -2 -10  -9 154.647 183.245   6
  -2 -10  -9-24.8590 269.863   7
  -2 -10  -9-590.789 427.214   5
  -2 -10 -10 9183.16 1141.97   6
  -2 -10 -10 7204.99 1044.53   7
  -2 -10 -10 6092.97 1177.31   5
  -2 -10 -11 2486.84 602.283   6
  -2 -10 -11 3188.12 719.083   7
  -2 -10 -11 4384.58 1041.79   5
  -2 -10 -12 6105.61 1201.71   5
   2 -10  12 4861.34 1029.69   4
   2 -10  13 449.257 377.910   4
  -2 -10 -13 471.957 485.877   5
   2 -10  14 15531.5 1970.18   4
  -2 -10 -14 16915.5 2099.56   5
   2 -11 -14 426.735 439.050   5
   2 -11 -13 10025.5 1672.19   5
   2 -11 -12 1596.29 704.872   5
  -2 -11  11 9572.63 1221.40   7
   2 -11 -11 7651.30 1381.59   5
  -2 -11  10 3675.50 817.059   7
  -2 -11   9 1171.23 462.254   7
  -2 -11   8 2364.41 646.395   7
  -2 -11   7 3014.58 748.260   7
   2 -11  -6 5679.50 639.850   1
  -2 -11   6 6984.26 1108.71   7
   2  11  -5 80562.0 2026.52   1
   2 -11  -5 77805.7 2051.34   1
  -2 -11   5 79629.8 3703.55   7
   2 -11  -4 1390.71 250.471   1
   2  11  -4 1333.70 232.709   1
  -2 -11   4 1355.75 516.704   7
   2 -11  -3 164331. 2014.65   1
   2  11  -3 168825. 2210.97   1
  -2 -11   3 163969. 5304.54   7
   2 -11  -3 168437. 4460.81   4
  -2 -11   2 1649.83 623.963   7
  -2 -11   1 6393.41 1063.44   7
  -2 -11   0 2324.30 689.149   7
  -2 -11  -1 140846. 4875.72   7
  -2 -11  -2-13.9922 220.905   6
  -2 -11  -2 846.043 457.356   7
  -2  11  -3 1207.79 238.164   2
  -2 -11  -3 1842.35 311.750   2
  -2 -11  -3 1654.98 599.284   7
  -2 -11  -3 1270.17 495.463   6
  -2 -11  -3 1793.20 320.461   1
  -2  11  -4 5106.65 558.354   2
  -2 -11  -4 5681.54 634.841   2
  -2 -11  -4 5418.26 966.004   7
  -2 -11  -4 6788.64 1030.70   6
  -2 -11  -5 32707.6 1724.96   2
  -2  11  -5 32504.1 1588.15   2
  -2 -11  -5 33402.4 2371.19   7
  -2 -11  -5 34691.8 2298.08   6
  -2  11  -6 239.916 233.682   2
  -2 -11  -6 302.543 338.369   2
  -2 -11  -6 591.886 429.968   7
  -2 -11  -6 17.1549 203.115   6
  -2 -11  -7 1375.70 426.991   2
  -2  11  -7 2229.08 511.121   2
  -2 -11  -7 1802.87 573.009   7
  -2 -11  -7 2069.26 567.928   6
  -2 -11  -8 4279.41 796.293   2
  -2 -11  -8 2869.86 705.667   7
  -2 -11  -8 3775.81 762.909   6
  -2 -11  -9 41881.5 2507.44   6
  -2 -11  -9 40859.7 2607.17   7
  -2 -11  -9 46080.5 3134.28   5
  -2 -11 -10 685.220 394.920   7
  -2 -11 -10 836.723 464.000   6
  -2 -11 -10-84.0638 389.156   5
  -2 -11 -11 11462.1 1386.00   7
  -2 -11 -11 14108.0 1828.81   5
   2 -11  12 1338.84 555.485   4
  -2 -11 -12 2493.30 814.198   5
   2 -11  13 758.322 359.695   4
  -2 -11 -13-22.0950 348.988   5
   2 -11  14 145.442 430.767   4
   2 -12 -13 83.0279 542.701   5
   2 -12 -12 2334.78 858.016   5
  -2 -12  11 5890.61 1029.97   7
  -2 -12  10 1506.21 549.448   7
  -2 -12   9 5109.64 992.553   7
  -2 -12   8 1449.50 606.916   7
  -2 -12   7 19335.9 1932.60   7
  -2 -12   6 6497.80 1136.66   7
  -2 -12   5 28586.2 2341.18   7
  -2 -12   4 466.211 355.608   7
  -2 -12   3 11650.7 1500.68   7
  -2 -12   2 71651.7 3678.86   7
  -2 -12   1 45375.3 2918.81   7
  -2 -12   0 35708.7 2577.37   7
  -2 -12  -1 9808.98 1356.06   7
  -2 -12  -2 4586.84 965.493   7
  -2 -12  -3 56507.0 3221.03   7
  -2 -12  -4-19.4335 257.482   7
  -2 -12  -4 465.016 361.223   6
  -2 -12  -5 2083.59 678.748   7
  -2 -12  -5 1482.27 548.955   6
  -2 -12  -6 23943.9 2131.88   7
  -2 -12  -6 23660.1 1976.73   6
  -2 -12  -7 25188.3 2147.10   7
  -2 -12  -7 24323.7 1978.93   6
  -2 -12  -8 6858.23 1129.72   7
  -2 -12  -8 6791.10 1058.91   6
  -2 -12  -9-177.740 222.874   7
  -2 -12  -9 58.8351 361.739   5
  -2 -12 -10 174.127 264.793   7
  -2 -12 -10 653.125 327.264   6
  -2 -12 -10 621.012 583.033   5
  -2 -12 -11 3038.47 760.659   7
  -2 -12 -11 3600.52 1007.38   5
  -2 -12 -12 3017.55 931.593   5
   2 -13 -12 863.060 708.187   5
  -2 -13  11 432.174 416.407   7
  -2 -13  10 11266.8 1506.08   7
  -2 -13   9 1054.78 498.339   7
  -2 -13   8 19532.8 2011.79   7
  -2 -13   7 16558.8 1866.08   7
  -2 -13   6 910.537 393.228   7
  -2 -13   5 3150.06 928.581   7
  -2 -13   4 31317.5 2568.38   7
  -2 -13   3 2828.47 821.436   7
  -2 -13   2 226.263 393.471   7
  -2 -13   1 5066.15 1044.03   7
  -2 -13   0 29550.8 2501.36   7
  -2 -13  -1 7548.99 1281.65   7
  -2 -13  -2 4994.65 1021.40   7
  -2 -13  -3 11261.6 1518.85   7
  -2 -13  -4 8329.33 1309.39   7
  -2 -13  -5 18362.7 1912.82   7
  -2 -13  -6 18117.6 1893.22   7
  -2 -13  -7 1024.97 551.381   7
  -2 -13  -8 747.680 457.314   7
  -2 -13  -9 426.109 330.290   7
  -2 -13  -9-411.007 545.910   5
  -2 -13 -10 2295.31 763.136   7
  -2 -13 -10 2092.97 823.690   5
  -2 -13 -11 10199.5 1422.70   7
  -2 -13 -11 11290.9 1738.77   5
  -2 -14  11 7881.69 1307.16   7
  -2 -14  10 571.869 445.411   7
  -2 -14   9 10686.6 1539.58   7
  -2 -14   8 35.3255 368.297   7
  -2 -14   7 16554.1 1949.96   7
  -2 -14   6 7801.36 1365.05   7
  -2 -14   5-154.675 461.763   7
  -2 -14   4 754.000 512.623   7
  -2 -14   3 239.329 359.271   7
  -2 -14   2 2230.43 740.309   7
  -2 -14   1 4076.58 984.423   7
  -2 -14   0 183.975 328.673   7
  -2 -14  -1 1569.15 656.071   7
  -2 -14  -2 13350.4 1741.65   7
  -2 -14  -3 4498.27 1041.21   7
  -2 -14  -4 14022.0 1754.67   7
  -2 -14  -5 23798.8 2296.48   7
  -2 -14  -6-38.3245 230.887   7
  -2 -14  -7 1194.49 613.812   7
  -2 -14  -8 959.586 541.036   7
  -2 -14  -9 13060.8 1670.96   7
  -2 -14 -10-192.776 342.961   7
  -2 -14 -10-1332.72 697.926   5
  -2 -15  11 14201.8 1844.00   7
  -2 -15  10 3885.37 967.803   7
  -2 -15   9 8870.60 1493.99   7
  -2 -15   8 3873.73 1014.57   7
  -2 -15   7 3566.89 968.196   7
  -2 -15   6 118.066 392.594   7
  -2 -15   5 1192.61 576.450   7
  -2 -15   4 753.439 495.802   7
  -2 -15   3 3966.63 1028.27   7
  -2 -15   2 144.963 428.701   7
  -2 -15   1 578.608 456.570   7
  -2 -15   0 958.898 598.903   7
  -2 -15  -1 78.5035 266.860   7
  -2 -15  -2 2434.11 713.946   7
  -2 -15  -3 471.438 493.142   7
  -2 -15  -4 1830.39 671.316   7
  -2 -15  -5 398.173 488.805   7
  -2 -15  -6 8929.39 1479.21   7
  -2 -15  -7 10394.8 1591.69   7
  -2 -15  -8 2848.43 861.240   7
  -2 -15  -9 2970.94 826.790   7
  -2 -15 -10 21.7443 389.669   7
  -2 -16  10 2240.01 819.892   7
  -2 -16   9 4648.35 1129.61   7
  -2 -16   8 1818.15 723.633   7
  -2 -16   7 921.298 617.950   7
  -2 -16   6 7832.97 1481.85   7
  -2 -16   5 13897.6 1933.90   7
  -2 -16   4 874.751 576.361   7
  -2 -16   3 560.426 496.280   7
  -2 -16   2 7451.98 1414.01   7
  -2 -16   1 1609.87 716.721   7
  -2 -16   0 1274.87 672.653   7
  -2 -16  -1 8827.07 1573.32   7
  -2 -16  -2 9730.88 1605.08   7
  -2 -16  -3 25171.8 2557.11   7
  -2 -16  -4 6253.16 1291.86   7
  -2 -16  -5 201.591 379.828   7
  -2 -16  -6 308.639 302.966   7
  -2 -16  -7 3130.91 870.919   7
  -3   0  18-238.743 359.780   4
  -3   0  17 28737.1 2564.01   4
  -3   0  16-339.298 416.704   4
  -3   0  15 553.765 519.278   4
  -3   0  14-218.545 246.993   4
   3   0 -13 47925.1 2732.83   5
  -3   0  13 51670.5 2807.78   4
  -3   0  12-78.1150 386.744   3
   3   0 -12-149.648 325.274   5
  -3   0  11 3468.22 771.881   3
   3   0 -11 4259.03 742.504   5
  -3   0  10 371.140 300.898   3
   3   0 -10 248.657 296.605   5
  -3   0   9 233039. 5369.29   3
   3   0  -9 235648. 4742.83   5
  -3   0   8 129.293 264.991   3
   3   0  -8 49.5121 157.342   5
  -3   0   7 81916.5 2808.61   3
  -3   0   7 83873.4 1600.32   6
   3   0  -7 82949.1 2414.93   5
  -3   0   7 82484.9 2518.76   5
  -3   0   6 116.841 99.3992   6
  -3   0   6 128.937 120.721   5
   3   0  -6 64.6965 114.120   5
   3   0  -5 9248.46 660.397   5
  -3   0   5 8671.76 688.545   5
   3   0  -4 35.8343 91.4834   5
   3   0  -3 4226.80 528.306   1
   3   0  -3 3823.83 309.022   5
   3   0  -2 3033.32 433.828   1
   3   0  -2 3231.47 440.760   2
  -3   0   1 10388.3 796.890   1
   3   0  -1 8907.84 752.324   1
  -3   0   1 9618.30 767.698   2
   3   0  -1 10314.9 797.518   2
   3   0   0-67.9860 110.826   1
  -3   0   0 131.164 144.166   1
  -3   0   0 1.55066 133.033   2
   3   0   0 107.986 99.9229   2
   3   0   1 6645.07 719.847   1
  -3   0  -1 5591.38 656.439   1
  -3   0  -1 6362.52 693.640   2
   3   0   1 7466.65 749.597   2
  -3   0  -1 7330.36 736.525   4
   3   0   1 6376.57 349.324   5
  -3   0  -2 344.482 177.862   1
   3   0   2 233.780 193.877   1
  -3   0  -2 285.773 193.755   2
  -3   0  -2 6.03723 143.489   4
   3   0   2 197.887 87.2455   5
   3   0   3 26079.3 1591.40   1
  -3   0  -3 21198.1 1417.61   1
  -3   0  -3 25089.7 1545.31   2
  -3   0  -3 23128.2 1453.59   4
   3   0   3 23485.8 981.734   5
   3   0   4 206.098 257.264   4
  -3   0  -4-16.7687 145.510   4
   3   0   4-50.1277 124.383   5
   3   0   5 13421.2 1367.08   4
   3   0   5 14167.4 947.598   5
   3   0   6 369.169 343.414   4
   3   0   6-395.370 195.644   5
   3   0   7 97768.7 3965.53   4
   3   0   8 702.303 423.672   4
   3   0   9 153794. 5416.04   4
   3   0  10-247.340 293.179   4
   3   0  11 5625.57 1162.25   4
   3   0  12 376.177 324.670   4
   3   0  13 5081.78 1192.75   4
   3   0  14 688.038 605.984   4
   3   0  15 1902.34 800.598   4
   3   0  16 309.204 528.185   4
  -3   1  18 2086.03 790.759   4
  -3  -1  18 3481.30 1016.66   4
  -3   1  17 5225.65 1125.24   4
  -3  -1  17 4159.40 1039.49   4
  -3  -1  16 708.377 437.166   4
  -3   1  16 896.557 440.103   4
   3  -1 -15 19616.1 1981.97   5
  -3   1  15 22483.6 2069.77   4
  -3  -1  15 21786.8 2060.84   4
  -3   1  14-35.2641 237.562   4
   3  -1 -14 175.521 272.684   5
   3  -1 -13 418.942 294.320   5
  -3   1  13 719.806 435.431   4
  -3  -1  12 18614.7 1832.25   3
  -3   1  12 13272.7 1539.58   3
   3  -1 -12 17564.7 1608.31   5
  -3   1  12 19201.7 1614.20   4
  -3  -1  11 34805.1 2359.11   3
  -3   1  11 32799.7 2267.44   3
  -3   1  11 36842.3 998.077   7
   3  -1 -11 36938.5 2204.65   5
  -3   1  10 57372.9 2825.46   3
  -3  -1  10 58242.5 2866.75   3
   3  -1 -10 58353.3 2605.34   5
  -3   1   9 4757.71 789.175   3
  -3  -1   9 5436.15 850.013   3
   3  -1  -9 5746.57 774.660   5
  -3  -1   8 17645.0 1398.13   3
  -3   1   8 15923.7 1323.11   3
   3   1  -8 16983.2 1163.28   5
   3  -1  -8 15158.5 1172.58   5
  -3  -1   7 72235.8 2660.58   3
  -3   1   7 69769.3 2597.97   3
  -3   1   7 73800.0 1212.36   6
   3   1  -7 69908.2 2148.29   5
  -3  -1   7 72316.8 1732.96   6
   3  -1  -7 70963.3 2362.12   5
  -3  -1   7 71372.0 2244.39   5
  -3  -1   6 65348.1 1737.44   6
   3   1  -6 64755.5 1872.28   5
   3  -1  -6 66156.2 2093.39   5
  -3  -1   6 67557.0 1987.47   5
   3  -1  -5 3981.25 480.592   5
  -3  -1   5 4961.04 481.014   5
  -3  -1   4 127558. 2142.12   5
   3  -1  -4 124504. 2407.07   5
   3  -1  -3 38758.5 1572.22   1
   3   1  -3 41270.3 1616.94   1
  -3  -1   3 40628.7 992.767   5
   3  -1  -3 39045.2 1232.26   5
   3  -1  -2 3174.11 446.277   1
   3   1  -2 3677.99 479.467   1
   3   1  -2 3879.93 485.411   2
   3  -1  -2 4161.28 499.265   2
  -3  -1   2 3942.73 228.501   5
  -3  -1   1 1237.39 282.717   1
   3  -1  -1 572.276 217.066   1
  -3   1   1 512.877 180.529   1
   3   1  -1 858.771 232.317   1
   3   1  -1 1349.50 301.740   2
  -3  -1   1 817.684 233.180   2
  -3   1   1 1046.01 284.917   2
   3  -1  -1 747.513 236.145   2
   3   1   0 1597.12 349.795   1
   3  -1   0 3051.57 482.091   1
  -3  -1   0 1715.40 355.500   1
  -3   1   0 1392.25 315.342   1
  -3  -1   0 1851.69 362.038   2
   3   1   0 851.640 242.709   2
   3  -1   0 2381.50 401.659   2
  -3   1   0 1023.42 237.557   4
  -3   1   0 1196.36 293.844   2
   3   1   1 420.369 211.983   1
  -3   1  -1 320.308 220.029   1
   3  -1   1 588.905 210.682   2
  -3  -1  -1 528.783 217.687   1
   3  -1   1 124.067 181.291   1
   3   1   1 479.054 194.229   2
  -3  -1  -1 369.163 191.622   2
  -3   1  -1 299.763 179.030   2
  -3   1  -1 78.6026 91.4767   4
  -3  -1  -2 5272.75 688.018   2
  -3   1  -2 5324.30 667.208   2
   3   1   2 6142.65 722.840   1
   3  -1   2 5628.13 697.882   1
  -3  -1  -2 6615.41 765.130   1
  -3   1  -2 6133.73 731.083   1
  -3  -1  -2 5958.80 405.977   5
  -3   1  -2 5248.70 598.124   4
  -3  -1  -2 6902.23 829.302   4
   3   1   2 5839.36 446.985   5
  -3  -1  -3 23510.1 1518.62   2
  -3   1  -3 23774.1 1504.36   2
   3  -1   3 24369.6 1547.82   1
  -3  -1  -3 22574.0 1497.11   1
   3   1   3 22841.0 1495.52   1
  -3   1  -3 22983.6 1476.48   1
   3  -1   3 23639.4 990.965   5
  -3  -1  -3 22605.9 940.706   5
  -3   1  -3 23497.0 1335.36   4
  -3  -1  -3 23863.3 1621.18   4
   3  -1   3 24132.6 1562.16   4
   3   1   3 23604.4 1039.52   5
  -3  -1  -4 69754.3 1879.54   5
   3  -1   4 71905.4 2858.69   4
  -3  -1  -4 69050.5 2811.75   4
   3  -1   4 70153.7 1920.11   5
   3   1   4 71986.9 2023.12   5
  -3   1  -4 70305.0 2444.72   4
   3   1   5 596.390 357.466   4
   3  -1   5 220.630 256.442   4
   3  -1   5 730.705 238.930   5
   3   1   5 192.860 154.440   5
  -3  -1  -5 461.644 181.020   5
  -3  -1  -6 61330.0 2133.75   5
   3  -1   6 63248.5 2948.14   4
   3   1   6 55946.4 3018.32   4
   3   1   6 61338.3 2228.86   5
  -3  -1  -7 37213.3 1802.67   5
   3  -1   7 35251.1 2305.85   4
   3   1   7 36650.5 2531.03   4
   3   1   8-52.2252 321.213   4
   3  -1   8-154.432 315.902   4
   3  -1   9 402.740 291.069   4
   3   1   9 915.946 509.837   4
   3  -1  10 9836.80 1396.74   4
   3   1  10 11960.6 1631.79   4
   3   1  11 31488.1 2727.58   4
   3  -1  11 32223.9 2637.12   4
   3  -1  12 436.774 337.280   4
   3   1  12 341.757 585.486   4
   3   1  13-380.699 436.775   4
   3  -1  13 420.675 537.313   4
   3   1  14-97.2998 436.170   4
   3  -1  14 207.040 337.987   4
   3   1  15 13444.1 2087.20   4
   3  -1  15 15859.5 2224.21   4
   3  -1  16 1935.25 902.055   4
  -3  -2  18 2773.13 916.034   4
  -3   2  18 3263.95 975.548   4
  -3  -2  17-103.417 229.540   4
   3  -2 -17-80.5746 281.603   5
  -3  -2  16 379.473 331.904   4
   3  -2 -16 1155.95 574.608   5
   3  -2 -15 5906.30 1135.03   5
  -3   2  15 5710.69 1065.97   4
  -3   2  14 8109.27 1184.46   4
   3  -2 -14 6990.26 1168.42   5
   3  -2 -13 2689.15 650.176   5
  -3   2  13 4027.04 815.406   4
  -3  -2  12 49922.4 1124.85   7
   3  -2 -12 46631.0 2684.74   5
  -3   2  12 50680.1 2633.63   4
  -3   2  11 10843.3 1310.86   3
  -3  -2  11 11050.3 1343.37   3
  -3   2  11 12155.0 657.397   7
  -3  -2  11 11601.7 717.955   7
   3  -2 -11 9882.33 1185.34   5
  -3   2  11 11837.2 1208.54   4
  -3  -2  10 17283.6 1589.89   3
  -3   2  10 16557.2 1525.94   3
  -3   2  10 17447.0 859.509   7
   3  -2 -10 15834.8 1411.95   5
  -3   2  10 17511.6 1368.03   4
  -3   2   9 792.659 363.227   3
  -3  -2   9 195.308 301.292   3
   3  -2  -9 289.746 276.478   5
  -3   2   9 47.4108 121.316   4
  -3   2   8 15593.4 1298.25   3
  -3  -2   8 12656.6 1188.24   3
   3  -2  -8 14472.1 1197.60   5
  -3   2   7 166384. 3984.83   3
  -3  -2   7 165439. 4053.21   3
  -3  -2   7 166315. 2975.71   6
  -3  -2   7 170008. 3426.33   5
   3  -2  -7 166915. 3829.25   5
  -3  -2   6 13039.8 857.232   6
  -3  -2   6 13977.1 892.464   5
   3  -2  -6 14444.3 1073.12   5
  -3  -2   5 111607. 2597.21   6
  -3  -2   5 112973. 2285.58   5
   3  -2  -5 112167. 2807.28   5
  -3  -2   4 73573.9 1620.64   5
  -3  -2   3 43947.2 1055.95   5
   3   2  -3 42583.5 1640.35   1
   3  -2  -3 41943.4 1648.91   1
   3   2  -2 147640. 3005.90   1
   3  -2  -2 153735. 3072.91   1
   3  -2  -2 159166. 3095.07   2
   3   2  -2 157511. 3060.01   2
   3   2  -1 44674.3 1679.34   1
  -3  -2   1 40956.8 1612.05   1
  -3   2   1 45083.8 1644.26   1
   3  -2  -1 44050.8 1678.33   1
   3   2  -1 44655.2 1655.34   2
  -3  -2   1 43030.6 1635.41   2
  -3   2   1 42710.2 1596.94   2
   3  -2  -1 43642.1 1660.46   2
  -3  -2   0 6670.81 680.187   1
   3  -2   0 6411.93 684.664   1
  -3   2   0 6558.00 650.782   1
   3   2   0 6861.89 682.720   1
   3   2   0 6722.27 675.811   2
  -3   2   0 6852.92 663.891   2
  -3  -2   0 6003.51 635.587   2
   3  -2   0 7532.12 719.386   2
  -3   2   0 7378.95 504.873   4
  -3   2  -1 173793. 3581.88   1
   3  -2   1 165412. 3593.67   1
   3   2   1 175564. 3639.00   1
  -3  -2  -1 178885. 3730.73   1
  -3   2  -1 174832. 3572.79   2
  -3  -2  -1 168499. 3553.47   2
   3   2   1 181457. 3692.30   2
  -3   2  -1 176888. 2706.76   4
  -3  -2  -1 174425. 2029.89   5
  -3   2  -2 184504. 3905.29   1
   3   2   2 171647. 3846.76   1
  -3  -2  -2 175425. 3931.92   1
   3  -2   2 178350. 3978.12   1
  -3  -2  -2 174663. 3890.68   2
  -3   2  -2 172814. 3775.66   2
  -3  -2  -2 175822. 2450.04   5
   3  -2   2 163135. 3529.01   4
  -3   2  -2 179841. 3024.41   4
  -3  -2  -2 181346. 4389.03   4
  -3   2  -3 110145. 3199.16   1
   3  -2   3 103948. 3226.26   1
  -3  -2  -3 108216. 3267.07   1
   3   2   3 107949. 3220.98   1
  -3  -2  -3 108534. 3258.57   2
  -3   2  -3 106915. 3140.77   2
   3  -2   3 107999. 3106.43   4
  -3  -2  -3 109732. 3644.93   4
  -3   2  -3 111582. 2625.30   4
  -3  -2  -3 105688. 2175.21   5
   3  -2   4 36738.3 1435.99   5
   3  -2   4 33293.4 1816.71   4
  -3  -2  -4 35721.2 1408.51   5
   3  -2   5 136671. 3005.58   5
   3  -2   5 138781. 3901.02   4
  -3  -2  -5 132734. 2983.88   5
  -3  -2  -6 12567.2 1003.04   5
   3  -2   6 11344.0 1182.56   4
   3   2   6 13576.9 1541.74   4
   3  -2   7 94443.9 3565.06   4
  -3  -2  -7 98004.0 3002.48   5
   3   2   7 101311. 4362.74   4
   3   2   8 7955.50 1269.50   4
  -3  -2  -8 6518.40 837.714   5
   3  -2   8 5923.94 973.759   4
   3   2   9 4472.70 995.732   4
   3  -2   9 3718.01 798.264   4
  -3  -2  -9 3326.89 652.001   5
  -3  -2 -10 13424.3 1357.38   5
   3  -2  10 12345.5 1534.08   4
   3   2  10 14419.5 1822.62   4
   3  -2  11 20.7336 296.269   4
   3   2  11 62.4116 341.645   4
  -3  -2 -11-297.108 291.572   5
   3  -2  12 24929.6 2367.87   4
   3   2  12 30323.5 2826.75   4
   3   2  13 13962.6 2008.73   4
   3  -2  13 17707.6 2080.39   4
   3  -2  14 5680.62 1270.55   4
   3   2  14 5325.25 1266.93   4
   3  -2  15 392.107 438.484   4
   3   2  15 1489.36 720.029   4
   3  -2  16 798.510 589.059   4
  -3   3  18 970.336 562.845   4
  -3  -3  18 737.666 448.594   4
   3  -3 -18 1020.32 521.722   5
  -3  -3  17 3298.85 935.726   4
  -3   3  17 3707.55 947.922   4
   3  -3 -17 3678.90 987.067   5
  -3   3  16 2593.92 798.611   4
   3  -3 -16 2535.43 759.796   5
  -3   3  15 17781.6 1876.48   4
   3  -3 -15 18370.4 1975.26   5
   3  -3 -14 6154.77 1128.52   5
  -3   3  14 4222.51 871.482   4
  -3   3  13 19327.9 1759.12   4
   3  -3 -13 20191.3 1903.48   5
  -3  -3  12 1286.36 247.786   7
   3  -3 -12 454.342 391.975   5
  -3   3  12 1615.24 502.781   4
  -3   3  11 4670.70 871.321   3
  -3  -3  11 5177.16 934.799   3
  -3   3  11 5228.77 494.174   7
  -3  -3  11 4101.22 475.122   7
   3  -3 -11 5641.17 922.056   5
  -3   3  11 4084.65 715.450   4
  -3  -3  10 2738.77 671.713   3
  -3   3  10 1946.25 523.011   3
  -3   3  10 2134.12 336.626   7
   3  -3 -10 2454.66 593.985   5
  -3   3  10 2709.11 555.894   4
  -3  -3   9 70825.2 3016.42   3
  -3   3   9 69993.3 2934.43   3
  -3   3   9 71262.8 1945.36   7
   3  -3  -9 68354.2 2918.05   5
  -3   3   9 68027.8 2510.44   4
  -3  -3   8 3855.05 674.894   3
  -3   3   8 4326.70 710.104   3
  -3   3   8 3947.38 470.567   7
  -3   3   8 3233.98 514.365   4
   3  -3  -8 4022.40 673.189   5
  -3   3   7 368.385 239.155   3
  -3  -3   7 396.733 228.260   3
  -3  -3   7 318.879 145.874   5
  -3   3   7 972.934 272.380   4
   3  -3  -7 479.308 285.774   5
  -3  -3   6 1900.46 366.249   6
  -3  -3   6 1573.88 305.619   5
  -3   3   6 1591.57 307.640   4
   3  -3  -6 1540.08 390.826   5
  -3  -3   5 245945. 3474.48   5
  -3  -3   5 242410. 4078.01   6
  -3   3   5 237573. 3085.11   4
  -3  -3   4 1473.67 325.661   6
   3   3  -3 21672.3 1173.04   1
   3  -3  -3 22963.7 1209.86   1
   3  -3  -2 42363.9 1636.83   1
   3   3  -2 41380.7 1575.42   1
   3  -3  -2 42822.7 1631.10   2
   3   3  -2 43558.4 1608.72   2
  -3   3   1 694866. 6404.71   1
  -3  -3   1 711481. 6678.63   1
   3  -3  -1 692180. 6691.86   1
   3   3  -1 699163. 6580.26   1
   3  -3  -1 703040. 6681.32   2
   3   3  -1 718994. 6580.40   2
   3  -3   0 104189. 2712.02   1
  -3  -3   0 107176. 2715.89   1
  -3   3   0 112881. 2694.02   1
   3   3   0 105340. 2675.07   1
   3  -3   0 111938. 2783.27   2
  -3   3   0 105393. 2607.02   2
  -3  -3   0 106682. 2678.74   2
   3   3   0 112686. 2727.63   2
  -3   3  -1 307685. 4708.65   1
  -3  -3  -1 302313. 4892.24   1
   3   3   1 291955. 4698.51   1
   3  -3   1 298929. 4856.75   1
  -3  -3  -1 286913. 4681.25   2
  -3   3  -1 289672. 4545.65   2
   3  -3   1 289184. 3801.09   4
   3  -3   2 21589.6 1401.97   1
   3   3   2 22197.5 1375.61   1
  -3  -3  -2 23992.8 1464.50   1
  -3   3  -2 23597.9 1390.00   1
  -3  -3  -2 22559.5 1401.71   2
  -3   3  -2 22581.0 1358.50   2
  -3  -3  -2 22773.5 1028.92   5
   3  -3   2 21097.3 1172.16   4
   3   3   3 94059.7 2996.94   1
   3  -3   3 90177.2 3016.09   1
  -3   3  -3 92709.7 2918.06   1
  -3  -3  -3 92211.6 3040.18   1
  -3  -3  -3 92795.4 3023.92   2
  -3   3  -3 88077.8 2838.39   2
   3  -3   3 89757.2 2587.24   4
  -3  -3  -3 90302.3 2216.22   5
   3  -3   4 569.201 264.059   4
  -3  -3  -4 369.009 149.191   5
   3  -3   5 42952.4 2040.87   4
  -3  -3  -5 49059.5 1915.58   5
  -3  -3  -6 3534.91 566.201   5
   3  -3   6 2556.91 532.798   4
   3  -3   7 32048.7 1988.57   4
  -3  -3  -7 30825.6 1744.05   5
   3  -3   8 15210.1 1459.28   4
   3   3   8 20070.1 2046.93   4
  -3  -3  -8 16395.3 1363.63   5
   3  -3   9 24443.1 1942.96   4
  -3  -3  -9 21345.2 1640.56   5
   3   3   9 21687.6 2205.64   4
   3   3  10 1026.86 612.058   4
  -3  -3 -10 1079.23 413.835   5
   3  -3  10 483.229 338.556   4
   3   3  11 1001.83 563.800   4
   3  -3  11 456.873 363.878   4
  -3  -3 -11 305.013 273.354   5
   3   3  12 3221.35 1005.66   4
  -3  -3 -12 2961.03 768.934   5
   3  -3  12 3747.13 929.596   4
   3   3  13 7107.37 1496.96   4
   3  -3  13 7437.38 1345.74   4
  -3  -3 -13 4832.42 1003.19   5
   3   3  14 1416.02 734.438   4
   3  -3  14 632.085 483.169   4
   3  -3  15 4757.78 1209.29   4
   3   3  15 3333.29 1070.95   4
   3  -3  16 607.036 550.469   4
  -3   4  18 6682.50 1383.97   4
   3  -4 -17 309.701 367.053   5
  -3   4  17 278.186 335.025   4
   3  -4 -16 2845.32 919.664   5
  -3   4  16 2492.91 797.550   4
  -3   4  15-45.5560 314.673   4
   3  -4 -15 107.096 393.176   5
  -3   4  14 21709.8 1987.25   4
   3  -4 -14 17287.2 1896.60   5
  -3   4  13 1278.31 429.933   4
   3  -4 -13 930.656 532.430   5
  -3  -4  12 45930.3 1592.67   7
   3  -4 -12 43850.0 2749.61   5
  -3   4  12 44703.5 2555.11   4
  -3  -4  11 17327.2 1696.01   3
  -3   4  11 14651.4 1512.55   3
  -3  -4  11 16575.1 1038.27   7
  -3   4  11 15012.3 1402.30   4
   3  -4 -11 14311.5 1520.66   5
  -3  -4  10 3204.12 724.803   3
  -3   4  10 2708.77 640.592   3
  -3   4  10 3357.75 459.264   7
  -3  -4  10 2974.38 479.817   7
   3  -4 -10 2470.46 639.611   5
  -3   4  10 2793.03 566.917   4
  -3  -4   9 4322.64 770.382   3
  -3   4   9 4040.57 725.890   3
  -3   4   9 3635.85 478.993   7
  -3   4   9 3096.41 568.989   4
   3  -4  -9 2657.23 602.519   5
  -3   4   8 668.553 330.284   3
  -3  -4   8 957.805 348.363   3
  -3   4   8 1786.87 347.782   7
  -3   4   8 1396.17 359.445   4
   3  -4  -8 1596.54 469.665   5
  -3  -4   7 53576.6 2338.96   3
  -3   4   7 54957.7 2290.18   3
  -3   4   7 56527.1 1925.92   7
  -3   4   7 49705.4 1880.69   4
   3  -4  -7 49779.9 2409.52   5
  -3  -4   6 16379.5 1036.86   5
  -3   4   6 15796.2 1025.80   7
  -3  -4   6 14424.1 1066.62   6
  -3   4   6 15294.4 942.994   4
  -3  -4   5 8161.89 816.670   6
  -3   4   5 6939.83 567.814   4
   3  -4  -4 79803.0 2368.24   1
  -3   4   4 83533.5 1696.86   4
   3  -4  -3 252628. 4040.88   2
  -3  -4   3 236842. 4500.60   6
   3  -4  -3 246872. 4003.02   1
   3   4  -3 246817. 3942.23   1
   3   4  -2 36804.5 1491.28   1
   3  -4  -2 38198.3 1551.23   1
   3   4  -2 37055.3 1488.10   2
   3  -4  -2 36757.7 1516.84   2
   3   4  -1 184559. 3393.08   1
  -3   4   1 187382. 3302.54   1
  -3  -4   1 185179. 3433.08   1
   3  -4  -1 182655. 3481.96   1
   3  -4  -1 188346. 3508.01   2
   3   4  -1 196736. 3458.32   2
  -3  -4   0 241.888 117.591   1
   3   4   0 202.506 126.807   1
  -3   4   0-62.3288 170.119   1
   3  -4   0 103.489 171.514   1
   3  -4   0 147.997 116.690   2
   3   4   0 176.805 139.434   2
  -3  -4   0 236.757 154.149   2
  -3   4   0 269.678 140.277   2
   3   4   1 114098. 2928.74   1
  -3  -4  -1 114749. 3002.24   1
  -3   4  -1 115569. 2876.68   1
   3  -4   1 114743. 3059.93   1
  -3   4  -1 113234. 2826.11   2
  -3  -4  -1 114579. 2943.78   2
   3  -4   1 110067. 2124.31   4
   3   4   2 19946.6 1289.59   1
   3  -4   2 17427.3 1269.56   1
  -3   4  -2 18936.8 1231.53   1
  -3  -4  -2 19086.7 1305.21   1
  -3   4  -2 19129.6 1232.15   2
  -3  -4  -2 19718.8 1306.08   2
   3  -4   2 18166.8 966.360   4
  -3   4  -3 126568. 3405.77   1
   3   4   3 131097. 3501.92   1
  -3  -4  -3 130353. 3643.00   1
  -3  -4  -3 128417. 3581.21   2
  -3   4  -3 129298. 3429.76   2
   3  -4   3 130231. 2893.27   4
  -3  -4  -3 128269. 2934.29   5
  -3  -4  -4 49417.1 2345.85   2
  -3   4  -4 48571.9 2221.26   2
   3  -4   4 48804.7 1940.12   4
  -3  -4  -4 53561.1 2010.03   5
   3  -4   5 27786.3 1588.56   4
  -3  -4  -5 30346.8 1595.75   5
   3  -4   6 10765.2 1057.97   4
  -3  -4  -6 10344.6 993.222   5
   3  -4   7 33877.7 2000.35   4
  -3  -4  -7 39076.0 2036.17   5
  -3  -4  -8 7303.96 948.704   5
   3  -4   8 6725.20 959.431   4
  -3  -4  -9 6931.02 962.361   5
   3  -4   9 6996.72 1045.50   4
  -3  -4 -10 996.424 374.729   5
   3  -4  10 1277.17 501.855   4
   3  -4  11 13979.3 1640.25   4
  -3  -4 -11 15671.7 1609.95   5
  -3  -4 -12 29595.8 2287.11   5
   3  -4  12 27795.9 2407.38   4
   3   4  12 28869.2 2833.95   4
   3   4  13 482.055 450.915   4
   3  -4  13 481.926 431.603   4
  -3  -4 -13 225.926 275.224   5
   3   4  14 6106.41 1413.54   4
   3  -4  14 6099.29 1309.56   4
  -3  -4 -14 7473.70 1275.56   5
   3   4  15-517.696 664.024   4
   3  -4  15 454.698 469.146   4
  -3   5  18 59.0651 274.051   4
  -3   5  17 6478.05 1337.29   4
   3  -5 -17 5172.58 1230.76   5
   3  -5 -16 13683.2 1828.13   5
  -3   5  16 15036.2 1903.23   4
  -3   5  15 22792.8 2221.17   4
   3  -5 -15 20964.1 2195.34   5
  -3   5  14 15078.9 1712.57   4
   3  -5 -14 14896.4 1812.00   5
   3  -5 -13-300.979 371.777   5
  -3   5  13-106.573 331.474   4
  -3  -5  12 9118.76 802.498   7
  -3   5  12 10051.2 1260.82   4
   3  -5 -12 11274.7 1444.93   5
  -3  -5  11 9393.83 1278.68   3
  -3  -5  11 8590.26 826.818   7
  -3   5  11 6650.35 958.252   4
   3  -5 -11 7031.99 1111.40   5
  -3  -5  10 48688.4 2737.36   3
  -3   5  10 44411.3 2502.21   3
  -3   5  10 48269.8 1881.52   7
  -3  -5  10 48415.5 2043.68   7
  -3   5  10 49327.2 2462.18   4
   3  -5 -10 45892.6 2716.64   5
  -3   5   9 8501.32 1031.13   3
  -3  -5   9 9205.90 1132.66   3
  -3   5   9 10338.1 880.513   7
  -3  -5   9 9236.83 929.667   7
  -3   5   9 8733.56 989.390   4
   3  -5  -9 8474.67 1133.75   5
  -3   5   8 5492.84 795.666   3
  -3  -5   8 4181.19 706.908   3
  -3   5   8 4386.48 574.886   7
  -3   5   8 4498.03 668.349   4
   3  -5  -8 4070.23 763.501   5
  -3  -5   7 10008.8 1036.47   3
  -3   5   7 9072.87 933.898   3
  -3   5   7 8461.79 806.065   7
  -3   5   7 8598.53 512.535   6
  -3   5   7 8146.75 824.797   4
  -3   5   6 89913.8 2764.25   3
  -3  -5   6 91771.1 2906.16   3
  -3   5   6 89302.3 2608.14   7
  -3  -5   6 86271.3 2779.28   6
  -3   5   6 83295.8 2472.41   4
  -3  -5   5 60008.7 2362.41   6
  -3   5   5 59880.8 2134.76   7
  -3   5   5 60945.2 1904.18   4
  -3  -5   4 85.1257 137.863   6
   3  -5  -4 356.843 201.909   1
   3   5  -3 83496.7 2270.69   2
   3  -5  -3 79843.9 2297.24   2
  -3  -5   3 77596.5 2731.09   6
   3   5  -3 79093.8 2215.35   1
   3  -5  -3 78753.8 2271.95   1
   3  -5  -2 12877.8 903.774   2
   3   5  -2 13134.0 889.243   2
  -3  -5   2 12491.6 1112.26   6
   3   5  -2 12826.4 883.991   1
   3  -5  -2 14125.1 961.497   1
  -3   5   1 9750.99 751.385   1
   3   5  -1 10132.9 803.719   1
   3  -5  -1 9697.60 812.558   1
  -3  -5   1 9950.91 794.601   1
   3  -5  -1 11498.5 878.898   2
   3   5  -1 9247.40 759.054   2
   3   5   0 10018.7 825.991   1
  -3   5   0 10335.9 804.856   1
   3  -5   0 9777.90 859.355   1
  -3  -5   0 10116.9 829.754   1
   3   5   0 9885.17 818.631   2
  -3   5   0 11244.5 829.603   2
   3  -5   0 11270.4 914.485   2
  -3  -5   0 9307.42 791.829   2
  -3  -5  -1 26940.2 1446.25   1
   3   5   1 27532.9 1437.99   1
   3  -5   1 26249.4 1478.28   1
  -3   5  -1 27919.1 1404.02   1
  -3  -5  -1 26259.4 1420.82   2
  -3   5  -1 27585.1 1380.47   2
   3  -5   1 26397.5 932.732   4
  -3  -5  -2 11501.1 1014.81   1
   3   5   2 12450.5 1024.65   1
   3  -5   2 12160.5 1062.49   1
  -3   5  -2 12869.5 1018.09   1
  -3   5  -2 10238.6 899.476   2
  -3  -5  -2 12546.8 1045.62   2
   3  -5   2 13158.4 781.343   4
  -3  -5  -3 129064. 3632.73   1
  -3   5  -3 127555. 3402.93   1
  -3   5  -3 129773. 3418.05   2
  -3  -5  -3 130123. 3593.14   2
   3  -5   3 128468. 2745.14   4
  -3  -5  -4 11740.7 1155.00   2
  -3   5  -4 13824.0 1192.77   2
  -3  -5  -4 13287.5 1088.15   5
   3  -5   4 11956.2 931.958   4
  -3  -5  -5 31117.8 1729.80   5
   3  -5   5 30309.4 1617.52   4
  -3  -5  -6 27335.5 1701.63   5
   3  -5   6 26367.8 1620.03   4
  -3  -5  -7 12066.1 1185.79   5
   3  -5   7 11563.5 1185.58   4
   3  -5   8 4261.32 762.939   4
  -3  -5  -8 6154.79 886.793   5
   3  -5   9-215.656 342.969   4
  -3  -5  -9 179.637 235.901   5
   3  -5  10 24724.5 2036.70   4
  -3  -5 -10 23807.9 1934.80   5
  -3  -5 -11 7572.53 1150.49   5
   3  -5  11 7648.25 1199.96   4
  -3  -5 -12-145.946 355.613   5
   3  -5  12 949.256 557.208   4
  -3  -5 -13 1824.01 672.547   5
   3  -5  13 2883.40 837.311   4
   3  -5  14 6376.44 1259.34   4
  -3  -5 -14 4973.66 1071.88   5
   3  -5  15 12885.9 1905.72   4
  -3  -5 -15 11040.6 1632.18   5
  -3   6  18 2065.13 833.625   4
  -3   6  17 8288.93 1526.41   4
   3  -6 -17 8961.56 1581.54   5
  -3   6  16 1391.24 589.468   4
   3  -6 -16 993.668 557.529   5
  -3   6  15 283.869 306.100   4
   3  -6 -15 507.682 407.052   5
  -3   6  14 3110.28 862.158   4
   3  -6 -14 1665.87 671.677   5
  -3   6  13 25938.6 2222.79   4
   3  -6 -13 24046.0 2255.95   5
  -3   6  12 573.719 335.475   4
  -3  -6  12 38.8230 178.117   7
   3  -6 -12 486.413 371.590   5
  -3   6  11-125.297 236.338   4
  -3  -6  11 185.549 207.024   7
   3  -6 -11-93.7147 301.437   5
  -3   6  10 47454.3 2581.29   3
  -3  -6  10 46619.9 2702.89   3
  -3  -6  10 41545.8 2024.78   7
  -3   6  10 45199.3 2503.94   4
   3  -6 -10 41888.7 2685.60   5
  -3   6   9 52609.8 2574.30   3
  -3  -6   9 54016.5 2747.49   3
  -3  -6   9 54098.5 2369.40   7
  -3   6   9 54005.2 2592.36   4
   3  -6  -9 45699.7 2726.24   5
  -3   6   8 70843.0 2820.92   3
  -3  -6   8 75904.4 3051.81   3
  -3  -6   8 72467.2 2814.99   7
  -3   6   8 76154.3 1577.54   6
  -3   6   8 71232.7 2820.38   4
  -3   6   7 9109.02 948.184   3
  -3  -6   7 8211.28 956.150   3
  -3   6   7 9186.28 627.590   6
  -3   6   7 9103.12 958.545   4
  -3  -6   6 12606.9 1093.01   3
  -3   6   6 13311.2 1079.83   3
  -3   6   6 11232.9 958.054   4
  -3  -6   5 16279.3 1303.41   6
  -3  -6   4 1157.74 367.818   6
   3   6  -4 896.058 255.757   1
   3  -6  -4 1301.40 325.892   1
   3   6  -3 1094.69 263.475   2
   3  -6  -3 1165.10 299.496   2
  -3  -6   3 407.692 277.313   6
   3   6  -3 974.478 258.770   1
   3  -6  -3 963.970 278.983   1
   3   6  -2 11285.2 826.713   2
   3  -6  -2 8940.03 771.349   2
  -3  -6   2 9044.37 998.458   6
   3   6  -2 9981.54 788.357   1
   3  -6  -2 9346.01 799.649   1
   3  -6  -1 225.677 146.109   2
  -3  -6   1 191.815 231.310   6
   3   6  -1 114.113 102.701   1
   3  -6  -1-45.8411 134.475   1
  -3   6   1 320.781 152.593   1
  -3  -6   0 1604.92 335.108   2
  -3   6   0 1067.90 259.851   2
  -3  -6   0 2282.70 387.874   1
   3  -6   0 1833.46 397.053   1
  -3   6   0 1097.92 260.830   1
   3   6   0 1279.29 307.980   1
   3   6   0 1460.70 325.755   2
  -3  -6   0 1333.92 405.202   6
  -3   6  -1 3656.87 509.677   1
   3  -6   1 3721.33 554.630   1
   3   6   1 3141.69 505.082   1
  -3  -6  -1 3114.86 496.419   1
  -3   6  -1 3257.10 475.534   2
  -3  -6  -1 3306.38 508.175   2
   3  -6   1 3530.64 339.980   4
  -3   6  -2 20688.1 1275.60   1
  -3  -6  -2 18852.6 1298.32   1
   3  -6   2 19942.6 1377.74   1
   3   6   2 19178.3 1262.53   1
  -3   6  -2 21041.2 1264.48   2
  -3  -6  -2 20897.6 1347.89   2
   3  -6   2 19658.6 931.262   4
  -3   6  -3 12265.7 1052.07   1
  -3  -6  -3 13957.9 1200.07   1
  -3   6  -3 13417.3 1088.30   2
  -3  -6  -3 12292.5 1115.25   2
   3  -6   3 12114.1 834.476   4
  -3   6  -4 3074.73 552.308   2
  -3  -6  -4 2912.95 586.096   2
   3  -6   4 2646.05 446.056   4
  -3  -6  -5 20257.6 1613.74   2
  -3   6  -5 20575.0 1531.48   2
   3  -6   5 21198.4 1337.77   4
  -3  -6  -5 20207.8 1479.88   5
   3  -6   6 345.555 225.851   4
  -3  -6  -6 100.791 176.906   5
  -3  -6  -7 12457.8 1270.10   5
   3  -6   7 15364.7 1333.88   4
  -3  -6  -8 19201.7 1650.38   5
   3  -6   8 22104.8 1711.18   4
  -3  -6  -9 41480.9 2482.77   5
   3  -6   9 38461.8 2376.59   4
   3  -6  10 24501.5 2018.66   4
  -3  -6 -10 21158.7 1886.66   5
  -3  -6 -11-35.2588 283.339   5
   3  -6  11 471.355 325.533   4
  -3  -6 -12 75.0515 344.531   5
   3  -6  12 805.001 417.750   4
  -3  -6 -13 25970.5 2336.77   5
   3  -6  13 23728.5 2329.00   4
  -3  -6 -14-339.129 392.367   5
   3  -6  14 373.181 379.953   4
  -3  -6 -15 548.259 463.099   5
   3  -6  15 302.281 419.182   4
  -3   7  18 424.863 382.534   4
  -3   7  17 294.587 337.190   4
  -3   7  16 647.590 519.150   4
   3  -7 -16-45.9653 270.123   5
  -3   7  15 5701.77 1185.61   4
   3  -7 -15 4377.48 1099.47   5
  -3   7  14 915.248 447.452   4
   3  -7 -14 798.085 499.571   5
  -3   7  13 8723.34 1342.01   4
   3  -7 -13 9450.70 1455.16   5
  -3   7  12 1614.89 587.554   4
  -3  -7  12 1396.08 394.587   7
   3  -7 -12 765.586 387.194   5
  -3  -7  11 60230.0 2522.26   7
  -3   7  11 64094.7 3255.06   4
   3  -7 -11 60257.8 3449.54   5
  -3  -7  10 20010.2 1793.35   3
  -3  -7  10 20361.2 1517.42   7
  -3   7  10 20341.9 1753.60   4
   3  -7 -10 18351.6 1860.65   5
  -3   7   9 2521.21 596.669   3
  -3  -7   9 2093.07 569.696   3
  -3   7   9 4099.33 751.511   4
  -3  -7   9 2195.40 516.263   7
   3  -7  -9 3003.90 727.112   5
  -3   7   8 14367.1 1273.71   3
  -3  -7   8 13032.1 1290.10   3
  -3   7   8 13597.5 800.886   6
  -3  -7   8 11760.0 1204.17   7
  -3   7   8 15100.5 1335.86   4
  -3  -7   7 37951.4 2054.20   3
  -3   7   7 38249.2 1931.89   3
  -3  -7   7 36883.3 2160.25   7
  -3   7   7 36324.8 1390.25   6
  -3   7   6 80266.9 2608.20   3
  -3  -7   6 79197.7 2768.77   3
  -3   7   6 80208.8 2197.94   6
  -3   7   5 28355.9 1455.81   3
  -3  -7   5 24162.2 1446.09   3
  -3  -7   5 26612.2 1771.29   6
   3   7  -5 28141.8 1453.07   1
   3  -7  -5 28332.2 1503.31   1
   3  -7  -4 127338. 3011.70   2
   3   7  -4 124687. 2893.17   1
   3  -7  -4 124575. 2994.64   1
  -3  -7   4 121335. 3790.95   6
   3   7  -3 3494.92 470.459   2
   3  -7  -3 3687.73 496.683   2
   3   7  -3 3667.52 474.070   1
   3  -7  -3 4199.59 537.912   1
  -3  -7   3 3013.04 610.751   6
   3  -7  -3 3813.45 323.326   4
   3   7  -2 1890.94 339.074   2
   3  -7  -2 1772.99 351.999   2
   3   7  -2 2502.88 385.878   1
   3  -7  -2 1402.50 337.186   1
  -3  -7   2 2200.17 520.502   6
   3  -7  -2 1849.69 202.772   4
   3   7  -1 10190.7 799.127   2
   3  -7  -1 10207.5 854.694   2
  -3  -7   1 10043.5 1102.77   6
   3   7  -1 9517.59 777.274   1
   3  -7  -1 9691.23 833.752   1
  -3  -7   0 43438.3 2314.55   6
   3  -7   0 43210.1 1836.46   1
  -3  -7   0 40666.3 1656.27   1
   3   7   0 40287.6 1657.67   1
  -3   7   0 40608.1 1532.46   1
  -3   7  -1 7486.84 697.596   2
  -3  -7  -1 7142.55 723.651   2
  -3  -7  -1 7725.23 990.697   6
   3   7   1 7175.71 734.153   1
   3  -7   1 7700.21 816.163   1
  -3  -7  -1 6804.05 717.699   1
  -3   7  -1 8595.96 751.581   1
  -3  -7  -2 7926.50 821.269   2
  -3   7  -2 5728.32 654.826   2
  -3  -7  -2 5178.20 819.788   6
  -3   7  -2 6271.95 698.580   1
  -3   7  -3 1329.47 372.632   1
  -3  -7  -3 1289.93 390.779   1
  -3  -7  -3 1183.66 360.941   2
  -3   7  -3 834.008 276.537   2
  -3  -7  -4 80622.1 3020.76   2
  -3   7  -4 83038.3 2864.01   2
  -3   7  -5 29665.4 1813.89   2
  -3  -7  -5 29295.7 1936.57   2
   3  -7   5 27738.3 1541.48   4
  -3  -7  -6 4924.82 848.077   2
   3  -7   6 4428.99 672.757   4
  -3  -7  -6 5165.40 840.379   5
   3  -7   7 45426.7 2272.24   4
  -3  -7  -7 45470.2 2519.39   5
  -3  -7  -8 17093.9 1593.06   5
   3  -7   8 15757.3 1441.84   4
  -3  -7  -9 1730.30 544.388   5
   3  -7   9 2420.76 647.109   4
  -3  -7 -10 286.660 334.547   5
   3  -7  10 307.245 287.309   4
  -3  -7 -11 29482.8 1939.89   7
  -3  -7 -11 29828.6 2374.83   5
   3  -7  11 28643.9 2288.83   4
   3  -7  12 830.828 440.099   4
  -3  -7 -12 687.950 458.161   5
  -3  -7 -13 699.485 382.366   5
   3  -7  13-78.8930 405.782   4
  -3  -7 -14 140.996 313.697   5
   3  -7  14 249.887 425.273   4
  -3  -7 -15 1636.58 637.773   5
   3  -7  15 629.664 505.205   4
  -3   8  18 1521.68 905.380   4
  -3   8  17 123.309 327.507   4
  -3   8  16 3205.06 951.144   4
   3  -8 -16 2581.59 858.885   5
  -3   8  15 1998.94 786.480   4
   3  -8 -15 1234.97 575.476   5
  -3   8  14 37.9074 333.358   4
   3  -8 -14 482.542 461.086   5
  -3   8  13 9945.93 1461.64   4
   3  -8 -13 8703.73 1446.96   5
  -3   8  12 2278.21 691.079   4
  -3  -8  12 2135.34 509.462   7
   3  -8 -12 1993.33 753.410   5
  -3   8  11 724.396 399.817   4
  -3  -8  11 285.725 276.540   7
   3  -8 -11-20.5531 401.057   5
  -3  -8  10 238.938 169.234   7
   3  -8 -10-199.008 530.212   5
  -3   8   9 1680.52 478.965   3
  -3  -8   9 1851.42 540.000   3
  -3  -8   9 1957.92 546.966   7
  -3  -8   8 60700.8 2799.73   3
  -3   8   8 64426.5 2672.39   3
  -3  -8   8 62270.5 2917.26   7
  -3   8   7 34699.8 1847.27   3
  -3  -8   7 34315.9 1968.47   3
  -3   8   7 33598.0 1492.77   6
  -3  -8   7 34775.8 2206.36   7
  -3  -8   6 141816. 3743.55   3
  -3   8   6 146024. 3533.33   3
  -3   8   6 142916. 3199.87   6
  -3  -8   6 148401. 4560.53   7
   3  -8  -5 60513.5 2195.02   1
   3   8  -5 61768.1 2152.85   1
  -3  -8   5 58514.7 2253.62   3
  -3   8   5 61235.3 2136.49   3
   3   8  -4 1700.48 346.487   2
   3  -8  -4 1692.36 357.139   2
   3   8  -4 2300.77 403.349   1
   3  -8  -4 2374.54 425.219   1
  -3  -8   4 1505.09 455.763   6
   3  -8  -4 1591.74 285.610   4
   3   8  -3 4793.16 543.738   2
   3  -8  -3 5240.89 596.236   2
   3  -8  -3 5407.90 611.099   1
   3   8  -3 4765.27 545.474   1
  -3  -8   3 4296.71 769.822   6
   3  -8  -3 4585.37 438.624   4
   3  -8  -2 138420. 3059.95   2
   3   8  -2 136071. 2869.50   2
   3   8  -2 135311. 2882.42   1
   3  -8  -2 133153. 3024.04   1
  -3  -8   2 138564. 4277.16   6
   3  -8  -2 140363. 2387.72   4
   3   8  -1 6749.34 645.691   2
   3  -8  -1 8570.86 781.108   2
  -3  -8   1 8803.63 1089.98   6
   3   8  -1 9167.91 756.180   1
   3  -8  -1 7529.56 741.450   1
  -3  -8   0-166.992 214.429   6
   3  -8   0 61.9492 124.233   1
  -3  -8   0 86.3682 94.5967   1
  -3   8  -1 15060.7 963.950   2
  -3  -8  -1 13680.7 990.300   2
  -3  -8  -1 15506.2 1453.02   6
   3   8   1 14709.8 1043.98   1
   3  -8   1 14628.7 1131.78   1
  -3   8  -1 15024.5 974.751   1
  -3  -8  -1 14656.9 1035.53   1
  -3   8  -2 90334.5 2538.78   2
  -3  -8  -2 90386.4 2740.17   2
  -3  -8  -2 89814.2 3465.41   6
  -3   8  -2 93763.2 2612.06   1
  -3  -8  -2 93392.9 2807.33   1
  -3  -8  -3 169.679 126.885   2
  -3   8  -3-38.1154 175.207   2
  -3  -8  -3 267.383 299.083   6
  -3   8  -3 75.2076 124.479   1
  -3  -8  -3 55.4557 155.703   1
  -3   8  -4 145.754 175.648   2
  -3  -8  -4 364.798 229.466   2
  -3  -8  -4 157.930 214.565   6
  -3  -8  -5 28566.3 1908.00   2
  -3   8  -5 28818.7 1767.81   2
  -3  -8  -5 31342.3 2083.32   6
  -3  -8  -6 82343.8 3426.44   2
  -3   8  -6 87038.1 3284.56   2
  -3  -8  -6 93089.5 3619.59   6
   3  -8   6 86477.8 2970.80   4
  -3  -8  -6 88139.4 3533.98   5
  -3  -8  -7 5465.33 944.462   2
   3  -8   7 6889.58 899.773   4
  -3  -8  -7 7434.28 1065.18   5
   3  -8   8 37339.2 2216.86   4
  -3  -8  -8 31719.7 2268.22   5
  -3  -8  -9-201.780 229.005   7
   3  -8   9 263.905 269.542   4
  -3  -8  -9 374.672 340.910   5
  -3  -8 -10 161.393 205.496   7
  -3  -8 -10 496.425 396.420   5
   3  -8  10 235.173 245.632   4
  -3  -8 -11 510.472 327.922   7
  -3  -8 -11 1232.81 435.119   5
   3  -8  11 1711.89 582.288   4
  -3  -8 -12 274.413 290.477   5
   3  -8  12 540.555 366.783   4
  -3  -8 -13 4797.12 1098.63   5
   3  -8  13 2755.21 790.312   4
  -3  -8 -14 979.997 540.282   5
   3  -8  14 1420.38 638.679   4
   3  -8  15 1294.14 705.915   4
   3  -9 -15 1130.33 612.115   5
   3  -9 -14 7694.63 1412.83   5
   3  -9 -13 702.664 531.684   5
  -3  -9  12 5541.67 865.225   7
   3  -9 -12 4989.07 1094.41   5
  -3  -9  11 10927.1 1247.06   7
   3  -9 -11 11680.7 1621.87   5
  -3  -9  10 1243.07 479.116   7
  -3  -9   9 25272.1 1928.81   7
  -3  -9   8 16731.8 1495.70   3
  -3   9   8 14697.9 1271.34   3
  -3   9   7-34.2339 176.868   3
  -3  -9   7-37.5612 220.817   7
  -3   9   6 1852.56 426.636   3
  -3  -9   6 1581.02 419.117   3
   3   9  -6 1609.76 382.854   1
   3  -9  -6 1334.14 339.300   1
  -3  -9   6 1324.29 474.930   7
   3  -9  -6 1444.05 348.338   4
  -3   9   5 63857.5 2173.37   3
   3  -9  -5 65412.8 2279.54   2
  -3  -9   5 62594.2 2344.01   3
   3  -9  -5 63140.1 2244.46   1
   3   9  -5 68276.7 2223.46   1
  -3  -9   5 62586.0 3090.96   7
   3  -9  -5 61054.9 2026.18   4
  -3   9   4 17761.7 1073.04   3
   3   9  -4 17916.1 1075.96   2
   3  -9  -4 17125.3 1110.12   2
  -3  -9   4 16410.2 1125.90   3
   3   9  -4 16813.9 1048.85   1
   3  -9  -4 17730.6 1131.52   1
  -3  -9   4 17367.9 1653.36   7
   3  -9  -4 14719.5 945.358   4
   3   9  -3 35876.2 1464.73   2
   3  -9  -3 36837.0 1573.82   2
   3   9  -3 36622.7 1483.94   1
   3  -9  -3 33710.5 1516.09   1
  -3  -9   3 35741.7 2368.75   7
  -3  -9   3 33124.0 2184.38   6
   3  -9  -3 32907.8 1344.46   4
   3   9  -2 27529.9 1269.37   2
   3  -9  -2 24254.7 1291.80   2
   3  -9  -2 26441.3 1349.45   1
   3   9  -2 23701.9 1189.05   1
  -3  -9   2 26071.4 1945.48   6
   3  -9  -2 25322.5 1181.37   4
  -3  -9   1 31541.2 2145.31   6
   3  -9  -1 31582.3 1496.67   1
   3   9  -1 30751.7 1381.84   1
  -3  -9   0 122588. 4240.74   6
   3   9   0 126957. 2873.56   1
   3  -9   0 120906. 3048.53   1
  -3  -9  -1 17037.8 1588.57   6
  -3   9  -1 15906.4 964.508   1
  -3  -9  -1 16762.6 1088.11   1
  -3  -9  -2 4716.12 623.055   2
  -3   9  -2 5604.33 621.705   2
  -3  -9  -2 5565.13 911.649   6
  -3   9  -2 4437.14 556.882   1
  -3  -9  -2 5183.75 655.005   1
  -3   9  -3 56057.8 2113.02   2
  -3  -9  -3 54034.2 2252.79   2
  -3  -9  -3 56229.9 2869.18   6
  -3  -9  -3 52072.8 2237.32   1
  -3   9  -3 55075.4 2118.49   1
  -3   9  -4 22557.7 1447.21   2
  -3  -9  -4 22774.7 1576.30   2
  -3  -9  -4 21306.4 1772.69   6
  -3  -9  -5 45263.7 2384.22   2
  -3   9  -5 43947.7 2166.67   2
  -3  -9  -5 46252.2 2621.91   6
  -3  -9  -6 622.102 366.520   2
  -3   9  -6 211.186 180.763   2
  -3  -9  -6 257.706 334.177   6
  -3   9  -7 3724.26 719.134   2
  -3  -9  -7 4527.26 848.079   2
  -3  -9  -7 4457.46 846.640   6
  -3  -9  -7 4139.38 839.869   7
  -3  -9  -7 4202.10 849.195   5
   3  -9   7 4486.58 753.052   4
  -3  -9  -8 13717.6 1523.49   2
  -3  -9  -8 18864.1 1724.92   6
  -3  -9  -8 17259.0 1637.40   7
   3  -9   8 14649.1 1420.81   4
  -3  -9  -8 16463.0 1710.60   5
  -3  -9  -9 15091.4 1530.11   6
  -3  -9  -9 14444.2 1498.94   7
  -3  -9  -9 13074.5 1553.92   5
   3  -9   9 11323.8 1313.17   4
  -3  -9 -10 545.131 357.620   6
  -3  -9 -10 437.240 352.095   7
   3  -9  10 427.769 320.126   4
  -3  -9 -10 912.311 464.327   5
  -3  -9 -11 279.324 367.984   6
  -3  -9 -11 456.961 309.777   7
  -3  -9 -11 899.162 502.967   5
   3  -9  11 692.706 372.709   4
  -3  -9 -12 990.055 522.447   5
   3  -9  12 1238.11 533.443   4
  -3  -9 -13 67.6899 409.277   5
   3  -9  13 349.656 312.352   4
  -3  -9 -14 1852.42 736.908   5
   3  -9  14 2596.60 881.447   4
   3 -10 -14 2113.90 795.244   5
   3 -10 -13 14912.9 2012.13   5
  -3 -10  12 2209.52 609.245   7
   3 -10 -12 2723.35 905.922   5
  -3 -10  11 28080.8 2084.67   7
   3 -10 -11 34191.3 2856.84   5
  -3 -10  10 10768.8 1319.33   7
  -3 -10   9 86.8104 279.209   7
  -3 -10   8 12035.7 1422.68   7
  -3 -10   7 20660.0 1552.31   3
  -3 -10   7 21176.9 1889.88   7
   3 -10  -7 21441.1 1459.20   1
  -3 -10   6 2262.51 508.133   3
  -3  10   6 2189.29 440.862   3
  -3 -10   6 2242.86 639.707   7
   3  10  -6 3319.20 522.067   1
   3 -10  -6 2098.94 430.427   1
  -3 -10   5 8780.82 885.091   3
  -3  10   5 7335.52 731.161   3
   3 -10  -5 7127.32 746.218   2
   3  10  -5 8156.58 759.759   1
   3 -10  -5 6060.67 696.584   1
  -3 -10   5 6307.88 1059.16   7
  -3  10   4-74.4417 99.1862   3
  -3 -10   4-66.9951 151.119   3
   3 -10  -4-37.9422 122.707   2
   3 -10  -4 62.6557 119.178   1
   3  10  -4-367.185 180.423   1
  -3 -10   4 146.668 336.428   7
   3 -10  -4-19.0596 104.527   4
  -3  10   3 149295. 2851.33   3
   3 -10  -3 140825. 3047.23   2
   3 -10  -3 140229. 3057.26   1
   3  10  -3 139618. 2867.59   1
  -3 -10   3 145335. 4975.86   7
   3 -10  -3 144659. 3141.98   4
   3  10  -2 9650.85 748.586   1
   3 -10  -2 9028.17 770.373   1
  -3 -10   2 7971.73 1209.08   7
  -3 -10   2 11813.1 1398.97   6
   3 -10  -2 9133.79 788.515   4
  -3 -10   1 36624.4 2418.44   6
  -3 -10   1 39073.6 2572.52   7
   3 -10  -1 33473.2 1516.37   1
   3  10  -1 33780.1 1417.39   1
  -3 -10   0 805.430 445.142   7
   3  10   0 1321.24 289.895   1
  -3 -10  -1 61791.3 3110.38   6
  -3  10  -1 60196.7 1798.02   1
  -3 -10  -2 9929.59 869.286   2
  -3  10  -2 10295.9 805.803   2
  -3 -10  -2 12076.1 1466.12   7
  -3 -10  -2 10205.5 1267.72   6
  -3 -10  -2 9569.77 858.298   1
  -3  10  -2 9800.96 793.775   1
  -3  10  -3 70737.9 2294.30   2
  -3 -10  -3 74094.3 2563.37   2
  -3 -10  -3 76164.4 3575.43   7
  -3 -10  -3 73911.2 3410.76   6
  -3 -10  -3 70603.0 2518.51   1
  -3 -10  -4 2731.12 546.201   2
  -3  10  -4 3462.50 572.966   2
  -3 -10  -4 3551.49 770.453   6
  -3 -10  -4 3215.70 763.719   7
  -3 -10  -5 513.417 244.066   2
  -3  10  -5 384.136 219.683   2
  -3 -10  -5 101.350 268.099   6
  -3 -10  -5-87.4168 316.956   7
  -3 -10  -6 2075.42 543.861   2
  -3  10  -6 2618.94 566.134   2
  -3 -10  -6 1812.02 587.887   6
  -3 -10  -6 2398.31 654.861   7
  -3 -10  -7 2956.60 662.082   2
  -3  10  -7 2794.53 621.053   2
  -3 -10  -7 3035.21 745.445   6
  -3 -10  -7 2094.03 607.739   7
  -3 -10  -7 2687.38 722.020   5
  -3 -10  -8 11449.9 1406.21   2
  -3  10  -8 10419.9 1285.98   2
  -3 -10  -8 10476.1 1314.97   6
  -3 -10  -8 15551.4 1608.96   7
   3 -10   8 12416.2 1338.60   4
  -3 -10  -8 12651.1 1529.33   5
  -3 -10  -9 10863.7 1423.82   2
  -3 -10  -9 8789.51 1212.26   7
  -3 -10  -9 9986.38 1271.20   6
  -3 -10  -9 8018.22 1256.82   5
   3 -10   9 11398.4 1350.32   4
  -3 -10 -10 6696.71 1075.51   7
  -3 -10 -10 7391.33 1123.07   6
   3 -10  10 7673.60 1164.59   4
  -3 -10 -10 8122.23 1304.74   5
  -3 -10 -11 10562.3 1358.02   6
  -3 -10 -11 12692.6 1450.72   7
  -3 -10 -11 11119.0 1600.46   5
   3 -10  11 12111.9 1541.26   4
  -3 -10 -12 2755.42 783.489   5
   3 -10  12 2166.94 718.940   4
  -3 -10 -13 3691.74 969.029   5
   3 -10  13 3891.28 999.554   4
   3 -11 -14 10763.4 1774.80   5
   3 -11 -13-295.707 587.902   5
  -3 -11  12 2064.87 607.446   7
   3 -11 -12 2936.57 912.819   5
  -3 -11  11 767.119 389.242   7
   3 -11 -11 168.243 483.214   5
  -3 -11  10 8046.80 1214.51   7
  -3 -11   9 2532.32 695.869   7
  -3 -11   8 4407.01 915.260   7
  -3 -11   7 764.475 436.007   7
   3 -11  -7 1652.31 424.318   1
   3  11  -7 1309.57 356.867   1
  -3 -11   6 13317.2 1158.24   3
  -3 -11   6 15420.9 1689.89   7
   3 -11  -6 12425.0 1026.92   1
   3  11  -6 12440.0 973.798   1
  -3 -11   5 5355.36 683.092   3
  -3  11   5 5199.75 601.372   3
  -3 -11   5 6490.02 1118.40   7
   3 -11  -5 5511.87 647.958   1
   3  11  -5 5860.46 624.508   1
  -3 -11   4 4461.03 586.222   3
  -3  11   4 5896.79 578.881   3
  -3 -11   4 4548.44 900.108   7
   3  11  -4 3760.26 471.711   1
   3 -11  -4 4602.73 562.119   1
  -3  11   3 113.699 85.6283   3
  -3 -11   3 66.9389 104.210   3
  -3 -11   3-126.265 311.974   7
   3 -11  -3-24.6921 124.656   1
   3  11  -3 336.877 157.240   1
  -3 -11   2 29683.9 2329.21   7
   3 -11  -2 27064.2 1268.28   1
   3  11  -2 28717.1 1238.20   1
  -3 -11   1 20794.7 1905.26   6
  -3 -11   1 21507.7 1977.46   7
   3  11  -1 19633.9 1028.48   1
  -3 -11   0 17284.9 1726.62   6
  -3 -11   0 17059.5 1768.01   7
  -3 -11  -1 4632.67 976.875   7
  -3 -11  -1 5340.39 993.389   6
  -3 -11  -2 25946.3 2103.09   6
  -3 -11  -2 24635.1 2111.56   7
  -3 -11  -3 7132.25 771.556   2
  -3  11  -3 8065.25 741.372   2
  -3 -11  -3 6874.44 1135.02   7
  -3 -11  -3 8128.12 1203.97   6
  -3  11  -4 6533.21 733.628   2
  -3 -11  -4 7761.09 881.120   2
  -3 -11  -4 8007.94 1174.08   6
  -3 -11  -4 8609.10 1287.64   7
  -3  11  -5 4311.22 657.207   2
  -3 -11  -5 3152.92 622.645   2
  -3 -11  -5 4698.67 918.739   6
  -3 -11  -5 3589.79 847.842   7
  -3 -11  -6 7207.48 978.503   2
  -3  11  -6 8699.61 993.003   2
  -3 -11  -6 8408.23 1214.24   6
  -3 -11  -6 7598.03 1192.98   7
  -3  11  -7 638.123 356.305   2
  -3 -11  -7 1204.91 426.389   2
  -3 -11  -7 1287.46 501.886   6
  -3 -11  -7 1306.29 556.332   7
  -3 -11  -8 1803.36 586.636   2
  -3  11  -8 971.241 385.779   2
  -3 -11  -8 2595.89 701.620   6
  -3 -11  -8 170.264 284.605   7
  -3 -11  -8 1757.41 573.675   5
  -3  11  -9 965.602 468.829   2
  -3 -11  -9 139.498 271.090   2
  -3 -11  -9 1513.94 525.938   6
  -3 -11  -9 1173.27 526.300   7
   3 -11   9 918.292 431.435   4
  -3 -11  -9 710.735 444.076   5
  -3 -11 -10 12734.2 1594.38   2
  -3 -11 -10 15179.9 1625.95   6
  -3 -11 -10 13983.1 1590.34   7
  -3 -11 -10 10963.4 1569.74   5
   3 -11  10 11396.2 1433.70   4
  -3 -11 -11 255.199 399.512   2
  -3 -11 -11 1014.53 499.223   6
  -3 -11 -11 620.880 372.601   7
  -3 -11 -11 447.713 347.636   5
  -3 -11 -12 2657.19 885.206   5
   3 -12 -13 10904.7 1815.12   5
   3 -12 -12 5016.65 1208.80   5
  -3 -12  11 7868.45 1240.72   7
  -3 -12  10 16765.8 1825.07   7
  -3 -12   9 558.062 334.032   7
  -3 -12   8 14880.4 1734.50   7
  -3 -12   7 164.802 219.627   7
  -3 -12   6 6196.29 1111.75   7
  -3 -12   5 6750.72 1198.61   7
  -3 -12   4 3469.88 857.395   7
  -3 -12   3 16151.4 1813.93   7
  -3 -12   2 5410.50 1066.10   7
  -3 -12   1 5094.95 1011.23   7
  -3 -12   0-268.478 352.016   6
  -3 -12   0-423.483 418.419   7
  -3 -12  -1 1096.70 511.012   6
  -3 -12  -1 306.854 343.752   7
  -3 -12  -2 1787.11 665.954   7
  -3 -12  -2 2065.13 662.829   6
  -3 -12  -3 9720.94 1350.96   6
  -3 -12  -3 13620.7 1639.74   7
  -3 -12  -4 4697.03 983.171   7
  -3 -12  -4 6415.90 1115.00   6
  -3 -12  -5 6977.27 1204.51   7
  -3 -12  -5 8010.20 1206.62   6
  -3 -12  -6 1580.91 595.767   7
  -3 -12  -6-155.481 343.925   6
  -3 -12  -7 311.351 373.395   7
  -3 -12  -7 545.125 383.193   6
  -3 -12  -8 12511.3 1512.98   6
  -3 -12  -8 13850.1 1644.17   7
  -3 -12  -8 16291.8 1896.82   5
  -3 -12  -9 110.309 355.295   6
  -3 -12  -9 594.835 410.695   7
  -3 -12  -9-385.667 505.034   5
  -3 -12 -10 3043.29 783.806   7
  -3 -12 -10 4975.01 956.850   6
  -3 -12 -10 4837.72 1123.65   5
  -3 -12 -11 6114.94 1254.84   5
  -3 -12 -12 3361.10 980.641   5
  -3 -13  11 12638.2 1631.99   7
  -3 -13  10 709.278 545.217   7
  -3 -13   9 2817.39 815.618   7
  -3 -13   8 9169.91 1439.56   7
  -3 -13   7 5428.90 1122.71   7
  -3 -13   6 681.484 545.436   7
  -3 -13   5 8826.09 1415.20   7
  -3 -13   4 6987.28 1242.59   7
  -3 -13   3 916.720 471.938   7
  -3 -13   2 14275.2 1778.41   7
  -3 -13   1 2912.96 819.899   7
  -3 -13   0 51847.0 3323.50   7
  -3 -13  -1 1525.76 629.865   7
  -3 -13  -2 4237.54 967.755   6
  -3 -13  -2 2415.87 788.229   7
  -3 -13  -3 4066.09 967.501   7
  -3 -13  -3 3002.48 783.760   6
  -3 -13  -4 5846.22 1148.60   7
  -3 -13  -4 3640.24 822.359   6
  -3 -13  -5 17953.5 1961.01   7
  -3 -13  -5 18216.2 1899.48   6
  -3 -13  -6 752.796 411.173   7
  -3 -13  -6 1866.28 661.247   6
  -3 -13  -7 4666.43 1028.97   7
  -3 -13  -7 5624.24 1073.42   6
  -3 -13  -8 8450.10 1354.23   7
  -3 -13  -8 7725.94 1258.43   6
  -3 -13  -8 9733.90 1526.50   5
  -3 -13  -9 3214.99 877.606   7
  -3 -13  -9 2223.96 703.162   6
  -3 -13  -9 1596.42 605.340   5
  -3 -13 -10 291.141 359.719   7
  -3 -13 -10-8.32522 263.478   6
  -3 -13 -10 869.147 545.869   5
  -3 -13 -11 4126.94 1108.76   5
  -3 -14  11 2372.64 802.795   7
  -3 -14  10 805.689 471.430   7
  -3 -14   9 1940.57 703.594   7
  -3 -14   8 21128.0 2252.42   7
  -3 -14   7 3836.47 966.940   7
  -3 -14   6 39914.0 3096.62   7
  -3 -14   5 539.054 444.115   7
  -3 -14   4 920.796 536.141   7
  -3 -14   3 184.602 347.633   7
  -3 -14   2 45340.5 3260.03   7
  -3 -14   1 124.855 270.547   7
  -3 -14   0 758.333 586.450   7
  -3 -14  -1 322.136 364.672   7
  -3 -14  -2 45713.9 3236.84   7
  -3 -14  -3 997.916 605.180   7
  -3 -14  -4 1123.70 444.984   7
  -3 -14  -5 81.3411 358.735   7
  -3 -14  -5 181.465 353.917   6
  -3 -14  -6 25680.5 2444.05   7
  -3 -14  -6 25177.8 2298.48   6
  -3 -14  -7 3010.56 824.788   7
  -3 -14  -7 1018.61 415.883   6
  -3 -14  -8 7106.22 1282.97   7
  -3 -14  -8 8041.39 1314.21   6
  -3 -14  -9 4765.94 1062.55   7
  -3 -14  -9 4870.22 1033.85   6
  -3 -14  -9 4662.92 1145.43   5
  -3 -14 -10 83.1320 359.438   7
  -3 -15  11 1901.94 720.195   7
  -3 -15  10 5187.12 1184.07   7
  -3 -15   9 3178.21 999.907   7
  -3 -15   8 9249.18 1559.48   7
  -3 -15   7-219.104 463.495   7
  -3 -15   6 8391.49 1470.04   7
  -3 -15   5 7611.30 1443.04   7
  -3 -15   4 29829.2 2765.31   7
  -3 -15   3 7408.28 1420.02   7
  -3 -15   2 1351.47 677.632   7
  -3 -15   1 1623.13 779.166   7
  -3 -15   0 26528.7 2577.72   7
  -3 -15  -1 768.462 478.445   7
  -3 -15  -2 2039.53 751.370   7
  -3 -15  -3 11309.3 1687.80   7
  -3 -15  -4 27072.8 2608.49   7
  -3 -15  -5 6888.78 1340.68   7
  -3 -15  -6 361.521 453.919   7
  -3 -15  -7 602.906 465.409   7
  -3 -15  -8 5515.10 1166.64   7
  -3 -15  -9 136.302 397.828   7
  -3 -16   9 2962.27 970.841   7
  -3 -16   8 1308.90 641.911   7
  -3 -16   7 7263.52 1484.51   7
  -3 -16   6 101.958 356.239   7
  -3 -16   5-263.778 378.583   7
  -3 -16   4 2957.75 981.579   7
  -3 -16   3 7257.43 1421.95   7
  -3 -16   2 10341.1 1679.70   7
  -3 -16   1-111.686 306.302   7
  -3 -16   0-249.232 432.426   7
  -3 -16  -1 4046.80 1091.88   7
  -3 -16  -2 8091.58 1501.35   7
  -3 -16  -3 2294.56 829.133   7
  -3 -16  -4-157.889 328.485   7
  -4   0  18 8171.75 1415.68   4
  -4   0  17 0.86782 332.994   4
  -4   0  16 6222.33 1132.76   4
  -4   0  15 286.700 350.412   4
  -4   0  14 59.3260 381.770   3
  -4   0  13-145.695 324.825   3
   4   0 -13 98.1318 218.442   5
  -4   0  12 1266.07 540.263   3
   4   0 -12 595.065 306.927   5
  -4   0  11-34.9734 272.458   3
   4   0 -11 250.338 223.584   5
  -4   0  10 13956.2 1439.18   3
   4   0 -10 15595.2 1276.28   5
  -4   0   9 88.7838 230.175   3
   4   0  -9 133.970 254.065   5
  -4   0   8 144016. 2532.15   6
   4   0  -8 149571. 3422.31   5
   4   0  -7 173.785 215.845   5
   4   0  -6 24537.8 1155.58   5
   4   0  -5 465.349 277.837   1
   4   0  -5 57.7747 100.444   5
   4   0  -4 327204. 5272.78   1
   4   0  -4 311532. 3141.94   5
   4   0  -3 38.8640 167.672   1
   4   0  -3 73.0960 54.0293   5
  -4   0   2 403843. 5749.07   1
   4   0  -2 394546. 5751.31   1
   4   0  -2 395764. 5699.06   2
   4   0  -1 79.0450 167.646   1
  -4   0   1 262.653 222.241   2
   4   0  -1 583.120 254.667   2
   4   0   0 13473.0 1124.81   1
  -4   0   0 12836.3 1078.63   2
   4   0   1 17.6028 199.538   1
  -4   0  -1-50.3659 235.922   2
  -4   0  -1 172.484 170.800   4
   4   0   1 30.4526 36.7026   5
   4   0   2 88595.6 3123.15   1
  -4   0  -2 88109.3 3063.60   2
  -4   0  -2 81879.3 2948.13   4
   4   0   2 85525.5 1675.59   5
  -4   0  -3-40.7617 172.295   2
   4   0   3 11.8774 77.5627   5
  -4   0  -3-169.853 191.190   4
   4   0   4 123709. 4044.79   1
  -4   0  -4 115419. 3876.86   2
   4   0   4 125694. 2662.84   5
  -4   0  -5-83.5577 264.305   2
   4   0   5 182.682 166.088   5
   4   0   6 196853. 5953.98   4
   4   0   7 323.590 235.120   4
   4   0   8 590.200 408.267   4
   4   0   9-40.2276 299.440   4
   4   0  10 18699.7 2126.30   4
   4   0  11 613.229 543.127   4
   4   0  12-67.2600 486.466   4
   4   0  13 505.600 467.896   4
   4   0  14 315.663 339.386   4
   4   0  15 651.251 813.219   4
  -4  -1  18 823.386 495.398   4
  -4   1  18-101.082 291.855   4
  -4  -1  17 5007.76 1081.04   4
  -4   1  17 5793.47 1144.62   4
  -4  -1  16 34.2823 229.564   4
  -4   1  16 54.9600 274.398   4
   4  -1 -15 12209.9 1541.65   5
  -4   1  15 13794.5 1585.44   4
  -4   1  14 3789.97 917.120   3
  -4  -1  14 2589.64 726.366   3
  -4   1  14 3758.79 786.199   4
   4  -1 -14 2761.06 705.199   5
  -4  -1  13 149.992 337.861   3
  -4   1  13 503.222 464.009   3
  -4   1  13 395.110 305.332   4
   4  -1 -13 22.1730 260.434   5
  -4   1  12 324.171 351.481   3
  -4  -1  12 457.401 371.662   3
   4  -1 -12 478.351 258.585   5
  -4   1  11 6293.28 1025.66   3
  -4  -1  11 6216.45 1009.14   3
   4  -1 -11 5832.39 872.272   5
  -4   1  10 34856.5 2240.04   3
   4  -1 -10 37597.9 2076.28   5
  -4   1   9 10947.8 1182.61   3
  -4  -1   9 9509.62 1125.87   3
   4  -1  -9 8635.93 926.379   5
  -4  -1   8 22582.5 1113.11   6
  -4   1   8 25073.8 953.750   6
   4  -1  -8 22623.1 1407.12   5
  -4  -1   7 111545. 2638.39   6
   4  -1  -7 108987. 2857.27   5
  -4  -1   7 115132. 2879.10   5
   4  -1  -6 71923.3 2136.85   5
  -4  -1   6 74076.5 2101.77   5
   4   1  -5 110957. 3174.69   1
   4  -1  -5 106155. 3116.08   1
   4  -1  -5 111645. 2416.01   5
  -4  -1   5 109718. 2305.10   5
   4   1  -4 61783.1 2293.41   1
   4  -1  -4 65409.6 2367.46   1
   4  -1  -4 62805.6 1645.80   5
   4  -1  -3 2161.77 456.560   1
   4   1  -3 1267.93 365.801   1
   4  -1  -3 1978.71 271.624   5
   4   1  -2 147723. 3512.96   1
  -4   1   2 149364. 3496.93   1
  -4  -1   2 150258. 3549.26   1
   4  -1  -2 148939. 3529.78   1
   4  -1  -2 156957. 3593.57   2
   4   1  -2 146335. 3461.00   2
   4   1  -1 40944.9 1886.99   1
  -4  -1   1 39100.8 1828.91   1
  -4   1   1 39130.3 1816.47   1
   4  -1  -1 41153.3 1887.21   1
   4   1  -1 42743.8 1893.58   2
  -4   1   1 42130.7 1871.61   2
  -4  -1   1 37663.6 1787.05   2
   4  -1  -1 42809.6 1911.30   2
   4   1   0 121871. 3358.85   1
   4  -1   0 123135. 3376.96   1
  -4   1   0 122342. 3334.01   1
  -4  -1   0 118714. 3277.08   2
  -4   1   0 117317. 3239.51   2
  -4   1   0 116298. 2895.64   4
   4   1   1 968.492 328.862   1
   4  -1   1 947.848 376.301   1
  -4  -1  -1 265.473 180.858   2
  -4   1  -1 1072.89 329.984   4
  -4   1  -1 1235.46 397.610   2
  -4  -1  -1 1279.21 370.026   4
  -4  -1  -2 116229. 3564.07   2
  -4   1  -2 114412. 3486.63   2
   4   1   2 117289. 3575.01   1
   4  -1   2 121979. 3676.00   1
   4  -1   2 121646. 2093.53   5
  -4   1  -2 119477. 3194.31   4
  -4  -1  -2 118511. 3737.96   4
   4  -1   3 13876.8 1300.08   1
   4   1   3 14889.6 1342.73   1
  -4  -1  -3 13760.3 1300.78   2
  -4   1  -3 16163.8 1376.44   2
  -4   1  -3 13440.3 1136.94   4
   4   1   3 13151.0 811.133   5
   4  -1   3 13932.5 807.016   5
   4   1   4 136843. 4219.95   1
   4  -1   4 128978. 4155.13   1
  -4  -1  -4 122033. 3999.28   2
  -4   1  -4 129266. 4072.57   2
   4  -1   4 129496. 2714.38   5
   4   1   4 124956. 2767.83   5
  -4   1  -5 623.086 391.154   2
  -4  -1  -5 248.186 323.977   2
   4  -1   5 370.552 354.549   4
   4  -1   5-80.3353 102.837   5
   4   1   5 120.490 132.695   5
   4  -1   6 10526.7 1325.26   4
   4  -1   7 25243.6 2155.32   4
   4   1   7 25954.4 2298.65   4
   4  -1   8 17886.5 1902.89   4
   4   1   8 18946.6 2062.25   4
   4  -1   9 57942.8 3510.87   4
   4   1   9 57159.4 3661.71   4
   4  -1  10 6473.42 1249.19   4
   4   1  10 6851.30 1304.49   4
   4  -1  11 17375.0 2071.80   4
   4   1  11 16457.8 2108.85   4
   4   1  12 5832.03 1289.82   4
   4  -1  12 7066.70 1404.11   4
   4  -1  13-836.284 550.955   4
   4   1  13 135.106 379.513   4
   4  -1  14-508.065 401.577   4
   4   1  14-160.324 329.726   4
   4   1  15 82.5844 356.058   4
   4  -1  15 572.006 505.371   4
  -4  -2  18 5619.42 1192.98   4
  -4   2  18 11641.8 1692.51   4
  -4  -2  17 548.058 343.069   4
  -4   2  17 521.728 404.095   4
   4  -2 -17 507.390 417.400   5
  -4   2  16 1780.98 652.945   4
   4  -2 -16 899.987 493.303   5
   4  -2 -15 16654.5 1845.59   5
  -4   2  15 16949.5 1761.33   4
  -4  -2  14 1465.53 604.942   3
   4  -2 -14 661.596 413.698   5
  -4   2  14 1569.69 525.775   4
  -4   2  13 35928.3 2654.05   3
  -4  -2  13 38049.6 2773.69   3
   4  -2 -13 31570.1 2306.52   5
  -4   2  13 37949.9 2350.08   4
  -4  -2  12 9084.56 1283.38   3
  -4   2  12 9363.29 1307.50   3
   4  -2 -12 8912.36 1175.25   5
  -4   2  12 8767.32 1071.97   4
  -4  -2  11 193.029 325.113   3
   4  -2 -11 218.260 231.695   5
  -4   2  11 213.179 256.066   4
  -4   2  10 55801.6 2838.66   3
  -4  -2  10 54281.9 2826.00   3
   4  -2 -10 57303.7 2639.54   5
  -4   2   9 45632.6 2421.17   3
  -4  -2   9 45422.5 2466.90   3
   4  -2  -9 45169.6 2229.77   5
  -4  -2   8 535.255 218.288   6
   4  -2  -8 17.8892 167.511   5
  -4  -2   7 17215.5 1111.75   6
  -4  -2   7 19573.8 1153.44   5
   4  -2  -7 19608.0 1304.38   5
  -4  -2   6 43572.8 1832.84   6
   4  -2  -6 45333.4 1883.98   5
  -4  -2   6 46638.3 1613.99   5
   4   2  -5 27241.9 1568.76   1
   4  -2  -5 25103.0 1514.71   1
  -4  -2   5 26066.8 1071.16   5
   4  -2  -5 25815.5 1334.12   5
   4   2  -4 2309.12 461.206   1
   4  -2  -4 2486.91 467.805   1
  -4  -2   4 2526.43 290.645   5
   4  -2  -3 12650.0 1045.63   1
   4   2  -3 11003.4 963.648   1
  -4  -2   3 11443.2 490.952   5
   4  -2  -2 2151.81 441.612   1
   4   2  -2 2139.06 429.004   1
  -4   2   2 1638.44 367.287   1
  -4  -2   2 2676.29 482.341   1
   4  -2  -2 2446.53 463.523   2
   4   2  -2 1916.77 413.682   2
  -4   2   1 21249.0 1333.68   1
   4  -2  -1 22246.8 1407.87   1
   4   2  -1 22093.9 1381.86   1
  -4  -2   1 24118.3 1441.96   1
  -4  -2   1 23208.9 1409.93   2
  -4   2   1 21106.7 1329.08   2
   4   2  -1 20730.4 1324.11   2
   4  -2  -1 24589.6 1462.13   2
  -4   2   1 22511.3 1045.64   4
   4  -2   0 88846.4 2898.43   1
   4   2   0 87205.9 2830.83   1
  -4   2   0 84163.1 2735.61   2
  -4  -2   0 88300.6 2849.12   2
  -4   2   0 91983.1 2256.12   4
  -4  -2  -1 37403.3 1942.06   2
  -4   2  -1 40166.5 1950.82   2
   4   2   1 39197.2 1972.77   1
   4  -2   1 35624.4 1922.21   1
  -4  -2  -1 36644.4 835.341   5
  -4   2  -1 37885.6 1515.68   4
  -4  -2  -2 55215.3 2459.68   2
  -4   2  -2 59958.7 2501.75   2
   4   2   2 58574.2 2535.25   1
   4  -2   2 57175.0 2533.80   1
  -4  -2  -2 57771.1 1327.98   5
  -4   2  -2 56678.7 1951.92   4
  -4  -2  -3 31314.9 1951.80   2
  -4   2  -3 31149.0 1897.55   2
   4   2   3 32066.7 1967.84   1
   4  -2   3 33643.7 2032.24   1
   4  -2   3 32479.8 1296.73   5
  -4  -2  -3 33014.0 1178.82   5
  -4   2  -3 31353.5 1549.94   4
   4  -2   4 1588.54 486.066   4
  -4  -2  -4 1924.50 544.809   2
  -4   2  -4 2174.10 560.103   2
  -4   2  -4 1737.49 400.351   4
  -4  -2  -4 1474.10 295.532   5
   4  -2   4 1529.02 324.150   5
  -4   2  -5 1156.82 427.187   2
  -4  -2  -5 781.193 367.401   2
   4  -2   5 1374.52 498.712   4
   4  -2   5 1258.16 302.370   5
  -4  -2  -5 1396.07 307.070   5
  -4  -2  -6 3088.10 736.016   2
   4  -2   6 3649.47 767.194   4
  -4  -2  -6 2908.90 481.069   5
  -4  -2  -7 10032.3 982.181   5
   4  -2   7 12698.3 1490.94   4
   4  -2   8 46616.0 2973.58   4
   4  -2   9 30.4355 253.889   4
   4   2  10 738.268 471.111   4
   4  -2  10 207.204 331.999   4
   4   2  11 12614.5 1883.39   4
   4  -2  11 12936.4 1790.92   4
   4  -2  12 23972.4 2515.81   4
   4   2  12 25067.5 2715.61   4
   4  -2  13 1468.59 658.513   4
   4   2  13 1285.39 723.440   4
   4  -2  14 2860.79 984.205   4
   4   2  14 5458.50 1359.76   4
   4  -2  15 3401.13 1122.42   4
  -4  -3  18 1400.70 612.781   4
  -4   3  18 993.196 580.913   4
   4  -3 -18 1044.03 546.940   5
  -4   3  17 1608.71 634.049   4
   4  -3 -17 736.911 415.863   5
   4  -3 -16 20445.8 2194.87   5
  -4   3  16 22228.0 2144.79   4
   4  -3 -15-627.907 448.826   5
  -4   3  15-3.64974 261.300   4
   4  -3 -14 265.604 444.948   5
  -4   3  14 148.309 403.376   4
  -4   3  13 5235.36 1036.87   3
  -4  -3  13 4191.04 955.279   3
   4  -3 -13 5237.84 987.177   5
  -4   3  13 4654.47 848.874   4
  -4   3  12 88993.8 3976.78   3
  -4  -3  12 86305.8 4005.18   3
   4  -3 -12 82336.1 3638.04   5
  -4   3  12 94577.9 3491.66   4
  -4   3  11 20392.1 1825.45   3
  -4  -3  11 19514.9 1811.82   3
   4  -3 -11 19360.8 1678.30   5
  -4   3  11 18747.1 1474.07   4
  -4   3  10 44616.7 2529.02   3
  -4  -3  10 42224.7 2521.48   3
   4  -3 -10 45064.5 2454.90   5
  -4   3  10 41082.7 2032.05   4
  -4   3   9 8870.31 1070.37   3
  -4  -3   9 8242.62 1081.52   3
   4  -3  -9 8869.58 1049.55   5
  -4   3   9 9135.33 893.747   4
  -4   3   8 20223.5 1537.56   3
  -4  -3   8 18928.2 1525.82   3
  -4  -3   8 17532.5 1162.87   6
   4  -3  -8 17998.8 1422.46   5
  -4  -3   7 4737.43 622.298   6
   4  -3  -7 5819.39 797.081   5
  -4  -3   7 5528.59 621.714   5
  -4  -3   6 2570.91 472.217   6
  -4  -3   6 1823.10 323.421   5
   4  -3  -6 1755.83 399.694   5
   4   3  -5 22867.9 1435.82   1
   4  -3  -5 24250.2 1507.56   1
  -4  -3   5 22067.6 1422.88   6
  -4  -3   5 24130.0 1055.87   5
  -4  -3   4 48628.9 1313.16   5
   4  -3  -4 50148.4 2097.94   1
   4   3  -4 46925.9 2012.87   1
  -4  -3   3 12944.7 581.243   5
   4  -3  -3 14337.7 1110.62   1
   4   3  -3 13092.2 1051.19   1
   4  -3  -2 10716.0 958.628   1
  -4   3   2 9494.79 877.484   1
   4   3  -2 10481.1 929.499   1
  -4  -3   2 9901.21 922.337   1
   4   3  -2 10214.2 919.118   2
   4  -3  -2 10527.3 947.101   2
   4   3  -1 1204.04 342.493   1
  -4   3   1 999.373 294.569   1
   4  -3  -1 1169.78 357.254   1
  -4  -3   1 1512.82 379.382   1
   4   3  -1 1666.53 389.584   2
   4  -3  -1 1398.50 356.218   2
  -4  -3   1 1908.05 434.018   2
  -4   3   1 1434.03 345.409   2
  -4   3   1 1285.26 185.589   4
   4   3   0 3560.75 579.232   1
   4  -3   0 3184.31 560.048   1
  -4  -3   0 3659.93 581.343   2
  -4   3   0 3066.10 547.421   2
  -4  -3   0 2988.24 267.482   5
  -4   3   0 3281.87 331.842   4
   4   3   1 22579.9 1502.70   1
   4  -3   1 20640.2 1468.58   1
  -4  -3  -1 20414.8 1445.26   2
  -4   3  -1 20632.5 1392.68   2
  -4   3  -1 21985.1 977.087   4
  -4  -3  -1 21086.5 794.220   5
   4   3   2 13205.0 1207.44   1
   4  -3   2 11671.9 1157.35   1
  -4  -3  -2 13582.2 1230.20   2
  -4   3  -2 10521.6 1047.68   2
  -4  -3  -2 10827.2 650.115   5
   4   3   3 4207.33 725.228   1
   4  -3   3 3457.07 658.744   1
   4  -3   3 3724.14 626.720   4
  -4  -3  -3 4421.88 745.112   2
  -4   3  -3 4637.39 751.274   2
  -4  -3  -3 4399.02 475.305   5
  -4  -3  -4 26546.8 1889.01   2
  -4   3  -4 26086.7 1811.23   2
  -4  -3  -4 29976.1 1346.76   5
   4  -3   4 26000.2 1774.54   4
  -4  -3  -5 16543.4 1567.46   2
  -4   3  -5 13658.2 1384.64   2
   4  -3   5 14587.7 1401.13   4
  -4  -3  -5 12882.7 976.507   5
  -4  -3  -6 97512.9 3965.36   2
  -4   3  -6 90824.2 3738.09   2
   4  -3   6 98983.0 3824.53   4
  -4  -3  -6 104060. 2963.13   5
   4  -3   7 9335.10 1241.28   4
  -4  -3  -7 10543.5 1021.14   5
   4  -3   8 1562.52 532.780   4
  -4  -3  -8 2643.32 561.030   5
   4  -3   9 1830.58 605.854   4
  -4  -3  -9 1679.97 478.137   5
  -4  -3 -10 16779.5 1539.90   5
   4  -3  10 18154.6 1975.43   4
   4  -3  11 1658.12 661.355   4
   4  -3  12 925.455 583.280   4
   4  -3  13 3509.92 1003.70   4
   4  -3  14 27011.4 2863.69   4
   4  -3  15 1622.56 789.830   4
   4  -4 -18 4812.03 1213.10   5
  -4   4  18 5269.09 1138.23   4
   4  -4 -17 251.391 289.889   5
  -4   4  17 950.105 539.117   4
   4  -4 -16 2504.66 842.618   5
  -4   4  16 3649.69 865.465   4
   4  -4 -15 7508.80 1305.22   5
  -4   4  15 10559.8 1414.16   4
  -4   4  14 44294.2 2754.45   4
   4  -4 -14 37093.3 2775.96   5
  -4   4  13 21053.4 2021.40   3
  -4  -4  13 19704.3 2038.08   3
  -4   4  13 25097.3 1960.09   4
   4  -4 -13 20169.9 1945.86   5
  -4   4  12 841.134 549.168   3
  -4  -4  12 877.316 494.311   3
  -4   4  12 1383.68 483.786   4
   4  -4 -12 710.940 489.676   5
  -4  -4  11 9665.66 1286.56   3
  -4   4  11 9414.52 1241.04   3
  -4   4  11 7739.81 958.452   4
   4  -4 -11 9022.94 1214.27   5
  -4   4  10 35328.6 2254.90   3
  -4  -4  10 36129.7 2355.14   3
  -4   4  10 36861.7 1679.02   7
   4  -4 -10 39763.0 2414.39   5
  -4   4  10 37363.9 1976.89   4
  -4  -4   9 27526.4 1952.07   3
  -4   4   9 24183.0 1786.69   3
   4  -4  -9 22281.1 1756.77   5
  -4   4   9 25340.5 1498.28   4
  -4   4   8 88.6927 217.683   3
  -4  -4   8 54.6034 191.771   3
  -4  -4   8 246.656 223.875   6
   4  -4  -8 126.771 186.562   5
  -4   4   8-39.1838 125.403   4
  -4  -4   7 59007.2 2329.87   6
  -4  -4   7 59492.9 2079.89   5
   4  -4  -7 56627.3 2574.96   5
  -4   4   7 59005.6 1894.26   4
  -4  -4   6 27026.2 1289.90   5
  -4  -4   6 25106.7 1565.89   6
  -4   4   6 26966.8 1133.03   4
   4   4  -5 2948.18 533.125   1
   4  -4  -5 2175.79 451.788   1
  -4  -4   5 2558.17 529.264   6
  -4   4   5 2364.38 287.298   4
  -4  -4   5 2216.81 336.763   5
   4  -4  -4 39.1054 158.089   1
   4   4  -4 378.234 216.962   1
  -4  -4   4 61.1635 216.105   6
  -4   4   4 423.973 104.312   4
   4   4  -3 16966.4 1196.22   1
   4  -4  -3 20763.9 1355.25   1
   4   4  -2 15038.0 1127.85   1
   4  -4  -2 14037.2 1116.18   1
   4   4  -2 14344.9 1096.04   2
   4  -4  -2 13223.0 1080.00   2
  -4  -4   1 10185.1 957.861   1
   4  -4  -1 9059.78 919.631   1
  -4   4   1 8089.25 810.854   1
   4   4  -1 9208.77 905.209   1
   4  -4   0 6769.97 816.984   1
   4   4   0 6866.20 818.539   1
  -4  -4   0 6371.16 786.871   2
  -4   4   0 6122.71 736.632   2
   4  -4   1 98760.0 3236.41   1
   4   4   1 96581.4 3106.88   1
  -4  -4  -1 96297.9 3148.82   2
  -4   4  -1 95118.7 2993.38   2
   4   4   2 18459.9 1421.36   1
   4  -4   2 14903.8 1332.71   1
  -4   4  -2 15951.1 1272.16   2
  -4  -4  -2 14970.6 1297.91   2
   4  -4   2 13913.3 1036.00   4
  -4  -4  -2 14376.6 879.170   5
   4   4   3 58811.9 2650.10   1
   4  -4   3 60585.1 2790.38   1
  -4   4  -3 59543.9 2592.59   2
  -4  -4  -3 60625.5 2735.06   2
   4  -4   3 64639.4 2488.11   4
  -4  -4  -3 63455.5 1961.07   5
  -4  -4  -4 30117.7 2022.94   2
  -4   4  -4 29537.0 1922.56   2
  -4  -4  -4 29168.8 1433.03   5
   4  -4   4 27925.4 1755.48   4
  -4   4  -5 859.907 346.052   2
  -4  -4  -5 1504.57 469.623   2
   4  -4   5 1871.09 484.114   4
  -4  -4  -5 1799.43 374.168   5
  -4   4  -6 959.131 373.352   2
  -4  -4  -6 773.540 390.889   2
   4  -4   6 1480.36 472.623   4
  -4  -4  -6 251.699 217.036   5
   4  -4   7 2724.26 677.630   4
  -4  -4  -7 3705.11 632.834   5
  -4  -4  -8 21745.9 1608.84   5
   4  -4   8 21821.5 1908.03   4
   4  -4   9 8140.74 1223.93   4
  -4  -4  -9 7353.71 994.123   5
   4  -4  10 963.794 452.462   4
  -4  -4 -10 2273.93 637.485   5
   4  -4  11 631.656 503.115   4
  -4  -4 -11 1173.13 540.249   5
   4  -4  12 6534.41 1273.54   4
  -4  -4 -12 7404.03 1182.47   5
   4  -4  13 1962.19 735.373   4
   4  -4  14-251.088 303.483   4
   4  -4  15 1859.08 820.349   4
  -4   5  18 466.041 453.879   4
  -4   5  17 3643.46 965.653   4
   4  -5 -17 5525.84 1240.05   5
   4  -5 -16 969.072 507.175   5
  -4   5  16 146.919 249.093   4
  -4   5  15 7224.48 1220.19   4
   4  -5 -15 6052.30 1199.02   5
   4  -5 -14 427.446 453.928   5
  -4   5  14 1057.88 553.437   4
  -4   5  13 353.994 411.252   3
  -4  -5  13 436.140 418.187   3
   4  -5 -13 784.524 479.981   5
  -4   5  13 368.806 439.579   4
  -4  -5  12 158.047 293.572   3
  -4  -5  12 340.856 164.354   7
   4  -5 -12-90.7067 309.947   5
  -4   5  12 47.8761 181.595   4
  -4   5  11 19875.7 1805.55   3
  -4  -5  11 19280.0 1860.09   3
  -4   5  11 19980.8 1578.33   4
   4  -5 -11 18794.7 1811.46   5
  -4   5  10 50038.2 2704.64   3
  -4  -5  10 54444.1 2923.88   3
  -4   5  10 57260.1 2484.65   4
   4  -5 -10 49791.3 2839.44   5
  -4  -5   9 39677.9 2356.83   3
  -4   5   9 34942.3 2139.96   3
  -4   5   9 35511.0 696.041   6
  -4   5   9 38174.2 1898.73   4
  -4  -5   8 99340.1 3551.66   3
  -4   5   8 99299.2 3414.37   3
  -4   5   8 98450.1 2800.28   4
   4  -5  -8 96557.7 3702.75   5
  -4  -5   7 5350.02 761.837   6
  -4   5   7 5981.15 641.712   4
   4  -5  -6 612.197 288.271   1
  -4  -5   6 153.814 157.561   6
  -4   5   6 607.760 213.245   4
   4   5  -5 90910.4 2885.07   1
   4  -5  -5 92270.8 2964.92   1
  -4  -5   5 92148.7 3181.09   6
  -4   5   5 95592.2 1968.21   4
  -4  -5   4 10021.7 1077.18   6
   4  -5  -4 8872.32 901.306   1
   4   5  -4 11512.4 997.411   1
  -4  -5   3 3664.83 678.218   6
   4  -5  -3 3359.48 555.601   1
   4   5  -3 3001.90 499.934   1
   4  -5  -2 67390.3 2452.38   1
   4   5  -2 66434.4 2362.29   1
   4  -5  -2 65597.2 2402.85   2
   4  -5  -1 178900. 4076.21   1
   4   5  -1 184058. 4011.74   1
  -4   5   1 174856. 3743.48   1
   4   5   0 90743.6 2881.91   1
   4  -5   0 93648.4 3074.98   1
  -4  -5   0 88599.9 2863.40   2
  -4   5   0 90099.8 2752.85   2
   4   5   1 8396.41 917.367   1
   4  -5   1 7536.11 915.390   1
  -4   5  -1 7993.99 859.725   2
  -4  -5  -1 8624.20 952.129   2
   4   5   2 29308.2 1791.89   1
   4  -5   2 24951.3 1745.71   1
  -4  -5  -2 29449.6 1818.28   2
  -4   5  -2 29702.4 1728.26   2
   4  -5   2 27611.8 1385.46   4
   4   5   3 95883.2 3352.67   1
   4  -5   3 100153. 3610.80   1
  -4   5  -3 95655.0 3236.34   2
  -4  -5  -3 91701.3 3360.64   2
   4  -5   3 89209.0 2789.48   4
  -4  -5  -3 93300.1 2637.76   5
  -4  -5  -4 63492.6 2956.75   2
  -4   5  -4 62114.3 2771.25   2
   4  -5   4 64991.2 2551.74   4
  -4  -5  -4 63631.0 2294.78   5
  -4  -5  -5 31324.6 2199.69   2
  -4   5  -5 30234.7 2054.83   2
   4  -5   5 34086.3 1959.52   4
  -4  -5  -5 33356.6 1753.70   5
  -4  -5  -6 5750.36 980.065   2
  -4   5  -6 4124.89 801.658   2
  -4  -5  -6 4047.60 659.922   5
   4  -5   6 4632.31 806.250   4
  -4   5  -7 12626.2 1452.60   2
  -4  -5  -7 12313.0 1496.32   2
   4  -5   7 11334.5 1272.38   4
  -4  -5  -7 12992.5 1215.03   5
  -4  -5  -8 167.584 225.967   5
   4  -5   8 433.346 311.980   4
   4  -5   9 14050.2 1583.22   4
  -4  -5  -9 14408.4 1424.56   5
   4  -5  10 28800.5 2375.80   4
  -4  -5 -10 27239.7 2048.77   5
   4  -5  11 1597.94 643.517   4
  -4  -5 -11 2998.32 728.251   5
   4  -5  12 8962.78 1468.89   4
  -4  -5 -12 9993.78 1367.22   5
   4  -5  13 5432.01 1193.90   4
  -4  -5 -13 5870.86 1113.37   5
   4  -5  14 782.198 704.859   4
  -4  -5 -14 828.832 551.488   5
   4  -5  15-2066.02 860.855   4
  -4   6  18 2510.25 863.783   4
  -4   6  17 2896.70 877.771   4
   4  -6 -17 2425.27 861.447   5
  -4   6  16 348.558 412.117   4
   4  -6 -16 740.439 523.332   5
  -4   6  15 2944.05 789.418   4
   4  -6 -15 3272.47 929.585   5
  -4   6  14 8817.57 1315.55   4
   4  -6 -14 7456.79 1324.35   5
  -4   6  13 324.298 260.738   4
   4  -6 -13 164.047 406.643   5
  -4   6  12 11305.3 1435.99   3
  -4  -6  12 13409.5 1626.04   3
  -4  -6  12 11520.8 1125.96   7
  -4   6  12 11797.4 1368.29   4
   4  -6 -12 13564.9 1670.13   5
  -4  -6  11 172.427 314.261   3
  -4   6  11 192.606 245.004   3
  -4   6  11-64.8173 195.786   4
  -4  -6  11 204.518 241.843   7
   4  -6 -11-107.305 433.073   5
  -4   6  10 1800.89 544.968   3
  -4  -6  10 1739.91 568.498   3
  -4   6  10 830.487 338.950   4
   4  -6 -10 379.201 297.300   5
  -4   6   9 4457.40 796.065   3
  -4  -6   9 5239.26 870.367   3
  -4   6   9 6450.78 853.197   4
   4  -6  -9 6936.07 1085.10   5
  -4   6   8 39518.0 2163.56   3
  -4  -6   8 40113.1 2295.72   3
  -4   6   8 40729.5 1956.78   4
  -4  -6   7 9210.93 1044.63   6
  -4   6   7 9005.03 850.088   4
   4  -6  -6 8238.01 938.657   1
   4   6  -6 8759.18 935.853   1
  -4  -6   6 7469.81 945.353   6
  -4   6   6 9046.40 740.310   4
  -4  -6   5 17554.0 1465.78   6
   4  -6  -5 17549.0 1300.25   1
   4   6  -5 20058.8 1347.38   1
  -4  -6   4 123650. 3907.94   6
   4  -6  -4 124662. 3385.80   1
   4   6  -4 131177. 3354.89   1
  -4  -6   3 87470.9 3353.86   6
   4   6  -3 88233.3 2709.83   1
   4  -6  -3 92114.7 2881.90   1
  -4  -6   2 78286.6 3192.30   6
   4   6  -2 87352.6 2707.32   1
   4  -6  -2 86097.1 2813.04   1
   4  -6  -1 11450.2 1051.65   1
  -4   6   1 11702.5 962.560   1
   4   6  -1 11519.6 999.322   1
   4  -6   0 105105. 3264.94   1
   4   6   0 104772. 3096.24   1
  -4  -6   0 100878. 3072.73   2
  -4   6   0 107454. 2964.08   2
   4   6   1 4712.78 693.595   1
   4  -6   1 5172.02 770.183   1
  -4  -6  -1 5383.70 754.764   2
  -4   6  -1 4296.47 641.684   2
   4  -6   1 5742.54 489.589   4
   4   6   2 81846.8 2962.39   1
   4  -6   2 81660.4 3147.66   1
  -4  -6  -2 80478.7 2996.31   2
  -4   6  -2 79378.0 2805.55   2
   4  -6   2 79164.4 2232.25   4
   4   6   3 7247.96 928.337   1
  -4  -6  -3 7560.66 976.195   2
  -4   6  -3 6727.01 863.227   2
   4  -6   3 6881.84 731.449   4
  -4  -6  -4 34776.1 2213.92   2
  -4   6  -4 31082.0 1935.40   2
   4  -6   4 31968.9 1694.92   4
  -4  -6  -4 32344.6 1765.88   5
  -4  -6  -5 45352.2 2639.45   2
  -4   6  -5 44729.1 2455.45   2
   4  -6   5 41847.3 2092.56   4
  -4  -6  -5 43266.1 2124.40   5
  -4  -6  -6 31466.0 2287.25   2
  -4   6  -6 30487.0 2134.80   2
   4  -6   6 30079.3 1895.41   4
  -4  -6  -6 28981.5 1807.99   5
  -4  -6  -7 9745.43 1363.16   2
  -4   6  -7 11158.5 1363.87   2
   4  -6   7 9403.01 1136.70   4
  -4  -6  -7 9119.78 1059.18   5
  -4  -6  -8 1219.62 583.426   2
  -4  -6  -8 899.011 401.064   5
   4  -6   8 1382.65 535.138   4
  -4  -6  -9 1553.44 548.388   5
   4  -6   9 1601.95 541.832   4
  -4  -6 -10 5216.60 958.047   5
   4  -6  10 4545.73 958.323   4
  -4  -6 -11 2400.74 682.670   5
   4  -6  11 1217.63 574.847   4
  -4  -6 -12 1429.87 594.537   5
   4  -6  12 1071.87 470.855   4
   4  -6  13 1640.14 772.141   4
  -4  -6 -13 787.977 495.959   5
   4  -6  14 1127.72 698.128   4
  -4  -6 -14-1.76545 277.855   5
   4  -6  15 1139.94 603.051   4
  -4  -6 -15 283.591 388.918   5
  -4   7  18 662.665 597.348   4
  -4   7  17 2914.49 954.547   4
  -4   7  16 1781.00 672.242   4
   4  -7 -16 62.5040 384.450   5
  -4   7  15 11255.8 1587.31   4
   4  -7 -15 8366.36 1460.31   5
  -4   7  14 4300.51 942.493   4
   4  -7 -14 3787.03 966.422   5
  -4   7  13-672.723 409.681   4
   4  -7 -13-169.997 399.598   5
  -4  -7  12-35.7859 366.884   3
  -4   7  12-87.0392 281.089   3
  -4   7  12 212.819 284.309   4
  -4  -7  12-151.173 197.034   7
   4  -7 -12 40.0339 234.409   5
  -4   7  11 6963.74 1087.37   3
  -4  -7  11 6454.14 1125.12   3
  -4   7  11 5917.36 947.580   4
  -4  -7  11 6753.15 946.064   7
   4  -7 -11 5516.56 1055.97   5
  -4   7  10 6728.70 1021.21   3
  -4  -7  10 10496.1 1324.86   3
  -4  -7  10 7684.81 1029.58   7
  -4   7  10 8492.84 1085.48   4
   4  -7 -10 7801.31 1228.02   5
  -4   7   9 4657.70 795.946   3
  -4  -7   9 4110.98 819.941   3
  -4   7   9 4316.54 724.473   4
   4  -7  -9 4022.95 838.759   5
  -4   7   8 12075.7 1214.90   3
  -4  -7   8 12268.6 1297.27   3
  -4   7   8 11120.9 1053.86   4
  -4   7   7 36575.3 1982.29   3
  -4  -7   7 35255.4 2067.09   3
  -4  -7   6 172811. 4771.07   6
   4  -7  -6 167637. 4183.33   1
   4   7  -6 164201. 4029.44   1
  -4  -7   5 3243.03 673.820   6
   4  -7  -5 4113.01 648.968   1
   4   7  -5 3555.85 578.055   1
  -4  -7   4 60052.6 2845.86   6
   4  -7  -4 59315.2 2363.79   1
   4   7  -4 56642.0 2212.76   1
  -4  -7   3 974.258 410.996   6
   4   7  -3 577.379 224.897   1
  -4  -7   2 64380.9 3014.53   6
   4   7  -2 60098.3 2252.90   1
   4  -7  -2 62260.0 2408.82   1
  -4  -7   1 1558.65 506.964   6
   4  -7  -1 964.160 326.543   1
   4   7  -1 1998.93 429.438   1
  -4   7   1 1587.70 353.029   1
  -4  -7   0 80365.9 3409.14   6
   4   7   0 84695.9 2793.24   1
   4  -7   0 81942.6 2921.59   1
   4   7   1 869.573 304.021   1
   4  -7   1 735.913 316.621   1
  -4  -7  -1 881.251 329.983   2
   4  -7   1 500.955 148.535   4
  -4   7  -1 397.262 216.825   2
   4  -7   2 20535.8 1601.62   1
   4   7   2 18822.0 1416.58   1
  -4  -7  -2 16771.5 1368.11   2
  -4   7  -2 16429.2 1264.40   2
   4  -7   2 16223.4 944.217   4
  -4  -7  -3 4433.05 748.303   2
  -4   7  -3 5164.42 748.673   2
   4  -7   3 4439.81 551.376   4
  -4  -7  -4 42095.8 2410.79   2
  -4   7  -4 42554.1 2256.23   2
   4  -7   4 39867.5 1850.96   4
  -4  -7  -4 41653.6 2120.99   5
  -4  -7  -5 10322.3 1261.27   2
  -4   7  -5 9355.48 1144.18   2
   4  -7   5 10282.1 1027.80   4
  -4  -7  -5 10726.4 1139.52   5
  -4  -7  -6 18611.2 1750.02   2
  -4   7  -6 16084.7 1546.22   2
   4  -7   6 17647.2 1429.47   4
  -4  -7  -6 18235.5 1510.49   5
  -4  -7  -7 6859.82 1136.59   2
  -4   7  -7 5884.64 986.307   2
  -4  -7  -7 7432.77 993.257   5
   4  -7   7 6963.30 984.389   4
  -4  -7  -8 51727.6 3174.77   2
  -4   7  -8 53636.1 3125.41   2
   4  -7   8 52326.2 2797.34   4
  -4  -7  -8 52287.3 2756.43   5
  -4  -7  -9 19012.3 2022.71   2
   4  -7   9 20232.5 1847.49   4
  -4  -7  -9 18895.0 1727.08   5
  -4  -7 -10 5119.12 920.635   5
   4  -7  10 4273.56 910.805   4
  -4  -7 -11 10819.7 1436.01   5
   4  -7  11 10501.2 1491.53   4
   4  -7  12-397.397 376.891   4
  -4  -7 -12 205.938 256.713   5
  -4  -7 -13 1860.64 672.214   5
   4  -7  13 1006.78 441.127   4
  -4  -7 -14 167.555 320.147   5
   4  -7  14 481.629 252.094   4
   4  -8 -16 111.477 490.817   5
  -4   8  15 1730.29 728.080   4
   4  -8 -15 2247.94 810.571   5
  -4   8  14 214.120 374.889   4
   4  -8 -14 721.572 585.200   5
  -4   8  13 3632.57 878.383   4
   4  -8 -13 4484.49 1048.86   5
  -4   8  12 1147.61 480.782   4
  -4  -8  12 2181.83 570.361   7
   4  -8 -12 759.901 333.159   5
  -4  -8  11 11090.9 1462.41   3
  -4   8  11 10545.9 1352.13   3
  -4  -8  11 9192.99 1146.73   7
   4  -8 -11 8782.57 1412.69   5
  -4   8  11 11840.9 1361.56   4
  -4  -8  10 9457.62 1280.38   3
  -4   8  10 11590.0 1329.37   3
  -4  -8  10 9869.10 1228.52   7
   4  -8 -10 12619.0 1615.55   5
  -4   8   9 37339.5 2242.97   3
  -4  -8   9 40380.8 2491.47   3
  -4  -8   9 38228.6 2441.50   7
  -4   8   8 3593.62 668.627   3
  -4  -8   8 1470.84 462.873   3
  -4   8   7-55.0884 173.067   3
  -4  -8   7 44.1560 218.386   3
   4   8  -7 252.250 255.691   1
   4  -8  -7-164.929 230.444   1
  -4  -8   6 18402.6 1639.19   6
   4   8  -6 15772.0 1244.03   1
   4  -8  -6 16847.5 1340.03   1
  -4  -8   5 44465.5 2549.18   6
   4  -8  -5 45315.6 2122.88   1
   4   8  -5 42806.0 1974.83   1
  -4  -8   4 848.009 409.963   6
   4   8  -4 772.480 277.575   1
   4  -8  -4 1155.79 351.016   1
  -4  -8   3 11946.5 1343.03   6
   4   8  -3 14321.5 1102.92   1
   4  -8  -3 15599.6 1211.84   1
   4  -8  -2 332.078 177.672   2
   4   8  -2 455.613 246.576   2
   4   8  -2 394.572 256.879   1
   4  -8  -2 48.0124 156.436   1
  -4  -8   2 642.183 392.987   6
   4   8  -1 4351.11 618.866   1
   4  -8  -1 4189.00 656.686   1
   4   8  -1 3796.47 581.091   2
  -4  -8   1 3948.67 795.678   6
   4  -8   0 38006.0 2008.00   1
   4   8   0 41385.9 1950.04   1
  -4  -8   0 37155.9 2394.20   6
  -4  -8  -1 1446.80 383.235   2
  -4   8  -1 889.990 295.184   2
   4   8   1 743.205 343.113   1
   4  -8   1 939.850 349.795   1
  -4  -8  -1 1623.93 530.129   6
   4  -8   1 889.869 194.708   4
  -4  -8  -2 31305.9 1868.24   2
  -4   8  -2 30953.1 1701.15   2
   4   8   2 34375.0 1913.90   1
  -4  -8  -2 32338.8 2263.20   6
   4  -8   2 30072.7 1266.07   4
  -4  -8  -3 1011.31 382.499   2
  -4   8  -3 1154.84 337.613   2
   4  -8   3 1065.75 285.897   4
  -4  -8  -4 2140.77 579.393   2
  -4   8  -4 1824.00 476.580   2
   4  -8   4 1886.04 397.699   4
  -4  -8  -5 3982.94 787.480   2
  -4   8  -5 3956.43 733.207   2
  -4  -8  -5 3909.11 730.899   5
   4  -8   5 4131.43 669.224   4
  -4  -8  -6 2246.66 614.754   2
  -4   8  -6 3586.59 734.812   2
   4  -8   6 3625.77 666.996   4
  -4  -8  -6 4061.83 782.440   5
  -4  -8  -7 30803.2 2371.53   2
  -4   8  -7 30054.8 2214.55   2
   4  -8   7 33494.1 2094.58   4
  -4  -8  -7 33639.8 2223.64   5
  -4   8  -8 7616.85 1183.76   2
  -4  -8  -8 5339.77 1019.23   2
   4  -8   8 6030.52 958.322   4
  -4  -8  -8 7231.44 1048.98   5
  -4   8  -9 3674.67 828.911   2
  -4  -8  -9 4989.93 1059.11   2
  -4  -8  -9 2827.50 691.509   5
   4  -8   9 4511.65 892.844   4
  -4   8 -10 665.562 477.459   2
  -4  -8 -10 2759.84 855.582   2
  -4  -8 -10 1215.51 525.305   5
   4  -8  10 1510.08 586.569   4
  -4  -8 -11 7890.32 1393.35   2
  -4  -8 -11 7638.58 1139.22   7
   4  -8  11 5647.87 1106.71   4
  -4  -8 -11 5934.50 1089.22   5
  -4  -8 -12 3676.15 929.227   5
   4  -8  12 2528.05 755.184   4
  -4  -8 -13 5783.98 1126.91   5
   4  -8  13 4904.67 1113.40   4
  -4  -8 -14 65.9260 338.795   5
   4  -9 -15 1970.26 757.608   5
   4  -9 -14 838.256 545.945   5
   4  -9 -13 22830.8 2384.00   5
  -4  -9  12 8278.72 1128.23   7
   4  -9 -12 6153.10 1222.86   5
  -4  -9  11 31426.8 2452.44   3
  -4  -9  11 29733.4 2164.28   7
   4  -9 -11 30616.9 2669.48   5
  -4   9  10 857.984 423.964   3
  -4  -9  10 373.495 220.831   3
  -4  -9  10 343.560 265.055   7
  -4   9   9 879.149 332.903   3
  -4  -9   9 254.758 321.014   3
  -4  -9   9 515.785 416.505   7
  -4  -9   8 16754.3 1530.79   3
  -4   9   8 20164.6 1565.44   3
  -4  -9   8 15684.0 1657.90   7
   4  -9  -8 20110.8 1584.62   1
  -4   9   7 2001.35 483.387   3
  -4  -9   7 3014.36 646.061   3
  -4  -9   7 3312.59 757.427   7
   4   9  -7 2454.71 533.297   1
   4  -9  -7 3280.34 622.325   1
  -4   9   6 13645.1 1157.81   3
  -4  -9   6 14667.2 1303.24   3
   4   9  -6 14739.6 1201.69   1
   4  -9  -6 14513.6 1232.98   1
  -4  -9   5 14028.6 1509.65   6
   4   9  -5 15261.4 1167.98   1
   4  -9  -5 13565.1 1177.10   1
  -4  -9   4-193.652 372.144   6
   4   9  -4 102.735 161.511   1
   4  -9  -4 115.843 144.931   1
  -4  -9   3 14335.1 1525.06   6
   4  -9  -3 15146.4 1206.99   1
   4   9  -3 12783.3 1034.75   1
   4   9  -2 413.471 142.976   2
   4  -9  -2-164.611 202.795   1
   4   9  -2 754.408 236.377   1
   4  -9  -2 765.649 299.921   2
  -4  -9   2 637.384 385.426   6
   4   9  -1 1440.04 368.327   1
   4  -9  -1 949.499 332.679   1
  -4  -9   1 1060.26 478.793   6
   4  -9   0 5131.54 759.087   1
   4   9   0 5096.25 682.226   1
  -4   9   0 5176.14 634.738   1
  -4  -9   0 5385.04 959.308   6
  -4   9  -1 768.853 280.656   2
   4  -9   1 178.088 184.605   1
   4   9   1 558.641 226.414   1
  -4  -9  -1 475.873 313.764   6
   4  -9   1 901.780 197.822   4
  -4  -9  -2 3344.16 625.584   2
  -4   9  -2 3065.84 550.691   2
  -4  -9  -2 4054.31 834.731   6
   4  -9   2 3139.79 410.393   4
  -4   9  -3 1235.17 360.029   2
  -4  -9  -3 1124.20 403.056   2
  -4  -9  -3 781.542 443.532   6
   4  -9   3 944.993 264.813   4
  -4  -9  -4 3949.50 727.418   2
  -4   9  -4 4234.61 706.902   2
  -4  -9  -4 4277.50 884.918   6
   4  -9   4 4024.41 577.446   4
  -4   9  -5 6082.87 885.771   2
  -4  -9  -5 6330.82 1003.27   2
  -4  -9  -5 5155.27 960.997   6
   4  -9   5 6720.60 810.424   4
  -4  -9  -6 2954.73 746.830   2
  -4   9  -6 2720.67 654.856   2
  -4  -9  -6 2701.92 742.089   6
  -4  -9  -6 2722.89 687.402   5
   4  -9   6 3808.26 662.198   4
  -4  -9  -7 21785.7 1983.11   2
  -4   9  -7 21075.1 1832.97   2
  -4  -9  -7 20393.5 1920.55   6
  -4  -9  -7 21618.0 1870.75   5
   4  -9   7 21765.9 1697.85   4
  -4   9  -8 8815.49 1265.99   2
  -4  -9  -8 9919.91 1396.54   2
   4  -9   8 8886.83 1152.85   4
  -4  -9  -8 11057.9 1372.86   5
  -4   9  -9 180.909 252.066   2
  -4  -9  -9 706.940 496.167   2
   4  -9   9 165.187 280.148   4
  -4  -9  -9 59.0162 287.694   5
  -4  -9 -10 19331.3 2082.00   2
  -4   9 -10 16371.9 1886.14   2
  -4  -9 -10 18411.4 1822.60   7
   4  -9  10 17447.0 1806.25   4
  -4  -9 -10 19547.1 1937.69   5
  -4   9 -11 429.569 424.611   2
  -4  -9 -11 186.877 314.629   2
  -4  -9 -11 643.080 380.874   6
  -4  -9 -11 233.195 371.948   7
  -4  -9 -11 384.827 423.109   5
  -4  -9 -12 774.221 563.687   2
  -4   9 -12-587.630 579.565   2
  -4  -9 -12 683.985 460.788   6
  -4  -9 -12 406.419 345.989   5
  -4  -9 -13 9924.37 1660.33   2
  -4  -9 -13 6649.15 1268.66   5
   4 -10 -14 25475.6 2688.50   5
   4 -10 -13-189.684 443.832   5
  -4 -10  12 9014.34 1237.70   7
   4 -10 -12 7137.98 1389.59   5
  -4 -10  11 2370.97 671.792   7
   4 -10 -11 3791.79 1035.35   5
  -4 -10  10 6865.40 1141.32   3
  -4 -10  10 7696.53 1176.90   7
  -4  10   9 207.265 252.263   3
  -4 -10   9-62.3643 281.310   3
  -4 -10   9 73.2569 249.748   7
   4 -10  -9 273.800 220.732   1
  -4  10   8 9736.30 1092.55   3
  -4 -10   8 8845.24 1131.25   3
  -4 -10   8 7891.09 1222.12   7
   4 -10  -8 9916.92 1127.59   1
   4  10  -8 10876.1 1121.07   1
  -4 -10   7 19650.4 1592.71   3
  -4  10   7 19256.4 1446.44   3
  -4 -10   7 18003.6 1845.76   7
   4 -10  -7 19720.6 1501.06   1
   4  10  -7 18947.3 1406.08   1
  -4  10   6 1085.95 353.188   3
  -4 -10   6 899.602 320.329   3
  -4 -10   6 741.804 316.759   7
   4  10  -6 1155.30 355.091   1
   4 -10  -6 1357.33 384.073   1
  -4  10   5 556.025 201.367   3
  -4 -10   5 1350.15 401.496   3
  -4 -10   5 958.865 524.650   7
   4  10  -5 1360.23 357.673   1
   4 -10  -5 1278.09 402.021   1
  -4 -10   4 699.506 359.874   6
   4 -10  -4 1033.41 340.329   1
   4  10  -4 1445.75 385.658   1
  -4 -10   3 50629.4 2984.93   6
   4 -10  -3 53793.1 2275.52   1
   4  10  -3 49880.3 2028.74   1
  -4 -10   2 3439.24 782.325   6
   4 -10  -2 2752.89 518.818   1
   4  10  -2 3988.99 585.262   1
  -4 -10   1 652.014 515.617   6
   4  10  -1 1107.19 321.700   1
   4 -10  -1 1778.82 469.997   1
  -4 -10   0 16987.1 1728.00   6
   4  10   0 16566.1 1221.12   1
   4 -10   0 16551.9 1324.61   1
  -4 -10  -1 36487.8 2546.53   6
  -4 -10  -2 33820.5 1878.84   2
  -4  10  -2 31669.9 1657.37   2
  -4 -10  -2 35605.4 2521.88   6
  -4 -10  -3 1035.71 374.336   2
  -4  10  -3 703.866 280.770   2
  -4 -10  -3 1314.84 520.520   6
  -4 -10  -4 26414.8 1864.63   2
  -4  10  -4 27834.1 1744.28   2
  -4 -10  -4 26715.3 2198.74   6
  -4 -10  -5 20567.8 1743.71   2
  -4  10  -5 22195.9 1646.63   2
  -4 -10  -5 23417.3 2067.17   6
  -4 -10  -6-337.365 289.949   2
  -4  10  -6 250.175 254.819   2
  -4 -10  -6 158.494 297.764   6
  -4 -10  -6 62.5159 278.466   5
  -4 -10  -7 1732.08 559.069   2
  -4  10  -7 2634.75 643.240   2
  -4 -10  -7 1890.86 643.128   6
  -4 -10  -7 2112.94 636.832   5
  -4 -10  -8 9309.32 1350.19   2
  -4  10  -8 7724.14 1148.38   2
  -4 -10  -8 8845.40 1307.08   6
  -4 -10  -8 9383.01 1345.57   7
  -4 -10  -8 10310.3 1402.79   5
  -4 -10  -9 4913.57 1050.77   2
  -4  10  -9 3373.69 799.308   2
  -4 -10  -9 4632.75 963.663   6
  -4 -10  -9 4864.62 1008.29   7
  -4 -10  -9 6045.35 1085.77   5
  -4  10 -10 488.652 364.959   2
  -4 -10 -10 633.969 432.733   6
  -4 -10 -10-102.238 288.724   7
  -4 -10 -10 1040.04 479.981   5
  -4 -10 -11-56.9585 264.364   2
  -4 -10 -11 429.138 327.387   6
  -4 -10 -11 5.05148 393.922   5
  -4 -10 -12 8629.58 1517.11   2
  -4  10 -12 8993.51 1527.72   2
  -4 -10 -12 6364.47 1246.21   5
  -4  10 -13-160.689 341.468   2
  -4 -10 -13 47.5976 298.354   5
   4 -11 -14 1289.60 548.976   5
   4 -11 -13 228.915 370.130   5
  -4 -11  12 4339.40 916.842   7
   4 -11 -12 2654.86 1024.10   5
  -4 -11  11 23904.0 2155.89   7
   4 -11 -11 25803.1 2621.49   5
  -4 -11  10 611.086 537.611   7
   4 -11 -10 478.239 352.797   1
  -4 -11   9 38634.3 2490.55   3
  -4 -11   9 41897.7 2882.86   7
   4 -11  -9 39461.3 2319.31   1
   4  11  -9 43240.5 2320.17   1
  -4  11   8 4378.95 736.572   3
  -4 -11   8 4261.63 800.068   3
  -4 -11   8 4272.60 947.556   7
   4  11  -8 3086.95 602.045   1
   4 -11  -8 3906.88 713.075   1
  -4  11   7 379.511 230.526   3
  -4 -11   7 1317.18 466.036   3
  -4 -11   7 920.148 478.592   7
   4  11  -7 1181.70 378.792   1
  -4  11   6 249.020 213.375   3
  -4 -11   6 539.812 317.344   3
  -4 -11   6 742.095 447.194   7
   4  11  -6 282.114 198.216   1
   4 -11  -6 666.475 290.451   1
  -4 -11   5 38107.1 1992.18   3
  -4  11   5 35823.6 1742.07   3
  -4 -11   5 32638.1 2572.54   7
   4  11  -5 35854.7 1758.05   1
   4 -11  -5 36081.4 1897.19   1
  -4  11   4 2089.83 383.186   3
  -4 -11   4 3188.86 853.858   7
   4  11  -4 2809.02 486.858   1
   4 -11  -4 2020.48 456.200   1
  -4 -11   3 6203.83 1117.64   6
  -4 -11   3 4706.98 974.070   7
   4  11  -3 6709.88 724.886   1
   4 -11  -3 6396.02 779.978   1
  -4 -11   2 243.691 257.730   6
  -4 -11   2 516.467 510.041   7
   4  11  -2 325.637 143.724   1
   4 -11  -2-31.2315 223.151   1
  -4 -11   1 100151. 4374.06   6
   4  11  -1 100153. 2859.26   1
   4 -11  -1 93956.2 3026.72   1
  -4 -11   0 2.96436 309.759   6
   4  11   0 325.199 187.795   1
  -4 -11  -1 4143.22 908.951   6
  -4 -11  -2 1593.72 604.208   6
  -4 -11  -3 56229.8 2493.06   2
  -4  11  -3 53498.8 2203.80   2
  -4 -11  -3 52997.5 3195.96   6
  -4 -11  -4 25.1349 204.731   2
  -4  11  -4 66.6086 137.360   2
  -4 -11  -4 191.909 267.144   6
  -4 -11  -5 16107.3 1514.14   2
  -4  11  -5 18566.3 1481.68   2
  -4 -11  -5 16148.5 1808.83   7
  -4 -11  -5 18694.7 1893.08   6
  -4 -11  -6 631.535 309.482   2
  -4  11  -6 1171.05 420.062   2
  -4 -11  -6 617.690 505.802   7
  -4  11  -7 2431.69 627.785   2
  -4 -11  -7 1300.05 456.524   2
  -4 -11  -7 1428.35 566.799   6
  -4 -11  -7 2802.29 810.150   7
  -4 -11  -7 1531.91 611.418   5
  -4 -11  -8 138.819 281.953   2
  -4 -11  -8 207.704 355.138   6
  -4 -11  -8 243.176 312.019   7
  -4 -11  -8 410.929 361.128   5
  -4 -11  -9 589.160 316.788   2
  -4 -11  -9 120.262 287.282   7
  -4 -11  -9-61.1972 383.665   6
  -4 -11  -9-375.259 347.514   5
  -4 -11 -10 2334.46 777.851   2
  -4 -11 -10 3143.52 810.386   7
  -4 -11 -10 3521.81 881.248   6
  -4 -11 -10 1801.83 662.056   5
  -4 -11 -11 7332.20 1231.30   6
  -4 -11 -11 6024.71 1170.45   5
  -4 -11 -12 389.424 305.365   5
   4 -12 -12 15782.9 2185.17   5
  -4 -12  11 1908.54 683.455   7
  -4 -12  10 341.140 437.788   7
  -4 -12   9 3987.68 992.331   7
  -4 -12   8 9899.38 1466.18   7
  -4 -12   7 15516.7 1819.85   7
  -4 -12   6 4819.11 1035.61   7
  -4 -12   5 1098.63 583.106   7
  -4 -12   4 3214.39 847.392   7
  -4 -12   3 44053.8 3083.54   7
  -4 -12   2 224.751 312.876   6
  -4 -12   2 875.638 586.877   7
  -4 -12   1 210.113 405.562   6
  -4 -12   1 426.845 393.286   7
  -4 -12   0 29319.2 2509.68   7
  -4 -12   0 30436.2 2497.49   6
  -4 -12  -1 33357.7 2619.88   6
  -4 -12  -1 29327.3 2531.86   7
  -4 -12  -2 31880.6 2542.03   6
  -4 -12  -2 32921.9 2651.64   7
  -4 -12  -3-19.0066 375.550   6
  -4 -12  -3-39.1433 305.901   7
  -4 -12  -4 319.789 314.543   6
  -4 -12  -4 328.495 294.993   7
  -4 -12  -5 35062.9 2669.88   6
  -4 -12  -5 32138.4 2629.45   7
  -4 -12  -6 2070.97 725.238   6
  -4 -12  -6 2426.26 758.815   7
  -4 -12  -7 5647.10 1089.93   6
  -4 -12  -7 3665.04 917.087   7
  -4 -12  -7 3129.27 795.464   5
  -4 -12  -8 18.7141 288.181   6
  -4 -12  -8 766.890 442.778   7
  -4 -12  -8 504.848 413.665   5
  -4 -12  -9 3279.18 884.983   6
  -4 -12  -9 4871.99 1042.82   7
  -4 -12  -9 4186.18 950.844   5
  -4 -12 -10 2043.69 703.498   6
  -4 -12 -10 1527.56 643.433   7
  -4 -12 -10 529.368 457.021   5
  -4 -12 -11 662.873 490.935   5
  -4 -13  11 5538.26 1137.38   7
  -4 -13  10 2452.80 832.007   7
  -4 -13   9-43.2743 373.888   7
  -4 -13   8 2589.46 851.427   7
  -4 -13   7 1657.52 646.280   7
  -4 -13   6 34161.4 2836.26   7
  -4 -13   5 18577.5 2091.08   7
  -4 -13   4 11877.1 1691.27   7
  -4 -13   3 5631.46 1169.99   7
  -4 -13   2 11137.2 1621.46   7
  -4 -13   1 4358.65 1026.97   6
  -4 -13   1 1606.06 658.594   7
  -4 -13   0 14800.9 1828.47   6
  -4 -13   0 14123.3 1810.85   7
  -4 -13  -1 984.607 573.612   7
  -4 -13  -1 978.139 497.025   6
  -4 -13  -2 5994.88 1187.61   7
  -4 -13  -2 5094.43 1095.79   6
  -4 -13  -3 6467.23 1214.25   7
  -4 -13  -3 6352.82 1214.06   6
  -4 -13  -4 7853.01 1379.48   7
  -4 -13  -4 10153.5 1488.60   6
  -4 -13  -5 3191.67 880.218   7
  -4 -13  -5 1786.09 596.217   6
  -4 -13  -6 2122.63 744.531   7
  -4 -13  -6 2386.06 728.070   6
  -4 -13  -7 12440.7 1655.26   6
  -4 -13  -7 12615.8 1706.28   7
  -4 -13  -7 15862.3 1887.52   5
  -4 -13  -8 8337.85 1353.03   6
  -4 -13  -8 9480.25 1480.75   7
  -4 -13  -8 8133.19 1410.23   5
  -4 -13  -9 788.286 506.472   6
  -4 -13  -9 486.989 427.299   7
  -4 -13  -9-48.6588 358.536   5
  -4 -13 -10 4002.58 972.825   6
  -4 -13 -10 4220.28 1003.62   7
  -4 -13 -10 2790.39 899.762   5
  -4 -14  11 3443.38 951.531   7
  -4 -14  10 1654.97 710.224   7
  -4 -14   9 12355.6 1796.23   7
  -4 -14   8 1997.62 740.994   7
  -4 -14   7 1084.67 644.871   7
  -4 -14   6 908.893 474.569   7
  -4 -14   5 10972.4 1679.96   7
  -4 -14   4 11309.3 1688.51   7
  -4 -14   3 1676.78 726.254   7
  -4 -14   2 1547.58 696.413   7
  -4 -14   1 1335.28 553.288   7
  -4 -14   0 801.076 408.610   7
  -4 -14  -1 4665.45 1046.16   6
  -4 -14  -1 4186.06 1016.49   7
  -4 -14  -2 322.132 491.980   7
  -4 -14  -2 75.8221 433.584   6
  -4 -14  -3 244.731 448.260   7
  -4 -14  -3 516.766 338.633   6
  -4 -14  -4 3461.00 1029.53   7
  -4 -14  -4 3194.43 888.854   6
  -4 -14  -5-346.911 558.913   7
  -4 -14  -5 257.275 491.745   6
  -4 -14  -6 3794.51 1037.55   7
  -4 -14  -6 3584.13 949.455   6
  -4 -14  -7 13109.1 1794.33   7
  -4 -14  -7 10833.6 1581.16   6
  -4 -14  -7 13425.8 1820.87   5
  -4 -14  -8-382.616 439.500   7
  -4 -14  -8 51.3389 420.586   6
  -4 -14  -8-342.462 362.234   5
  -4 -14  -9 3342.72 939.410   7
  -4 -14  -9 3633.02 914.024   6
  -4 -15  11 3240.01 963.127   7
  -4 -15  10-718.374 503.824   7
  -4 -15   9 5129.71 1218.89   7
  -4 -15   8 1504.68 644.115   7
  -4 -15   7 13540.7 1917.84   7
  -4 -15   6 12181.9 1839.40   7
  -4 -15   5 408.319 392.015   7
  -4 -15   4 9511.26 1621.78   7
  -4 -15   3 395.677 439.251   7
  -4 -15   2 2082.50 798.606   7
  -4 -15   1 958.883 495.169   7
  -4 -15   0 1481.42 729.724   7
  -4 -15  -1 87.3157 366.314   7
  -4 -15  -2-193.711 419.671   7
  -4 -15  -3 2069.31 876.041   7
  -4 -15  -4 512.333 468.579   7
  -4 -15  -4 1244.35 645.022   6
  -4 -15  -5 3519.52 985.998   7
  -4 -15  -5 2136.03 740.007   6
  -4 -15  -6-64.0888 377.662   6
  -4 -15  -7 590.440 492.417   6
  -4 -16   3 11984.9 1853.27   7
  -5   0  18 388.299 451.316   4
  -5   0  17 140.857 222.577   4
  -5   0  16 97.8408 415.071   4
  -5   0  15 35041.9 2922.81   3
  -5   0  14 415.735 277.670   3
  -5   0  13 13522.4 1681.33   3
  -5   0  12 565.928 469.060   3
   5   0 -12 328.407 312.631   5
  -5   0  11 11265.6 1382.86   3
   5   0 -11 12663.9 1211.83   5
  -5   0  10-189.396 334.670   3
  -5   0  10 80.3988 130.704   6
   5   0 -10 62.2763 178.083   5
  -5   0   9 805.123 239.356   6
   5   0  -9 1352.77 358.124   5
   5   0  -8-0.86956 153.499   5
   5   0  -7 93738.1 2399.69   5
   5   0  -6-9.97460 224.234   1
   5   0  -6 382.969 191.453   5
   5   0  -5 88415.7 3129.71   1
   5   0  -5 93077.1 1868.78   5
   5   0  -4-169.239 189.028   1
   5   0  -4 288.168 103.736   5
   5   0  -3 4361.20 700.114   1
   5   0  -2 53.6388 186.624   1
   5   0  -1 602.845 273.377   1
  -5   0   1 1157.44 422.978   2
   5   0   0 58.0510 215.388   1
  -5   0   0 4.47094 177.480   2
   5   0   1 3809.82 707.809   1
  -5   0  -1 4477.34 757.058   2
  -5   0  -1 3342.48 614.230   4
   5   0   1 3730.97 298.107   5
   5   0   2 142.964 197.794   1
  -5   0  -2-97.3656 209.586   2
   5   0   2 96.5361 65.5015   5
   5   0   3 59984.8 2972.95   1
  -5   0  -3 55346.8 2805.91   2
   5   0   3 55992.1 1656.15   5
   5   0   4 42.2330 253.985   1
   5   0   4-37.2197 83.2548   5
  -5   0  -5 6547.66 1066.26   2
   5   0   5 7125.67 729.044   5
  -5   0  -6-323.454 319.004   2
  -5   0  -7 9770.02 1404.21   2
  -5   0  -8 187.800 390.500   2
  -5   0  -9 1324.32 572.095   2
   5   0  10-105.012 446.324   4
   5   0  11 41581.9 3452.74   4
   5   0  12-427.032 450.645   4
   5   0  13 8644.12 1688.21   4
   5   0  14-131.744 453.511   4
  -5  -1  18 11109.5 1623.68   4
  -5   1  18 13442.9 1806.17   4
  -5  -1  17 2995.12 842.275   4
  -5   1  17 4624.23 995.624   4
  -5   1  16 19815.5 1965.64   4
  -5   1  15-265.735 467.381   3
  -5  -1  15-278.570 516.230   3
  -5   1  15-386.058 324.022   4
   5  -1 -15 405.592 409.203   5
  -5   1  14 2688.50 823.329   3
  -5  -1  14 2325.73 795.525   3
   5  -1 -14 2361.37 668.253   5
  -5   1  13 29859.4 2457.66   3
  -5  -1  13 28342.0 2419.63   3
   5  -1 -13 25448.7 1985.09   5
  -5   1  12 4866.35 960.402   3
  -5  -1  12 6760.37 1110.72   3
   5  -1 -12 5411.40 874.038   5
  -5   1  11 2035.13 595.961   3
  -5  -1  11 2446.25 682.328   3
   5  -1 -11 1654.01 457.709   5
  -5   1  10 3397.82 715.166   3
  -5  -1  10 3020.73 758.940   3
  -5  -1  10 2794.73 428.560   6
  -5   1  10 3489.92 370.773   6
   5  -1 -10 2842.67 575.888   5
  -5  -1   9 37221.3 1607.85   6
  -5   1   9 35172.4 1364.92   6
   5  -1  -9 37762.4 1898.79   5
  -5  -1   8 18886.5 1222.34   6
   5  -1  -8 17632.9 1208.02   5
  -5  -1   8 17863.2 1248.05   5
   5   1  -7 6087.72 878.584   1
   5  -1  -7 5394.59 822.859   1
   5  -1  -7 4197.30 552.831   5
   5  -1  -6 31686.0 1926.70   1
   5   1  -6 31020.6 1906.24   1
   5  -1  -6 32826.6 1386.90   5
   5  -1  -5 22987.5 1607.43   1
   5   1  -5 23201.1 1608.81   1
   5  -1  -5 22634.3 1037.48   5
   5   1  -4 17260.6 1380.02   1
   5  -1  -4 16429.3 1344.74   1
   5  -1  -4 18781.5 838.707   5
   5   1  -3 1911.56 470.423   1
   5  -1  -3 2569.98 567.345   1
   5  -1  -3 2038.87 249.745   5
   5   1  -2 177071. 4377.99   1
   5  -1  -2 172278. 4353.41   1
   5   1  -1 28829.2 1796.60   1
   5  -1  -1 28879.8 1811.76   1
  -5  -1   1 29024.7 1793.89   2
  -5   1   1 27038.0 1710.52   2
  -5   1   0 84634.8 3110.75   2
  -5  -1   0 83158.2 3120.91   2
   5   1   0 82417.2 3103.10   1
   5  -1   0 87919.7 3217.19   1
   5  -1   0 88667.9 1351.64   5
  -5   1   0 81236.4 2790.67   4
   5   1   1 1394.97 459.912   1
  -5  -1  -1 655.922 361.372   2
  -5   1  -1 1048.94 363.018   2
  -5   1  -1 514.168 235.681   4
   5  -1   1 899.033 170.307   5
   5   1   2 1188.85 443.957   1
   5  -1   2 1414.96 475.114   1
  -5  -1  -2 1652.13 489.322   2
  -5   1  -2 581.137 320.924   2
   5  -1   2 1163.21 210.612   5
  -5   1  -2 1512.73 413.227   4
   5  -1   3 467.490 314.272   1
   5   1   3 772.574 372.282   1
  -5   1  -3 957.280 468.578   2
  -5  -1  -3 338.842 292.061   2
   5  -1   3 398.354 136.101   5
   5  -1   4 593.982 279.132   1
   5   1   4 290.280 296.612   1
  -5  -1  -4 824.350 398.045   2
  -5   1  -4 275.536 302.477   2
   5  -1   4 470.287 180.656   5
  -5  -1  -5 42106.6 2662.07   2
  -5   1  -5 41134.7 2607.41   2
   5  -1   5 41583.6 1746.07   5
   5   1   5 41877.0 1809.19   5
  -5  -1  -6 18022.8 1801.62   2
  -5   1  -6 17627.1 1798.20   2
  -5   1  -7 2824.99 793.606   2
  -5  -1  -7 4267.50 978.400   2
  -5   1  -8 10880.5 1555.43   2
  -5  -1  -8 14971.6 1800.26   2
   5  -1   8 16422.0 1943.35   4
  -5  -1  -9 17534.1 2043.15   2
  -5   1  -9 14539.6 1841.87   2
   5  -1   9 20326.7 2243.60   4
   5  -1  10 445.359 504.540   4
   5  -1  11 2262.13 883.566   4
   5  -1  12 4003.20 1090.49   4
   5  -1  13 8083.40 1655.57   4
   5  -1  14 4243.73 1231.57   4
  -5  -2  18 2038.93 746.256   4
  -5   2  18 1128.92 559.129   4
  -5   2  17 342.139 307.291   4
   5  -2 -17 1066.21 534.077   5
  -5   2  16 1572.58 578.070   4
   5  -2 -16 2020.36 752.185   5
  -5   2  15 86.9747 427.841   3
  -5  -2  15-480.661 513.566   3
  -5   2  15 111.845 291.212   4
   5  -2 -15 457.117 367.195   5
  -5   2  14 11949.8 1655.56   3
  -5  -2  14 10585.7 1554.67   3
   5  -2 -14 12582.0 1509.38   5
  -5   2  14 11093.9 1303.05   4
  -5   2  13 15046.9 1746.33   3
  -5  -2  13 14848.4 1775.64   3
   5  -2 -13 13498.7 1513.90   5
  -5   2  13 13350.5 1385.59   4
  -5   2  12 213.281 303.826   3
  -5  -2  12 60.2271 312.241   3
   5  -2 -12 178.850 312.869   5
  -5   2  11 38027.1 2511.14   3
  -5  -2  11 33920.4 2402.84   3
   5  -2 -11 33106.4 2098.24   5
  -5   2  10 33593.7 2282.00   3
  -5  -2  10 34963.0 2370.83   3
  -5   2  10 37053.1 1013.98   6
  -5  -2  10 35259.9 1610.73   6
   5  -2 -10 38405.1 2145.29   5
  -5  -2   9-40.1857 154.030   6
   5  -2  -9-570.449 282.646   5
  -5  -2   8 41845.4 1912.88   6
   5  -2  -8 40921.0 1965.56   5
  -5  -2   8 45593.0 1938.47   5
   5   2  -7 1111.64 422.351   1
  -5  -2   7 1682.25 432.479   6
   5  -2  -7 750.267 265.419   5
  -5  -2   7 939.704 249.258   5
   5   2  -6 2694.33 567.573   1
   5  -2  -6 2412.89 538.353   1
   5  -2  -6 2810.53 469.720   5
  -5  -2   6 2733.28 393.605   5
   5  -2  -5 101655. 3375.05   1
   5   2  -5 101374. 3342.71   1
   5  -2  -5 103363. 2596.69   5
  -5  -2   5 99557.5 2083.01   5
   5  -2  -4 41238.2 2124.05   1
   5   2  -4 43102.3 2146.84   1
   5  -2  -4 39060.6 1505.39   5
   5  -2  -3 114144. 3532.46   1
   5   2  -3 119631. 3553.17   1
   5   2  -2 1541.47 418.899   1
   5  -2  -2 1441.52 432.541   1
   5  -2  -1 14376.6 1294.31   1
   5   2  -1 16310.2 1359.16   1
  -5  -2   1 15162.9 1313.88   2
  -5   2   1 16458.6 1321.99   2
  -5   2   1 15352.0 1031.27   4
   5  -2   0 72856.0 2953.32   1
   5   2   0 70076.5 2858.16   1
  -5  -2   0 69452.4 2845.32   2
  -5   2   0 71318.2 2839.44   2
  -5   2   0 69951.0 2294.82   4
   5   2   1 73456.8 3025.70   1
   5  -2   1 78386.1 3181.50   1
  -5  -2  -1 74988.2 3083.63   2
  -5   2  -1 73814.8 2968.67   2
  -5   2  -1 77054.0 2442.65   4
  -5  -2  -2 15946.8 1472.21   2
  -5   2  -2 16032.3 1442.95   2
   5   2   2 17402.0 1540.39   1
   5  -2   2 17407.0 1572.88   1
   5  -2   2 19136.2 940.662   5
  -5   2  -2 17815.3 1230.03   4
   5  -2   3 2499.13 639.255   1
   5   2   3 1588.82 551.653   1
  -5  -2  -3 1997.52 592.723   2
  -5   2  -3 1873.97 543.563   2
   5  -2   3 2219.44 360.794   5
  -5   2  -3 2009.19 440.621   4
   5   2   4 28456.1 2122.51   1
   5  -2   4 24794.0 2020.71   1
  -5  -2  -4 25219.5 1995.76   2
  -5   2  -4 23325.7 1877.15   2
   5  -2   4 25206.9 1294.23   5
  -5   2  -5 17921.4 1715.15   2
  -5  -2  -5 16128.5 1686.56   2
  -5  -2  -6 46001.7 2927.70   2
  -5   2  -6 44673.5 2812.18   2
   5  -2   6 47995.2 2993.60   4
  -5  -2  -7 21280.4 2075.63   2
  -5   2  -7 18243.7 1875.01   2
   5  -2   7 21977.3 2102.43   4
  -5  -2  -8 384.254 309.872   2
  -5   2  -8 849.673 480.646   2
   5  -2   8 1156.11 508.258   4
  -5  -2  -9 27386.8 2528.85   2
  -5   2  -9 29957.2 2631.54   2
   5  -2   9 30054.2 2666.70   4
  -5  -2 -10 7256.98 1390.50   2
  -5   2 -10 5706.08 1244.71   2
   5  -2  10 7722.85 1418.32   4
   5  -2  11 387.887 331.547   4
   5  -2  12 205.527 378.175   4
   5  -2  13 812.637 708.387   4
   5  -2  14 5155.71 1354.80   4
  -5   3  19-313.405 387.576   4
  -5   3  18 197.063 269.090   4
   5  -3 -18-362.847 529.139   5
  -5   3  17-98.3869 326.470   4
   5  -3 -17 1136.55 658.525   5
   5  -3 -16 3764.58 983.208   5
  -5   3  16 2690.03 773.577   4
  -5   3  15 58.6491 424.890   3
  -5  -3  15-251.546 308.237   3
   5  -3 -15 22.9299 392.159   5
  -5   3  15 74.5216 242.435   4
  -5   3  14 5356.15 1114.80   3
  -5  -3  14 4781.61 1113.51   3
   5  -3 -14 3188.53 823.482   5
  -5   3  14 3875.66 799.542   4
  -5   3  13 16579.4 1849.51   3
  -5  -3  13 16779.5 1896.57   3
   5  -3 -13 12534.3 1488.20   5
  -5   3  13 15601.9 1480.56   4
  -5   3  12 4201.91 906.309   3
  -5  -3  12 3696.04 854.255   3
   5  -3 -12 2285.56 653.224   5
  -5   3  12 3631.15 677.803   4
  -5   3  11 41674.3 2645.79   3
  -5  -3  11 43053.7 2747.51   3
   5  -3 -11 40189.5 2427.97   5
  -5   3  11 43561.0 2176.46   4
  -5   3  10 4306.14 846.170   3
  -5  -3  10 4805.00 916.727   3
   5  -3 -10 4758.27 820.603   5
  -5   3  10 5826.33 755.452   4
  -5  -3   9 2665.81 499.393   6
   5  -3  -9 2778.62 601.953   5
  -5  -3   8 304.069 263.555   6
   5  -3  -8 300.178 163.629   5
   5   3  -7 82563.0 3171.24   1
   5  -3  -7 84524.4 3246.62   1
  -5  -3   7 79025.8 2852.67   6
  -5  -3   7 85527.7 2393.19   5
   5  -3  -7 79373.1 2816.46   5
   5  -3  -6 9320.44 1050.05   1
   5   3  -6 10069.3 1095.59   1
  -5  -3   6 10843.3 771.191   5
   5  -3  -6 12147.1 1063.64   5
   5   3  -5 93386.2 3199.50   1
   5  -3  -5 92506.9 3227.26   1
  -5  -3   5 93296.2 1978.62   5
   5  -3  -4 6768.00 873.052   1
   5   3  -4 7038.28 890.789   1
  -5  -3   4 6429.45 442.376   5
   5  -3  -3 35405.5 1991.32   1
   5   3  -3 32974.5 1881.78   1
  -5  -3   3 33021.7 735.347   5
   5   3  -2 741.160 304.298   1
   5  -3  -2 743.246 331.363   1
  -5   3   2 562.086 162.266   4
   5  -3  -1 85912.6 3169.14   1
   5   3  -1 93592.3 3241.90   1
  -5   3   1 84426.8 2994.39   2
  -5   3   1 89269.5 2018.25   4
   5   3   0 7347.11 923.697   1
   5  -3   0 7368.62 955.910   1
  -5  -3   0 7610.14 951.932   2
  -5   3   0 7607.09 936.872   2
  -5   3   0 8010.46 635.420   4
   5  -3   1 83474.6 3299.26   1
   5   3   1 86457.7 3271.10   1
  -5  -3  -1 81439.1 3222.38   2
  -5   3  -1 81283.5 3123.79   2
  -5   3  -1 85244.4 2213.79   4
  -5  -3  -2 25833.3 1878.45   2
  -5   3  -2 25355.9 1806.86   2
   5  -3   2 28834.2 2033.06   1
   5   3   2 27417.7 1923.67   1
  -5  -3  -2 28408.9 973.359   5
  -5   3  -2 27370.7 1371.77   4
  -5  -3  -3 203814. 5496.55   2
  -5   3  -3 210389. 5351.90   2
  -5  -3  -3 208814. 3107.18   5
   5   3   3 219747. 5620.45   1
   5  -3   3 211960. 5675.24   1
  -5  -3  -4 4403.49 846.233   2
  -5   3  -4 4475.82 847.260   2
   5   3   4 5467.81 939.917   1
   5  -3   4 4852.96 915.362   1
  -5  -3  -4 5631.68 571.982   5
  -5  -3  -5 747.866 520.789   2
   5  -3   5 1272.44 461.854   4
  -5   3  -5 775.731 448.208   2
  -5  -3  -5 1099.78 284.573   5
  -5  -3  -6 63.2182 288.846   2
   5  -3   6 50.4892 350.451   4
  -5   3  -6 75.5459 251.490   2
  -5  -3  -6 3.95847 159.820   5
  -5  -3  -7 20097.5 2020.85   2
  -5   3  -7 15996.7 1791.02   2
   5  -3   7 20861.6 2027.40   4
  -5   3  -8 116.411 313.828   2
  -5  -3  -8 229.426 312.643   2
   5  -3   8 908.549 489.252   4
  -5   3  -9-333.119 477.295   2
  -5  -3  -9 31.8955 418.821   2
   5  -3   9 577.144 470.603   4
  -5  -3 -10 64.6159 320.204   2
  -5   3 -10 442.379 425.296   2
   5  -3  10 145.229 264.826   4
  -5  -3 -11 1941.51 736.355   2
   5  -3  11 4031.98 1051.29   4
   5  -3  12 530.230 550.492   4
   5  -3  13 248.899 391.372   4
   5  -3  14 287.807 556.182   4
  -5   4  19 527.038 456.006   4
  -5   4  18 2780.28 834.621   4
   5  -4 -18 1961.37 788.549   5
   5  -4 -17 770.131 550.813   5
  -5   4  17 635.300 499.401   4
   5  -4 -16 1375.95 645.867   5
  -5   4  16 1821.19 651.957   4
  -5   4  15 348.700 488.737   3
  -5  -4  15 223.244 361.116   3
   5  -4 -15 51.9801 426.199   5
  -5   4  15-0.70774 270.825   4
  -5   4  14 7567.70 1313.42   3
  -5  -4  14 6322.57 1242.87   3
   5  -4 -14 9234.24 1372.04   5
  -5   4  14 6985.06 1069.10   4
  -5   4  13 3145.69 816.786   3
  -5  -4  13 2884.48 842.877   3
   5  -4 -13 1822.11 650.676   5
  -5   4  13 2025.85 579.491   4
  -5   4  12 4860.76 945.709   3
  -5  -4  12 5182.79 1034.30   3
   5  -4 -12 5362.13 1035.71   5
  -5   4  12 5594.88 843.471   4
  -5   4  11 1261.80 535.594   3
  -5  -4  11 473.503 275.588   3
  -5   4  11 1519.97 456.994   4
   5  -4 -11 1066.81 467.799   5
  -5   4  10 52262.6 2843.70   3
  -5  -4  10 53521.9 2947.26   3
   5  -4 -10 52645.6 2771.96   5
  -5   4  10 52401.7 2222.62   4
  -5   4   9 62402.6 2981.40   3
  -5  -4   9 66581.0 3176.78   3
  -5  -4   9 68997.7 2654.73   6
   5  -4  -9 64516.9 2987.41   5
  -5   4   9 65382.5 2304.13   4
  -5  -4   8 26323.0 1686.44   6
   5  -4  -8 28952.6 1920.28   5
  -5   4   8 27943.9 1370.69   4
   5  -4  -7 51252.4 2568.69   1
   5   4  -7 55005.1 2595.36   1
  -5  -4   7 52498.4 2437.98   6
  -5  -4   7 53765.2 1939.25   5
  -5   4   7 50434.0 1661.63   4
   5  -4  -7 54578.5 2546.33   5
   5   4  -6 370.933 222.279   1
   5  -4  -6 631.772 306.521   1
  -5  -4   6 602.571 346.401   6
  -5   4   6 650.764 184.644   4
  -5  -4   6 582.007 207.852   5
   5   4  -5 40137.2 2099.50   1
   5  -4  -5 37830.6 2091.90   1
  -5  -4   5 39353.7 1353.79   5
   5  -4  -4 208.097 192.336   1
   5   4  -4-96.6649 175.390   1
  -5  -4   4 232.880 110.575   5
   5   4  -3 79786.3 2917.03   1
   5  -4  -3 76882.2 2938.79   1
  -5  -4   3 80295.6 1474.53   5
   5   4  -2 12189.9 1151.00   1
   5  -4  -2 13204.2 1232.95   1
   5   4  -1 80354.2 2985.25   1
   5  -4  -1 73919.9 2977.49   1
   5   4   0 23276.9 1662.18   1
   5  -4   0 20235.2 1585.71   1
  -5   4   0 23457.3 1618.80   2
  -5  -4   0 22766.1 1652.91   2
  -5  -4   0 22605.6 770.769   5
   5   4   1 138154. 4138.33   1
   5  -4   1 135066. 4250.28   1
  -5  -4  -1 132097. 4106.12   2
  -5   4  -1 130318. 3905.74   2
  -5  -4  -1 140175. 2164.86   5
   5  -4   2 3418.44 706.118   1
   5   4   2 2526.71 590.371   1
  -5  -4  -2 3550.08 733.887   2
  -5   4  -2 4084.89 734.189   2
  -5  -4  -2 2672.72 345.652   5
   5   4   3 38405.6 2349.87   1
   5  -4   3 34970.5 2334.47   1
  -5  -4  -3 35664.9 2309.98   2
  -5   4  -3 35619.0 2193.93   2
  -5  -4  -3 35108.9 1390.86   5
   5   4   4 1969.97 628.150   1
  -5  -4  -4 1458.10 492.254   2
  -5   4  -4 2234.23 581.942   2
   5  -4   4 1103.37 414.930   4
  -5  -4  -4 992.080 278.004   5
  -5  -4  -5 94942.8 4069.82   2
  -5   4  -5 94052.1 3891.58   2
  -5  -4  -5 92392.4 2672.88   5
   5  -4   5 88159.8 3661.11   4
  -5  -4  -6 24460.0 2172.72   2
  -5   4  -6 24481.1 2076.98   2
  -5  -4  -6 27063.0 1559.90   5
   5  -4   6 30427.3 2282.80   4
  -5   4  -7 382.980 310.569   2
   5  -4   7-327.268 313.050   4
  -5  -4  -7 840.682 571.525   2
  -5  -4  -7 285.257 161.632   5
  -5  -4  -8 21180.1 2156.34   2
  -5   4  -8 21707.0 2130.20   2
  -5  -4  -8 22560.6 1628.81   5
   5  -4   8 24345.7 2234.74   4
  -5   4  -9 4306.08 1028.42   2
  -5  -4  -9 2965.86 803.232   2
  -5  -4  -9 4318.10 760.729   5
  -5   4 -10-189.537 406.046   2
  -5  -4 -10 321.026 376.648   2
   5  -4  10 18.1153 274.235   4
  -5  -4 -11 2448.68 833.616   2
  -5   4 -11 764.482 595.338   2
   5  -4  11 2848.70 873.487   4
  -5  -4 -12 86.3849 444.250   2
   5  -4  12 647.123 553.975   4
   5  -4  13 1124.73 649.602   4
   5  -4  14 5308.68 1361.65   4
  -5   5  18 3741.94 983.465   4
   5  -5 -17-19.0612 279.535   5
  -5   5  17-193.754 315.511   4
   5  -5 -16 2011.10 796.421   5
  -5   5  16 2865.39 794.807   4
  -5  -5  15 3179.59 945.246   3
   5  -5 -15 2511.42 782.375   5
  -5   5  15 3579.82 836.159   4
  -5   5  14 5685.34 1161.50   3
  -5  -5  14 5563.31 1190.71   3
   5  -5 -14 5225.04 1125.02   5
  -5   5  14 6340.62 1031.28   4
  -5   5  13 19902.9 2023.78   3
  -5  -5  13 21064.3 2163.39   3
  -5   5  13 23603.6 1871.09   4
   5  -5 -13 19016.8 1960.94   5
  -5   5  12 23699.4 2101.98   3
  -5  -5  12 23760.6 2176.72   3
  -5   5  12 23330.6 1748.91   4
   5  -5 -12 21872.2 2034.55   5
  -5   5  11 2816.81 708.082   3
  -5  -5  11 3524.06 815.810   3
   5  -5 -11 3111.52 736.875   5
  -5   5  11 3043.29 602.329   4
  -5   5  10 450.441 226.120   3
  -5  -5  10 1554.63 579.353   3
   5  -5 -10 713.355 401.822   5
  -5   5  10 1900.37 448.660   4
  -5   5   9 4050.10 768.522   3
  -5  -5   9 7020.99 1057.29   3
  -5  -5   9 5348.33 789.367   6
  -5   5   9 5938.63 714.841   4
   5  -5  -9 4557.02 832.216   5
   5  -5  -8 32328.3 2113.47   1
  -5  -5   8 32648.5 1987.00   6
  -5   5   8 34351.6 1542.90   4
   5  -5  -8 34216.6 2226.55   5
   5   5  -7 413.610 322.247   1
   5  -5  -7 453.134 267.942   1
  -5  -5   7 653.061 343.699   6
  -5   5   7 707.390 212.097   4
   5   5  -6 13236.7 1248.32   1
   5  -5  -6 12420.0 1236.36   1
  -5  -5   6 11859.6 1239.09   6
  -5  -5   6 13709.1 937.833   5
  -5   5   6 11753.7 697.896   4
   5   5  -5 3356.68 644.953   1
   5  -5  -5 2225.32 546.201   1
  -5  -5   5 1972.63 517.931   6
  -5   5   5 2956.34 260.929   4
  -5  -5   5 2376.13 371.336   5
   5   5  -4 10797.7 1091.02   1
   5  -5  -4 11327.5 1143.65   1
   5   5  -3 18759.3 1420.25   1
   5  -5  -3 20805.4 1546.80   1
   5   5  -2 2996.16 589.583   1
   5  -5  -2 2422.37 554.569   1
   5   5  -1 34459.1 1958.14   1
   5  -5  -1 36437.8 2090.44   1
   5   5   0 1284.22 420.290   1
   5  -5   0 1282.31 432.579   1
  -5  -5   0 1320.81 408.711   2
  -5   5   0 893.151 352.497   2
   5   5   1 2120.60 550.067   1
   5  -5   1 2527.94 607.506   1
  -5  -5  -1 1834.65 499.087   2
  -5   5  -1 1874.62 471.630   2
  -5  -5  -1 3471.18 425.923   5
   5   5   2 1495.51 494.581   1
   5  -5   2 2022.26 597.477   1
  -5  -5  -2 875.528 442.813   2
  -5   5  -2 2139.94 521.130   2
  -5  -5  -2 1036.59 238.448   5
   5  -5   3-22.9032 305.606   1
  -5  -5  -3-12.3443 205.310   2
  -5   5  -3 341.544 231.103   2
  -5  -5  -3 226.256 121.484   5
  -5  -5  -4 15463.9 1587.52   2
  -5   5  -4 14962.4 1492.43   2
  -5  -5  -4 14874.3 1061.74   5
   5  -5   4 15845.8 1418.54   4
  -5  -5  -5 21382.8 1953.60   2
  -5   5  -5 20782.4 1823.66   2
  -5  -5  -5 23241.8 1418.20   5
   5  -5   5 23759.3 1856.56   4
  -5  -5  -6 2368.20 670.187   2
   5  -5   6 2205.43 626.366   4
  -5   5  -6 3507.41 803.305   2
  -5  -5  -6 2495.11 516.300   5
  -5  -5  -7 15048.9 1742.79   2
  -5   5  -7 13897.9 1644.07   2
   5  -5   7 14226.0 1610.31   4
  -5  -5  -7 17038.1 1382.81   5
  -5  -5  -8 13965.2 1766.58   2
  -5   5  -8 12957.0 1652.06   2
   5  -5   8 15575.6 1752.84   4
  -5  -5  -8 13651.7 1322.20   5
  -5   5  -9 4101.53 999.753   2
  -5  -5  -9 4237.55 1037.71   2
   5  -5   9 4182.21 996.422   4
  -5  -5  -9 4129.88 766.046   5
  -5   5 -10 4385.24 1057.98   2
  -5  -5 -10 4443.07 1102.79   2
   5  -5  10 4212.18 1021.12   4
  -5  -5 -10 4868.28 889.452   5
  -5   5 -11 4848.52 1177.30   2
  -5  -5 -11 3647.25 1025.03   2
   5  -5  11 3269.90 1003.86   4
  -5  -5 -11 3392.99 830.318   5
  -5  -5 -12 1057.50 749.586   2
  -5   5 -12 598.378 568.863   2
   5  -5  12 1935.72 725.251   4
  -5   5 -13 2567.60 973.893   2
  -5  -5 -13 2150.44 873.002   2
   5  -5  13 1542.05 773.140   4
   5  -5  14 3562.52 1121.56   4
   5  -6 -17-295.445 419.957   5
  -5   6  16 4182.62 1001.01   4
   5  -6 -16 3311.61 955.579   5
  -5   6  15 20906.7 2039.51   4
   5  -6 -15 14874.8 1934.57   5
  -5   6  14 11678.2 1667.12   3
  -5  -6  14 10389.9 1591.79   3
  -5   6  14 13641.0 1555.47   4
   5  -6 -14 13787.1 1805.53   5
  -5   6  13 9057.95 1365.11   3
  -5  -6  13 8894.76 1437.89   3
  -5   6  13 7282.73 1076.44   4
   5  -6 -13 7918.31 1317.19   5
  -5   6  12-129.456 294.666   3
  -5  -6  12 328.959 368.135   3
  -5   6  12 209.776 217.984   4
   5  -6 -12-480.685 446.436   5
  -5   6  11 19197.6 1820.03   3
  -5  -6  11 19051.4 1889.24   3
  -5   6  11 18676.5 1516.17   4
   5  -6 -11 19233.7 1933.87   5
  -5   6  10 2255.34 646.307   3
  -5  -6  10 1317.77 542.325   3
  -5   6  10 2199.64 515.542   4
   5  -6 -10 1132.71 451.212   5
  -5   6   9 15475.1 1495.25   3
  -5  -6   9 16288.9 1616.87   3
  -5   6   9 14729.3 1170.65   4
   5  -6  -9 14758.4 1589.84   5
   5  -6  -8 19490.0 1668.59   1
   5   6  -8 21690.0 1683.89   1
  -5  -6   8 22059.5 1713.96   6
  -5   6   8 23626.9 1351.21   4
   5  -6  -7 18368.0 1555.29   1
   5   6  -7 20017.5 1584.76   1
  -5  -6   7 18255.9 1581.20   6
  -5   6   7 19129.6 1076.94   4
  -5  -6   6 39513.3 2346.25   6
   5   6  -6 42995.2 2237.35   1
   5  -6  -6 42314.6 2281.50   1
  -5  -6   5 18057.3 1606.60   6
   5  -6  -5 19412.3 1534.52   1
   5   6  -5 17724.1 1434.30   1
  -5  -6   4 3388.29 742.694   6
   5   6  -4 4471.67 711.547   1
   5  -6  -4 4483.62 746.604   1
  -5  -6   3-195.753 303.471   6
   5  -6  -3-186.192 218.144   1
   5   6  -3-29.6966 237.104   1
   5   6  -2 7219.38 904.121   1
   5  -6  -2 7526.74 973.861   1
   5  -6  -1 523.612 284.331   1
   5   6  -1 147.880 172.971   1
   5  -6   0 16359.7 1465.37   1
   5   6   0 18677.3 1490.47   1
  -5  -6   0 16363.1 1409.69   2
  -5   6   0 17755.6 1380.06   2
   5  -6   1 5667.94 908.724   1
   5   6   1 4722.21 780.010   1
  -5   6  -1 5225.78 782.535   2
  -5  -6  -1 5337.54 851.934   2
   5  -6   2 518.484 315.479   1
   5   6   2 431.259 258.318   1
  -5   6  -2 900.015 370.276   2
  -5  -6  -2 604.723 311.325   2
  -5  -6  -2 690.284 232.127   5
   5   6   3 13257.4 1390.30   1
   5  -6   3 10820.4 1331.76   1
  -5  -6  -3 14557.6 1481.09   2
  -5   6  -3 14095.4 1367.49   2
  -5  -6  -3 13335.1 1034.31   5
   5  -6   3 13561.9 1132.44   4
  -5  -6  -4 16943.4 1668.12   2
  -5   6  -4 15448.7 1499.82   2
   5  -6   4 15281.2 1337.64   4
  -5  -6  -4 16187.6 1184.95   5
  -5  -6  -5 5748.61 1044.95   2
  -5   6  -5 6179.03 1004.65   2
   5  -6   5 5652.33 904.607   4
  -5  -6  -5 7425.41 862.203   5
  -5   6  -6 2780.83 706.783   2
   5  -6   6 2192.59 592.023   4
  -5  -6  -6 2077.93 669.754   2
  -5  -6  -6 2319.88 522.095   5
  -5  -6  -7 20742.9 2066.93   2
  -5   6  -7 20536.2 1966.61   2
   5  -6   7 19498.4 1846.27   4
  -5  -6  -7 22350.2 1632.06   5
   5  -6   8 85.0622 239.357   4
  -5   6  -8 187.704 326.155   2
  -5  -6  -8 42.2377 310.146   5
  -5   6  -9 425.683 322.687   2
  -5  -6  -9 1278.96 540.218   2
   5  -6   9 1176.38 546.352   4
  -5  -6  -9 756.614 335.975   5
  -5  -6 -10 10237.9 1601.77   2
  -5   6 -10 10144.7 1607.27   2
   5  -6  10 11730.8 1641.86   4
  -5  -6 -10 10421.3 1301.72   5
  -5  -6 -11 16034.4 2085.37   2
  -5   6 -11 15600.0 2064.55   2
  -5  -6 -11 14946.1 1640.96   5
   5  -6  11 17494.8 2108.59   4
  -5  -6 -12 10725.5 1788.23   2
  -5   6 -12 8853.60 1626.11   2
   5  -6  12 9175.64 1593.77   4
  -5  -6 -12 10042.3 1398.78   5
  -5  -6 -13 3794.83 1175.66   2
  -5   6 -13 2529.27 979.045   2
   5  -6  13 1045.71 588.929   4
  -5  -6 -13 2595.40 776.419   5
   5  -7 -16 647.082 559.366   5
   5  -7 -15 4199.98 1062.36   5
  -5   7  14 24.8707 388.313   3
  -5  -7  14 527.742 577.724   3
  -5   7  14 1217.65 490.891   4
   5  -7 -14 291.280 302.212   5
  -5   7  13 9346.02 1427.25   3
  -5  -7  13 7097.62 1298.19   3
  -5   7  13 8176.19 1183.11   4
   5  -7 -13 8712.59 1410.19   5
  -5   7  12 1487.56 630.687   3
  -5  -7  12 1077.57 553.437   3
  -5   7  12 499.343 290.981   4
  -5  -7  12 1322.12 449.781   7
   5  -7 -12-25.6446 365.057   5
  -5   7  11 364.693 262.094   3
  -5  -7  11 1130.11 562.339   3
  -5   7  11 947.952 361.263   4
   5  -7 -11 634.629 382.238   5
  -5   7  10 4871.40 881.319   3
  -5  -7  10 5610.76 988.790   3
  -5   7  10 5850.09 848.397   4
   5  -7 -10 4133.48 900.194   5
   5  -7  -9 19976.1 1733.39   1
  -5   7   9 23103.7 1814.43   3
  -5  -7   9 25788.2 2041.43   3
  -5   7   9 24549.6 1573.23   4
   5  -7  -9 21028.0 1980.47   5
  -5   7   8 2754.29 604.741   3
  -5  -7   8 4912.97 904.560   3
  -5  -7   8 3520.03 727.425   6
   5   7  -8 4787.07 806.330   1
   5  -7  -8 5659.13 920.789   1
  -5  -7   7 8537.10 1130.60   6
   5  -7  -7 7706.16 1021.48   1
   5   7  -7 7840.31 1004.09   1
  -5  -7   6 29828.9 2136.19   6
   5  -7  -6 33063.8 2041.62   1
   5   7  -6 30221.9 1895.29   1
  -5  -7   5 7796.58 1118.28   6
   5  -7  -5 8848.04 1039.37   1
   5   7  -5 8585.12 999.529   1
  -5  -7   4 447.733 375.969   6
   5  -7  -4-100.339 224.065   1
   5   7  -4 432.237 294.443   1
  -5  -7   3 19557.5 1779.52   6
   5  -7  -3 22365.9 1641.69   1
   5   7  -3 21779.8 1543.66   1
  -5  -7   2 33960.6 2363.17   6
   5   7  -2 35337.9 1960.61   1
   5  -7  -2 32566.3 1989.56   1
   5  -7  -1 19659.0 1577.41   1
   5   7  -1 19523.3 1492.01   1
   5  -7   0 14862.3 1403.46   1
   5   7   0 15942.7 1378.82   1
   5   7   1 23080.1 1704.10   1
   5  -7   1 24184.2 1851.55   1
  -5  -7  -1 22752.3 1711.79   2
  -5   7  -1 22851.8 1598.52   2
   5   7   2 5270.58 839.623   1
   5  -7   2 3836.34 763.455   1
  -5  -7  -2 5248.08 892.853   2
  -5   7  -2 4595.06 750.882   2
   5   7   3 5091.50 863.371   1
  -5  -7  -3 3297.75 742.625   2
  -5   7  -3 5274.13 825.825   2
   5  -7   3 4234.64 622.966   4
  -5  -7  -3 4729.02 683.990   5
  -5  -7  -4 8192.46 1180.38   2
  -5   7  -4 6585.12 986.968   2
   5  -7   4 7790.87 928.717   4
  -5  -7  -4 7038.42 844.838   5
  -5   7  -5 1630.94 507.860   2
   5  -7   5 1577.30 485.131   4
  -5  -7  -5 2614.15 724.806   2
  -5  -7  -5 1752.29 459.353   5
  -5  -7  -6 6793.59 1161.49   2
   5  -7   6 7795.04 1076.68   4
  -5   7  -6 4566.50 902.521   2
  -5  -7  -6 8383.15 1018.78   5
  -5  -7  -7 947.495 481.038   2
  -5   7  -7 2061.60 623.712   2
   5  -7   7 597.058 343.836   4
  -5  -7  -7 864.003 375.980   5
  -5   7  -8 7552.79 1281.32   2
   5  -7   8 8444.37 1238.62   4
  -5  -7  -8 7109.54 1275.57   2
  -5  -7  -8 8474.06 1112.11   5
  -5  -7  -9 19858.1 2165.11   2
  -5   7  -9 16590.6 1928.10   2
   5  -7   9 21788.3 2121.22   4
  -5  -7  -9 21995.1 1848.28   5
  -5  -7 -10 1608.15 689.631   2
  -5   7 -10 873.218 525.716   2
   5  -7  10 744.161 312.792   4
  -5  -7 -10 320.349 298.437   5
  -5   7 -11 1288.24 659.084   2
  -5  -7 -11 460.877 373.319   2
  -5  -7 -11 806.303 435.852   5
  -5   7 -12 1554.40 728.241   2
  -5  -7 -12 799.442 596.506   2
  -5  -7 -12 1092.15 501.618   5
  -5  -7 -13 8467.26 1348.26   5
   5  -8 -16 861.609 572.391   5
   5  -8 -15-266.324 507.425   5
   5  -8 -14 8027.64 1453.40   5
  -5   8  13 6183.60 1159.80   3
  -5  -8  13 7999.36 1416.25   3
   5  -8 -13 6412.20 1293.52   5
  -5   8  12 6935.48 1155.32   3
  -5  -8  12 7923.10 1334.57   3
  -5  -8  12 6736.54 1057.14   7
   5  -8 -12 6006.96 1179.43   5
  -5   8  11 11444.5 1447.44   3
  -5  -8  11 12014.8 1438.95   7
   5  -8 -11 8469.15 1366.12   5
  -5   8  10 2636.28 666.519   3
  -5  -8  10 2898.97 739.599   3
   5  -8 -10 2956.02 831.695   5
  -5   8   9-161.974 289.625   3
  -5  -8   9 360.737 289.866   3
   5   8  -9-261.808 224.611   1
   5  -8  -9 208.863 252.302   1
  -5   8   8 21361.5 1685.45   3
  -5  -8   8 22224.2 1851.71   3
   5  -8  -8 22910.2 1816.81   1
   5   8  -8 22309.7 1722.17   1
  -5  -8   7 2800.25 673.688   6
   5   8  -7 2308.83 585.687   1
   5  -8  -7 3274.77 664.552   1
  -5  -8   6 7409.41 1101.87   6
   5   8  -6 6447.97 882.580   1
   5  -8  -6 6592.65 928.582   1
  -5  -8   5 7727.63 1153.68   6
   5   8  -5 9385.26 1023.41   1
   5  -8  -5 9412.09 1097.02   1
  -5  -8   4 142787. 4918.21   6
   5   8  -4 147511. 4019.45   1
   5  -8  -4 148333. 4255.56   1
  -5  -8   3 38734.8 2575.87   6
   5   8  -3 38579.6 2045.77   1
   5  -8  -3 34223.1 2055.47   1
  -5  -8   2 17448.1 1744.44   6
   5   8  -2 18524.6 1417.30   1
   5  -8  -2 14570.8 1342.35   1
  -5  -8   1 674.771 485.143   6
   5   8  -1-32.2630 256.462   1
   5  -8  -1-228.491 294.620   1
  -5  -8   0 70619.5 3515.39   6
   5   8   0 70333.6 2870.85   1
   5  -8   0 68431.5 3052.56   1
   5   8   1 13381.6 1297.03   1
   5  -8   1 13272.7 1380.03   1
  -5  -8  -1 17330.3 1500.89   2
  -5   8  -1 13731.4 1237.18   2
   5   8   2 14622.8 1401.51   1
   5  -8   2 13466.2 1453.00   1
  -5  -8  -2 13430.3 1357.57   2
  -5   8  -2 13371.0 1262.96   2
  -5   8  -3 1447.43 457.742   2
  -5  -8  -3 2684.10 657.190   2
  -5  -8  -4 21863.2 1910.71   2
  -5   8  -4 25414.7 1891.34   2
   5  -8   4 22949.8 1549.75   4
  -5  -8  -4 24480.7 1688.15   5
   5  -8   5 2718.93 589.658   4
  -5  -8  -5 3296.61 795.240   2
  -5   8  -5 2450.32 632.058   2
  -5  -8  -5 2883.38 618.816   5
  -5  -8  -6 2447.30 725.098   2
  -5   8  -6 3888.29 802.525   2
  -5  -8  -6 4041.81 722.516   5
  -5  -8  -7 12614.8 1631.63   2
  -5   8  -7 12876.5 1538.20   2
  -5  -8  -7 13554.9 1373.42   5
  -5  -8  -8 9705.48 1514.89   2
  -5   8  -8 11227.3 1509.96   2
  -5  -8  -8 11612.8 1338.89   5
  -5   8  -9 4714.27 1023.60   2
  -5  -8  -9 6040.48 1197.28   2
  -5  -8  -9 8450.06 1201.21   5
  -5  -8 -10 11924.5 1750.86   2
  -5   8 -10 9132.32 1484.37   2
  -5  -8 -10 11935.3 1473.22   5
  -5   8 -11 1557.38 693.221   2
  -5  -8 -11 239.281 434.796   2
  -5  -8 -11 510.208 384.391   5
  -5  -8 -12 462.789 405.053   2
  -5   8 -12 540.228 496.085   2
  -5  -8 -12 1201.94 552.813   5
  -5  -8 -13 562.293 427.349   5
   5  -9 -15 5080.56 1245.01   5
   5  -9 -14-54.3508 429.807   5
  -5  -9  13-216.641 404.539   3
   5  -9 -13 1272.83 616.812   5
  -5   9  12 6347.41 1152.01   3
  -5  -9  12 4529.75 1051.71   3
  -5  -9  12 5161.38 973.108   7
   5  -9 -12 5324.08 1207.28   5
  -5   9  11 6695.47 1095.25   3
  -5  -9  11 6502.74 1166.37   3
  -5  -9  11 6041.68 1092.51   7
   5  -9 -11 7030.29 1325.67   5
  -5   9  10 10642.3 1308.62   3
  -5  -9  10 11190.2 1452.70   3
   5   9 -10 10107.9 1240.79   1
   5  -9 -10 10009.7 1292.82   1
  -5  -9  10 10002.3 1417.48   7
   5  -9 -10 9370.42 1475.52   5
  -5   9   9 374.834 291.791   3
  -5  -9   9 822.288 509.451   3
   5   9  -9 1023.07 386.891   1
   5  -9  -9 963.276 434.965   1
  -5   9   8 1532.95 486.614   3
  -5  -9   8 1689.72 543.656   3
   5   9  -8 769.478 348.207   1
   5  -9  -8 1448.64 474.306   1
  -5   9   7 23049.4 1671.74   3
  -5  -9   7 25082.0 1909.53   3
  -5  -9   7 21909.0 1985.48   6
   5   9  -7 24108.8 1742.63   1
   5  -9  -7 24308.0 1813.77   1
  -5  -9   6 28488.2 2265.10   6
   5  -9  -6 29695.6 1966.70   1
   5   9  -6 29444.2 1856.07   1
  -5  -9   5 14887.5 1654.67   6
   5  -9  -5 18143.1 1522.01   1
   5   9  -5 16565.4 1368.05   1
  -5  -9   4 3204.53 811.092   6
   5   9  -4 2993.82 593.947   1
   5  -9  -4 3052.15 622.472   1
  -5  -9   3 41308.5 2759.68   6
   5  -9  -3 44087.4 2336.31   1
   5   9  -3 42976.9 2152.78   1
   5   9  -2 12633.9 1173.65   1
   5  -9  -2 14209.6 1348.59   1
  -5  -9   1 62050.9 3423.10   6
   5   9  -1 64033.5 2665.10   1
   5  -9  -1 59601.4 2798.95   1
  -5  -9   0 2666.36 759.838   6
   5  -9   0 1156.32 387.014   1
   5   9   0 1699.29 479.026   1
  -5  -9  -1 1746.67 636.751   6
   5  -9   1 3347.71 717.720   1
   5   9   1 3202.89 625.873   1
  -5  -9  -2 76393.7 3227.02   2
  -5   9  -2 77906.1 2981.94   2
  -5  -9  -2 79144.2 3898.96   6
   5   9   2 82969.6 3305.52   1
  -5  -9  -3 13790.6 1434.58   2
  -5   9  -3 12231.1 1240.95   2
  -5  -9  -3 13439.2 1636.60   6
  -5  -9  -4 26629.1 2092.50   2
  -5   9  -4 26737.0 1916.37   2
  -5  -9  -4 27760.3 1897.14   5
  -5  -9  -5 5914.79 1038.08   2
  -5   9  -5 6934.34 1025.46   2
  -5  -9  -5 6571.57 952.167   5
  -5  -9  -6 3718.30 849.745   2
  -5   9  -6 3260.88 761.670   2
  -5  -9  -6 3301.15 663.413   5
  -5  -9  -7 10681.7 1483.93   2
  -5   9  -7 11116.4 1418.61   2
  -5  -9  -8 1004.17 604.392   2
  -5   9  -8 840.624 427.385   2
  -5  -9  -8 516.579 358.520   5
  -5  -9  -9 383.569 383.780   2
  -5   9  -9 616.409 428.610   2
  -5  -9  -9 626.223 315.647   5
  -5   9 -10 3122.03 895.754   2
  -5  -9 -10 2139.85 747.593   2
  -5  -9 -10 3223.46 811.715   5
  -5  -9 -11-388.538 505.436   2
  -5  -9 -11 33.2229 340.682   5
  -5   9 -12 1334.61 707.821   2
  -5  -9 -12 1183.31 739.220   2
  -5  -9 -12 217.906 318.034   5
   5 -10 -14 4466.93 1197.10   5
   5 -10 -13 762.209 513.053   5
  -5  10  12 503.334 463.842   3
  -5 -10  12-579.879 430.888   3
  -5 -10  12-1116.60 515.959   7
   5 -10 -12 104.604 385.245   5
  -5  10  11 8906.39 1269.77   3
  -5 -10  11 10409.6 1494.65   3
   5  10 -11 9316.74 1232.69   1
   5 -10 -11 10499.5 1378.43   1
  -5 -10  11 6613.57 1184.19   7
   5 -10 -11 7705.63 1415.19   5
  -5  10  10 2656.67 683.783   3
  -5 -10  10 5091.83 1026.26   3
  -5 -10  10 3379.89 861.641   7
   5  10 -10 3227.90 722.609   1
   5 -10 -10 2640.58 691.655   1
  -5  10   9 47466.0 2627.75   3
  -5 -10   9 44958.5 2784.33   3
  -5 -10   9 38973.5 2833.37   7
   5  10  -9 44988.9 2506.22   1
   5 -10  -9 46448.6 2673.29   1
  -5  10   8 1789.86 521.919   3
  -5 -10   8 1818.18 566.432   3
  -5 -10   8 1242.46 546.470   7
   5  10  -8 1596.36 496.122   1
   5 -10  -8 1111.88 401.704   1
  -5  10   7 11145.0 1162.06   3
  -5 -10   7 11334.3 1293.46   3
   5  10  -7 13032.8 1277.04   1
   5 -10  -7 11121.6 1247.69   1
  -5 -10   6 7377.22 1238.61   6
   5  10  -6 8812.33 1016.90   1
   5 -10  -6 6830.55 960.980   1
  -5 -10   5 13237.9 1613.59   6
   5  10  -5 11451.7 1137.60   1
   5 -10  -5 14045.0 1343.01   1
  -5 -10   4 36.9531 302.146   6
   5  10  -4-146.363 184.072   1
   5 -10  -4 141.838 198.571   1
  -5 -10   3 7173.62 1202.63   6
   5  10  -3 6279.21 821.268   1
   5 -10  -3 6401.20 904.571   1
  -5 -10   2 416.985 366.799   6
   5  10  -2 145.494 151.950   1
   5 -10  -2-225.860 299.201   1
  -5 -10   1 21372.2 2075.30   6
   5  10  -1 19419.5 1471.32   1
   5 -10  -1 21158.4 1678.21   1
  -5 -10   0 5738.81 1096.60   6
   5  10   0 7077.54 911.455   1
   5 -10   0 4771.21 827.130   1
  -5 -10  -1 35899.1 2698.09   6
   5  10   1 36193.1 2107.28   1
   5 -10   1 32259.2 2177.37   1
  -5 -10  -2 261.817 229.938   2
  -5  10  -2 151.149 164.577   2
  -5 -10  -3 2327.18 614.936   2
  -5  10  -3 2540.73 559.063   2
  -5 -10  -3 2389.93 722.906   6
  -5  10  -4 8182.88 1047.63   2
  -5 -10  -4 8541.59 1190.99   2
  -5 -10  -4 7582.94 1281.38   6
  -5 -10  -5 29314.2 2265.22   2
  -5  10  -5 29596.5 2084.37   2
  -5 -10  -5 30886.8 2561.34   6
  -5 -10  -5 33256.5 2257.08   5
  -5 -10  -6 1057.90 519.341   2
  -5  10  -6 1154.58 458.161   2
  -5 -10  -6 531.133 438.604   6
  -5 -10  -6 1268.12 494.768   5
  -5 -10  -7 3941.23 922.516   2
  -5  10  -7 4022.81 890.292   2
  -5 -10  -7 4869.96 1056.54   6
  -5 -10  -7 5724.92 990.292   5
  -5 -10  -8 5295.68 1122.34   2
  -5  10  -8 4926.99 984.013   2
  -5 -10  -8 4980.75 1064.08   6
  -5 -10  -8 5412.35 1016.95   5
  -5  10  -9-360.644 297.274   2
  -5 -10  -9-219.006 319.274   6
  -5 -10  -9 90.8690 245.306   5
  -5  10 -10 2818.94 795.867   2
  -5 -10 -10 2306.76 759.259   2
  -5 -10 -10 2771.83 818.813   6
  -5 -10 -10 2634.95 772.645   7
  -5 -10 -10 1606.02 634.940   5
  -5 -10 -11 641.080 556.570   2
  -5  10 -11 939.119 550.410   2
  -5 -10 -11-187.863 431.037   6
  -5 -10 -11 419.894 400.611   5
  -5  10 -12 2637.83 872.386   2
  -5 -10 -12 3819.45 1072.90   2
   5 -11 -13 397.086 452.990   5
  -5 -11  12 24562.9 2267.22   7
   5 -11 -12 29359.4 2878.34   5
  -5 -11  11 76.3219 334.161   3
  -5 -11  11-107.918 448.780   7
   5 -11 -11 256.152 497.634   5
  -5 -11  10-195.596 275.317   3
  -5 -11  10 433.447 404.920   7
   5 -11 -10 207.950 219.103   1
  -5 -11   9 685.963 461.501   3
  -5 -11   9-84.5076 386.262   7
   5 -11  -9 636.996 326.943   1
  -5 -11   8 15432.6 1580.29   3
   5 -11  -8 17685.5 1617.60   1
  -5 -11   7 565.870 346.195   3
  -5 -11   7 1252.94 599.928   7
   5  11  -7 941.876 345.306   1
   5 -11  -7 404.601 242.722   1
  -5  11   6 2848.63 569.789   3
  -5 -11   6 2766.03 640.471   3
  -5 -11   6 2665.85 857.880   7
   5  11  -6 1747.26 465.703   1
   5 -11  -6 2668.71 603.919   1
   5  11  -5 483.310 278.004   1
   5 -11  -5 117.601 147.782   1
  -5 -11   4 635.212 378.664   6
   5  11  -4 989.404 343.212   1
   5 -11  -4 704.620 329.931   1
  -5 -11   3 11793.6 1616.05   6
   5  11  -3 11094.1 1091.12   1
   5 -11  -3 9393.89 1082.48   1
  -5 -11   2 1948.95 668.097   6
   5  11  -2 1551.01 411.788   1
   5 -11  -2 1472.96 418.185   1
  -5 -11   1 6137.78 1161.72   6
   5  11  -1 7291.61 898.682   1
   5 -11  -1 8253.84 1054.25   1
  -5 -11   0 4537.55 1051.90   6
   5 -11   0 4587.00 829.996   1
   5  11   0 5582.02 801.973   1
  -5 -11  -1 4995.61 1045.95   6
  -5 -11  -2 9140.32 1416.00   6
  -5 -11  -3 6027.29 933.876   2
  -5  11  -3 4036.08 703.768   2
  -5 -11  -3 5809.33 1146.48   6
  -5 -11  -4 25519.6 1993.23   2
  -5  11  -4 24982.8 1780.14   2
  -5 -11  -4 27077.8 2424.68   6
  -5 -11  -5 2021.30 616.586   2
  -5 -11  -5 1220.79 576.548   6
  -5 -11  -5 2052.22 624.352   5
  -5 -11  -6 11338.5 1449.40   2
  -5 -11  -6 9780.76 1486.58   6
  -5 -11  -6 13797.1 1545.90   5
  -5 -11  -7 611.499 392.768   2
  -5 -11  -7 2532.92 730.784   6
  -5 -11  -7 1627.75 563.225   5
  -5 -11  -8 2505.24 756.696   2
  -5 -11  -8 2380.86 725.691   7
  -5 -11  -8 1677.76 644.721   6
  -5 -11  -8 2531.99 702.687   5
  -5 -11  -9 222.788 306.458   2
  -5 -11  -9 239.686 277.407   7
  -5 -11  -9 169.864 341.871   6
  -5 -11  -9 483.851 412.345   5
  -5 -11 -10 4153.49 981.658   7
  -5 -11 -10 2825.07 798.865   6
  -5 -11 -10 2051.81 718.374   5
  -5 -11 -11 54.6276 340.911   6
   5 -12 -12 1705.28 608.657   5
  -5 -12  11 6422.37 1250.37   7
  -5 -12  10 9371.09 1491.98   7
  -5 -12   9 14298.1 1855.03   7
  -5 -12   8 2903.40 909.305   7
  -5 -12   7 3684.71 1006.32   7
  -5 -12   6 17353.9 2028.11   7
  -5 -12   5 330.445 338.901   7
  -5 -12   4-388.009 421.301   6
  -5 -12   4-92.7491 424.941   7
  -5 -12   3 328.062 401.351   6
  -5 -12   3 48.7108 393.349   7
  -5 -12   2 2073.09 757.117   6
  -5 -12   1 28.3789 402.556   6
  -5 -12   0 1411.09 610.503   6
  -5 -12  -1 6582.02 1252.59   6
  -5 -12  -2 1144.86 596.647   6
  -5 -12  -3 159.300 406.440   6
  -5 -12  -4 4940.10 1112.98   6
  -5 -12  -5 6513.01 1246.77   6
  -5 -12  -5 7847.51 1410.22   7
  -5 -12  -6 627.079 364.246   6
  -5 -12  -6 919.192 557.315   7
  -5 -12  -6 1383.24 597.505   5
  -5 -12  -7 10021.2 1555.76   6
  -5 -12  -7 10469.3 1601.40   7
  -5 -12  -7 10813.9 1490.05   5
  -5 -12  -8 3138.33 897.178   6
  -5 -12  -8 3733.03 956.206   7
  -5 -12  -8 3289.79 865.028   5
  -5 -12  -9 2145.49 818.534   6
  -5 -12  -9 477.535 414.800   7
  -5 -12 -10 2023.19 746.448   6
  -5 -12 -10 3525.56 920.835   7
  -5 -13  11 533.442 316.675   7
  -5 -13  10 7355.04 1383.75   7
  -5 -13   9 1951.64 662.885   7
  -5 -13   8 1628.10 582.311   7
  -5 -13   7 3335.55 928.878   7
  -5 -13   6 8942.42 1528.07   7
  -5 -13   5 110.960 388.790   7
  -5 -13   4 1425.19 632.313   7
  -5 -13   3 8875.47 1505.60   6
  -5 -13   3 12484.6 1790.02   7
  -5 -13   2 5163.82 1160.29   6
  -5 -13   2 6629.97 1351.88   7
  -5 -13   1 12637.7 1739.06   6
  -5 -13   1 11191.9 1687.81   7
  -5 -13   0 619.839 531.657   7
  -5 -13   0 328.171 407.751   6
  -5 -13  -1 924.443 559.357   7
  -5 -13  -1 1367.26 691.324   6
  -5 -13  -2 27289.4 2565.22   6
  -5 -13  -2 27414.3 2649.03   7
  -5 -13  -3 329.283 271.307   6
  -5 -13  -3 1396.41 734.935   7
  -5 -13  -4 9033.35 1514.74   6
  -5 -13  -4 6106.07 1271.01   7
  -5 -13  -5 1127.73 581.467   6
  -5 -13  -5 1721.61 745.389   7
  -5 -13  -6 3602.17 965.222   6
  -5 -13  -6 2267.73 769.262   7
  -5 -13  -6 3612.40 898.918   5
  -5 -13  -7 3305.14 935.907   6
  -5 -13  -7 1944.98 683.024   7
  -5 -13  -7 2194.61 758.159   5
  -5 -13  -8-510.746 441.589   6
  -5 -13  -8 384.089 326.049   7
  -5 -13  -9 4377.72 1109.44   7
  -5 -14  11 1085.31 595.944   7
  -5 -14  10-11.8037 326.679   7
  -5 -14   9 1417.34 706.764   7
  -5 -14   8 8421.03 1542.44   7
  -5 -14   7 2070.61 774.688   7
  -5 -14   6 5179.33 1236.30   7
  -5 -14   5 4555.57 1165.37   7
  -5 -14   4 51220.2 3697.03   7
  -5 -14   3 2894.14 902.223   7
  -5 -14   2 2379.49 903.495   7
  -5 -14   1 164.689 335.072   6
  -5 -14   1 483.220 534.054   7
  -5 -14   0 30706.7 2806.41   6
  -5 -14   0 28284.0 2723.03   7
  -5 -14  -1 1122.47 699.968   7
  -5 -14  -1 1440.50 661.877   6
  -5 -14  -2 8545.37 1526.43   7
  -5 -14  -2 6033.44 1267.56   6
  -5 -14  -3 131.272 395.775   7
  -5 -14  -3 1063.03 683.015   6
  -5 -14  -4 5381.65 1280.42   7
  -5 -14  -4 3812.00 996.618   6
  -5 -14  -5 168.844 391.667   7
  -5 -14  -5-59.8358 294.821   6
  -5 -14  -6 628.045 455.364   6
  -5 -15   8 1412.37 674.391   7
  -5 -15   7 1491.73 711.263   7
  -5 -15   6 7002.63 1460.17   7
  -5 -15   5-102.408 345.680   7
  -5 -15   4-122.849 337.116   7
  -5 -15   3 4603.25 1174.75   7
  -5 -15   2 20876.7 2443.75   7
  -5 -15   1 10721.5 1747.64   7
  -5 -15   0 5467.43 1264.22   7
  -5 -15  -1 597.377 459.087   6
  -6   0  18 1101.33 568.152   4
  -6   0  17 250.832 464.140   3
  -6   0  17 86.4597 254.214   4
  -6   0  16 11944.0 1817.30   3
  -6   0  15-320.353 470.115   3
  -6   0  14 17538.3 2025.44   3
  -6   0  13 162.047 292.260   3
  -6   0  12 824.517 505.682   3
  -6   0  11 493.997 321.148   3
  -6   0  10 29336.7 1482.41   6
   6   0  -9 991.410 444.634   1
   6   0  -8 29361.2 2092.09   1
   6   0  -7-105.753 294.571   1
   6   0  -6 35108.0 2195.65   1
   6   0  -5 175.100 219.854   1
   6   0  -4 48468.8 2544.60   1
   6   0  -3 6.82591 267.846   1
   6   0  -2 94880.7 3603.31   1
   6   0  -1 217.440 289.009   1
  -6   0   1 170.299 333.283   2
   6   0   0 227844. 5773.57   1
  -6   0   0 238107. 5797.50   2
   6   0   1 541.050 449.801   1
  -6   0  -1 216.484 329.245   2
   6   0   2 3048.67 711.999   1
  -6   0  -2 2332.45 680.913   2
   6   0   3 140.368 210.679   1
  -6   0  -3 418.618 372.883   2
   6   0   4 26442.8 2239.33   1
  -6   0  -4 23666.7 2077.34   2
  -6   0  -5 6.00289 260.833   2
  -6   0  -6 1861.00 670.874   2
  -6   0  -7-63.5468 333.396   2
  -6   0  -8 21077.2 2239.85   2
  -6   0  -9-46.3831 286.678   2
  -6   0 -10 2216.58 797.857   2
  -6   0 -11 174.872 284.430   2
  -6   0 -12 2249.65 896.504   2
  -6  -1  18 157.371 331.468   4
  -6   1  18-655.583 438.468   4
  -6   1  17 5227.18 1237.09   3
  -6  -1  17 5337.32 1275.11   3
  -6   1  17 6733.86 1191.85   4
  -6   1  16 760.437 636.084   3
  -6  -1  16 2056.83 811.305   3
  -6   1  16 1078.73 535.590   4
  -6   1  15 990.563 638.145   3
  -6  -1  15 1372.56 618.491   3
  -6   1  14 796.310 489.430   3
  -6  -1  14 295.234 450.000   3
   6  -1 -14 1283.52 515.810   5
  -6   1  13 22991.8 2215.70   3
  -6  -1  13 26429.5 2405.54   3
   6  -1 -13 24210.5 1911.76   5
  -6   1  12 2682.68 750.595   3
  -6  -1  12 3886.02 917.200   3
   6  -1 -12 3460.19 681.540   5
  -6   1  11 20030.6 1896.87   3
  -6  -1  11 20994.6 1980.08   3
   6  -1 -11 18247.3 1473.75   5
  -6  -1  11 20420.8 1230.55   6
  -6   1  10 2836.79 444.773   6
  -6  -1  10 2781.74 509.857   6
   6  -1 -10 2536.19 524.625   5
   6   1  -9 31.3984 264.584   1
   6  -1  -9-49.8091 266.346   1
  -6  -1   9 174.894 176.902   6
   6  -1  -9 226.177 187.026   5
   6  -1  -8 24035.2 1915.69   1
   6   1  -8 24736.1 1930.47   1
   6  -1  -8 27441.0 1440.27   5
   6   1  -7 311.338 300.768   1
   6  -1  -7 92.3358 257.803   1
   6  -1  -7 346.847 195.703   5
   6   1  -6 62370.8 2915.30   1
   6  -1  -6 59967.0 2885.44   1
   6  -1  -6 57147.0 1723.33   5
   6   1  -5 28157.8 1946.39   1
   6  -1  -5 26416.9 1901.11   1
   6  -1  -5 27761.3 1048.53   5
   6   1  -4 8879.70 1093.81   1
   6  -1  -4 8859.54 1092.26   1
   6  -1  -4 9103.42 501.916   5
   6   1  -3 67807.3 3022.87   1
   6  -1  -3 62370.5 2913.11   1
   6  -1  -3 63815.8 1012.51   5
   6  -1  -2 77502.4 3261.69   1
   6   1  -2 79805.9 3282.76   1
   6   1  -1 11139.4 1233.74   1
   6  -1  -1 9344.76 1144.67   1
  -6  -1   1 10234.4 1196.06   2
  -6   1   1 11050.8 1223.02   2
  -6   1   1 11551.9 1109.86   4
   6   1   0 15564.2 1519.10   1
   6  -1   0 15903.3 1532.96   1
  -6  -1   0 16848.6 1553.21   2
  -6   1   0 16230.3 1517.28   2
  -6   1   0 15633.2 1346.15   4
   6  -1   0 15142.1 499.187   5
   6   1   1 8502.79 1160.65   1
   6  -1   1 7972.91 1127.98   1
  -6  -1  -1 5762.05 953.945   2
  -6   1  -1 7513.55 1056.05   2
   6  -1   1 8046.48 476.692   5
   6   1   2 104745. 4138.43   1
   6  -1   2 108557. 4218.77   1
  -6  -1  -2 99565.4 3991.31   2
  -6   1  -2 98936.5 3924.87   2
   6  -1   2 103766. 2029.80   5
   6   1   3 18809.1 1805.82   1
   6  -1   3 17951.6 1780.78   1
  -6  -1  -3 18987.6 1807.54   2
  -6   1  -3 19068.0 1798.78   2
   6  -1   4 876.385 356.410   1
   6   1   4 3471.48 824.262   1
  -6  -1  -4 1892.52 688.240   2
  -6   1  -4 3203.41 775.706   2
  -6  -1  -5 3427.47 855.082   2
  -6   1  -5 3778.84 861.386   2
  -6  -1  -6 38064.6 2818.93   2
  -6   1  -6 37547.5 2766.58   2
  -6  -1  -7 1574.35 575.144   2
  -6   1  -7 1683.18 700.131   2
  -6  -1  -8-61.2332 337.389   2
  -6   1  -8 480.735 440.888   2
  -6  -1  -9 19.2487 395.834   2
  -6   1  -9-182.809 339.469   2
  -6  -1 -10 3463.84 1030.45   2
  -6   1 -10 1549.92 770.540   2
  -6  -1 -11 8726.53 1609.44   2
  -6   1 -11 11355.4 1870.73   2
  -6  -1 -12 1166.56 645.577   2
  -6   1 -12 1923.74 849.222   2
  -6   2  18 960.898 555.718   4
  -6   2  17 759.714 476.895   3
  -6  -2  17 14.1196 404.477   3
  -6   2  17 982.081 543.936   4
  -6   2  16 15414.5 2068.86   3
  -6  -2  16 18463.1 2265.06   3
   6  -2 -16 15595.1 1829.82   5
  -6   2  16 16887.9 1784.41   4
  -6   2  15 7071.32 1345.68   3
  -6  -2  15 8782.29 1511.43   3
  -6   2  15 5590.85 979.349   4
   6  -2 -15 5351.81 1053.93   5
  -6   2  14 5598.91 1195.10   3
  -6  -2  14 6981.66 1325.62   3
  -6   2  14 5834.02 934.575   4
   6  -2 -14 5752.08 1016.05   5
  -6   2  13 1309.15 566.814   3
  -6  -2  13 200.528 389.279   3
   6  -2 -13 794.170 364.126   5
  -6   2  12 3993.95 886.224   3
  -6  -2  12 4961.46 1006.78   3
   6  -2 -12 5229.68 885.618   5
  -6   2  11 25925.4 2172.24   3
  -6  -2  11 26643.2 2228.83   3
  -6  -2  11 25971.5 1498.42   6
   6  -2 -11 29037.4 1935.71   5
  -6  -2  10 265.196 164.700   6
   6  -2 -10-74.2446 219.237   5
   6   2  -9 9457.13 1204.94   1
   6  -2  -9 10077.6 1293.29   1
  -6  -2   9 9246.73 992.939   6
   6  -2  -9 11359.0 1090.18   5
   6  -2  -8 20329.1 1777.81   1
   6   2  -8 17965.1 1644.87   1
  -6  -2   8 15905.0 1351.47   6
   6  -2  -8 18545.0 1287.68   5
   6  -2  -7 7688.86 1069.69   1
   6   2  -7 10830.5 1245.18   1
   6  -2  -7 11381.2 943.460   5
   6   2  -6 313.305 269.624   1
   6  -2  -6-63.0901 135.393   5
   6  -2  -5 35864.2 2226.44   1
   6   2  -5 35964.2 2207.60   1
   6  -2  -5 39591.5 1492.63   5
   6   2  -4 34329.0 2149.74   1
   6  -2  -4 34157.8 2148.61   1
   6  -2  -4 31733.2 1262.21   5
   6   2  -3 10097.1 1169.17   1
   6  -2  -3 9628.21 1179.14   1
   6  -2  -3 9476.84 658.763   5
   6   2  -2 9380.78 1139.28   1
   6  -2  -2 9822.25 1160.74   1
   6   2  -1 381.661 240.045   1
   6  -2  -1 163.755 250.060   1
  -6   2   1 554.636 268.106   4
   6  -2   0-237.691 204.467   1
  -6  -2   0 98.6277 203.020   2
  -6   2   0 62.1907 232.107   2
  -6   2   0 370.897 170.725   4
   6   2   1 811.762 391.214   1
   6  -2   1 844.546 443.552   1
  -6  -2  -1 410.539 331.992   2
  -6   2  -1 366.785 292.873   2
  -6   2  -1 485.669 267.089   4
   6  -2   1 621.921 159.213   5
   6   2   2 12658.9 1441.75   1
   6  -2   2 16067.1 1633.96   1
  -6  -2  -2 12560.6 1458.19   2
  -6   2  -2 11395.9 1331.84   2
   6  -2   2 15032.9 856.181   5
   6   2   3 10922.4 1387.63   1
   6  -2   3 8986.25 1294.49   1
  -6  -2  -3 11546.9 1443.05   2
  -6   2  -3 9059.49 1245.96   2
   6   2   4 22560.3 2047.47   1
   6  -2   4 24498.4 2148.72   1
  -6  -2  -4 21412.8 1992.12   2
  -6   2  -4 23205.5 2021.04   2
  -6  -2  -5 25454.8 2249.99   2
  -6   2  -5 25032.5 2182.52   2
  -6  -2  -6 823.082 499.634   2
  -6   2  -6 546.576 438.995   2
  -6  -2  -7 990.014 537.279   2
  -6   2  -7 3755.05 917.111   2
  -6   2  -8 2417.41 780.463   2
  -6  -2  -8 1498.73 708.931   2
  -6  -2  -9 3692.72 1025.48   2
  -6   2  -9 2507.02 845.951   2
  -6   2 -10 9047.07 1652.05   2
  -6  -2 -10 6430.82 1357.29   2
  -6  -2 -11 3708.30 1106.43   2
  -6   2 -11 1628.88 765.832   2
  -6  -2 -12 620.568 494.018   2
  -6   2 -12 1332.95 822.455   2
  -6   3  18 7817.30 1356.52   4
   6  -3 -18 9521.79 1605.63   5
  -6   3  17 290.262 302.829   3
  -6   3  17 565.049 417.059   4
  -6   3  16 3146.24 980.422   3
  -6  -3  16 2610.67 943.159   3
  -6   3  16 3303.54 812.410   4
   6  -3 -16 1414.16 626.558   5
  -6   3  15 112.612 412.248   3
  -6  -3  15 398.245 416.601   3
   6  -3 -15 1098.73 588.385   5
  -6   3  15 723.261 410.350   4
  -6   3  14 17017.5 1983.39   3
  -6  -3  14 15412.2 1932.84   3
   6  -3 -14 14177.6 1633.95   5
  -6   3  14 13110.9 1410.07   4
  -6   3  13 685.544 299.980   3
  -6  -3  13 399.989 312.276   3
   6  -3 -13 416.935 299.558   5
  -6   3  13 327.553 299.527   4
  -6   3  12 6818.21 1183.23   3
  -6  -3  12 8156.49 1328.59   3
  -6   3  12 5819.98 832.933   4
   6  -3 -12 6141.60 996.774   5
  -6   3  11 2068.46 641.271   3
  -6  -3  11 1498.28 542.763   3
  -6  -3  11 2588.43 523.104   6
   6  -3 -11 1093.28 470.628   5
  -6  -3  10 38993.5 2016.68   6
   6  -3 -10 39287.8 2243.29   5
   6   3  -9 15361.9 1569.68   1
   6  -3  -9 15914.2 1628.71   1
  -6  -3   9 15403.0 1324.93   6
   6  -3  -9 18086.4 1437.66   5
   6  -3  -8 62538.1 3108.59   1
   6   3  -8 66407.4 3151.43   1
  -6  -3   8 58142.0 2655.43   6
   6  -3  -8 60412.6 2512.40   5
  -6  -3   8 61298.6 2214.52   5
   6  -3  -7 9068.05 1151.25   1
   6   3  -7 10840.5 1246.98   1
   6  -3  -7 10736.9 1010.63   5
  -6  -3   7 9989.57 814.368   5
   6   3  -6 790.101 381.111   1
   6  -3  -6 935.420 407.557   1
   6  -3  -6 833.551 300.847   5
  -6  -3   6 518.054 155.394   5
   6   3  -5 68.9208 291.834   1
   6  -3  -5-13.0063 261.672   1
   6  -3  -5 354.072 209.768   5
   6  -3  -4-120.927 196.242   1
   6   3  -4-131.943 206.913   1
   6   3  -3 3437.34 696.756   1
   6  -3  -3 1437.96 472.486   1
   6   3  -2 3523.69 697.177   1
   6  -3  -2 2791.48 632.419   1
  -6   3   2 2383.34 388.140   4
   6  -3  -1 5189.97 902.032   1
   6   3  -1 5021.36 849.051   1
  -6   3   1 4698.39 539.467   4
   6  -3   0 808.417 365.733   1
   6   3   0 202.470 192.115   1
  -6  -3   0 358.602 320.503   2
  -6   3   0 327.083 280.461   2
  -6   3   0 1054.93 281.445   4
   6   3   1 5689.91 955.393   1
   6  -3   1 4761.32 890.849   1
  -6  -3  -1 5112.08 892.906   2
  -6   3  -1 4567.79 855.002   2
  -6   3  -1 4678.08 602.990   4
   6  -3   2 2422.55 677.721   1
   6   3   2 2656.84 670.169   1
  -6  -3  -2 3385.15 747.260   2
  -6   3  -2 2199.90 605.895   2
  -6   3  -2 3320.70 525.115   4
   6  -3   3 7817.50 1183.74   1
   6   3   3 8721.18 1244.76   1
  -6  -3  -3 6435.40 1098.19   2
  -6   3  -3 5625.79 980.481   2
   6   3   4 15717.1 1714.56   1
   6  -3   4 18895.9 1917.31   1
  -6  -3  -4 16310.9 1758.27   2
  -6   3  -4 15419.8 1657.71   2
  -6  -3  -5-255.782 390.954   2
  -6   3  -5 236.560 308.956   2
  -6  -3  -6 2660.99 802.817   2
  -6   3  -6 3100.68 848.543   2
  -6   3  -7 398.478 401.989   2
  -6  -3  -7 2614.79 836.585   2
  -6  -3  -8 30882.5 2752.16   2
  -6   3  -8 33295.4 2802.34   2
  -6  -3  -9 5872.41 1273.73   2
  -6   3  -9 3464.85 959.153   2
  -6  -3 -10 8584.64 1579.58   2
  -6   3 -10 9478.74 1627.54   2
   6  -3  10 10714.8 1720.04   4
  -6  -3 -11 221.556 461.887   2
  -6   3 -11 949.825 503.801   2
   6  -3  11 1654.60 880.313   4
  -6   3 -12 1341.66 780.914   2
   6  -3  12 836.507 354.876   4
   6  -3  13 289.358 468.905   4
   6  -4 -17-52.4498 333.555   5
  -6   4  16 3013.45 982.612   3
  -6  -4  16 3538.49 1050.94   3
   6  -4 -16 1566.56 668.260   5
  -6   4  16 2378.96 660.573   4
  -6   4  15-129.794 381.279   3
  -6  -4  15 184.733 351.871   3
   6  -4 -15 84.4283 275.758   5
  -6   4  15-116.090 278.575   4
  -6   4  14 1310.98 580.817   3
  -6  -4  14 814.720 507.498   3
   6  -4 -14 202.992 316.840   5
  -6   4  14 1222.27 488.420   4
  -6   4  13 1023.60 511.732   3
  -6  -4  13 533.113 412.432   3
   6  -4 -13 1212.81 572.403   5
  -6   4  13 1285.00 438.763   4
  -6   4  12 20437.5 1992.85   3
  -6  -4  12 17329.4 1895.72   3
   6  -4 -12 19547.4 1832.37   5
  -6   4  12 20276.3 1562.14   4
  -6   4  11 14019.5 1587.20   3
  -6  -4  11 15478.4 1716.11   3
   6  -4 -11 15676.4 1588.00   5
  -6   4  11 17448.6 1347.03   4
   6  -4 -10 12599.6 1486.16   1
  -6  -4  10 12180.6 1203.44   6
   6  -4 -10 12476.7 1336.63   5
  -6   4  10 13864.5 1114.36   4
   6  -4  -9 40361.1 2570.62   1
   6   4  -9 39242.2 2490.92   1
  -6  -4   9 39229.2 2201.68   6
   6  -4  -9 37292.7 2236.37   5
  -6   4   9 37710.9 1688.11   4
   6  -4  -8 7798.76 1115.97   1
   6   4  -8 12593.2 1364.48   1
  -6  -4   8 11796.6 1256.70   6
  -6  -4   8 10447.4 918.175   5
  -6   4   8 11433.5 849.351   4
   6  -4  -8 10748.5 1163.86   5
   6   4  -7 51.4565 267.809   1
   6  -4  -7 86.2693 295.115   1
  -6  -4   7 254.130 278.610   6
  -6  -4   7 173.789 155.035   5
   6  -4  -7-85.8649 256.274   5
   6   4  -6 13122.8 1353.78   1
   6  -4  -6 12960.4 1373.60   1
  -6  -4   6 10439.2 743.652   5
   6  -4  -6 10020.1 1055.92   5
   6   4  -5 54565.9 2713.65   1
   6  -4  -5 56047.7 2818.56   1
  -6  -4   5 57107.8 1481.06   5
   6   4  -4 1869.24 517.626   1
   6  -4  -4 1951.81 582.701   1
  -6  -4   4 2056.55 221.371   5
   6   4  -3 25132.9 1849.92   1
   6  -4  -3 23237.5 1808.82   1
  -6   4   3 22964.1 752.820   4
   6   4  -2 159.765 282.588   1
   6  -4  -2 247.818 199.944   1
  -6   4   2 383.979 103.031   4
   6   4  -1-128.942 270.308   1
   6  -4  -1-39.7570 344.845   1
  -6   4   1 321.047 111.156   4
   6   4   0 3631.07 734.292   1
   6  -4   0 3714.36 778.817   1
  -6  -4   0 2433.74 625.996   2
  -6   4   0 4068.76 729.563   2
   6   4   1-12.5249 212.679   1
   6  -4   1 616.029 439.851   1
  -6  -4  -1-32.8865 245.266   2
  -6   4  -1 109.405 193.902   2
   6   4   2 3351.61 781.028   1
   6  -4   2 3054.87 746.658   1
  -6  -4  -2 3205.80 769.504   2
  -6   4  -2 1718.44 534.220   2
   6   4   3 23024.1 1992.43   1
   6  -4   3 23522.5 2065.57   1
  -6  -4  -3 16914.0 1756.39   2
  -6   4  -3 18449.3 1729.60   2
   6   4   4 545.110 350.342   1
   6  -4   4 445.014 339.744   1
  -6  -4  -4 602.282 443.508   2
  -6   4  -4 7.39857 230.103   2
  -6  -4  -5 30608.8 2496.96   2
  -6   4  -5 29745.2 2345.76   2
  -6  -4  -6 20546.2 2119.57   2
  -6   4  -6 25213.1 2249.80   2
  -6  -4  -7 558.368 376.731   2
  -6   4  -7 1336.70 576.589   2
  -6  -4  -8 5683.27 1203.02   2
  -6   4  -8 5065.75 1110.89   2
   6  -4   8 5861.96 1173.42   4
  -6   4  -9 3484.44 945.408   2
   6  -4   9 2212.63 780.693   4
  -6  -4  -9 1832.40 641.637   2
  -6  -4 -10 6947.18 1425.32   2
   6  -4  10 12092.3 1802.22   4
  -6   4 -10 9227.80 1618.54   2
  -6   4 -11 279.269 565.677   2
  -6  -4 -11 118.905 331.780   2
   6  -4  11 858.476 671.159   4
   6  -4  12 5897.97 1365.68   4
   6  -5 -17 5093.42 1165.24   5
  -6   5  16 1202.17 662.467   3
  -6  -5  16 575.894 503.266   3
   6  -5 -16 2426.25 832.275   5
  -6  -5  15-54.0552 336.441   3
   6  -5 -15-19.2159 398.296   5
  -6   5  14 3956.70 973.568   3
  -6  -5  14 5231.42 1203.36   3
   6  -5 -14 5360.22 1109.07   5
  -6   5  14 3582.12 749.684   4
  -6   5  13 7921.22 1327.82   3
  -6  -5  13 10281.3 1533.82   3
  -6   5  13 10787.6 1214.82   4
   6  -5 -13 7916.74 1275.72   5
  -6   5  12 147.991 481.428   3
  -6  -5  12-75.6036 268.784   3
   6  -5 -12 441.760 324.550   5
  -6   5  12-142.264 238.088   4
  -6   5  11 6446.58 1096.61   3
  -6  -5  11 8052.88 1246.29   3
  -6   5  11 7874.48 913.636   4
   6  -5 -11 6578.02 1096.69   5
  -6   5  10 1511.91 566.132   3
  -6  -5  10 1370.61 571.414   3
   6   5 -10 985.519 433.557   1
   6  -5 -10 1907.39 629.676   1
  -6  -5  10 1551.43 476.245   6
  -6   5  10 1109.02 336.722   4
   6  -5 -10 1207.38 464.837   5
   6  -5  -9 10603.2 1343.02   1
   6   5  -9 8590.24 1201.82   1
  -6  -5   9 9440.72 1150.51   6
  -6   5   9 8788.11 821.917   4
   6  -5  -9 10472.2 1270.18   5
   6   5  -8 33557.3 2246.09   1
   6  -5  -8 35308.6 2376.61   1
  -6  -5   8 34363.4 2215.63   6
  -6   5   8 32399.9 1406.18   4
   6  -5  -8 30295.4 2097.26   5
   6   5  -7 51805.2 2719.18   1
   6  -5  -7 50802.7 2760.35   1
  -6  -5   7 45379.0 2618.35   6
  -6   5   7 50430.4 1527.73   4
   6  -5  -7 51091.0 2650.38   5
   6  -5  -6 74124.0 3297.07   1
   6   5  -6 71177.5 3176.89   1
  -6   5   6 71133.8 1423.83   4
  -6  -5   6 67593.5 1983.75   5
   6  -5  -5 367.265 360.808   1
   6   5  -5 298.751 320.002   1
  -6  -5   5 120.336 78.6056   5
   6   5  -4 731.402 356.637   1
   6  -5  -4 381.685 260.540   1
  -6  -5   4 310.459 115.538   5
   6   5  -3 80967.0 3293.25   1
   6  -5  -3 78560.6 3347.64   1
  -6  -5   3 80795.4 1412.43   5
   6   5  -2 10315.3 1200.65   1
   6  -5  -2 10586.9 1252.46   1
   6  -5  -1 8166.72 1116.43   1
   6   5  -1 7004.69 975.165   1
  -6  -5   1 7126.56 357.975   5
   6   5   0 6090.34 942.508   1
  -6  -5   0 7605.45 1081.60   2
  -6   5   0 6211.12 959.528   2
  -6  -5   0 6338.53 383.836   5
   6   5   1 48173.1 2706.35   1
   6  -5   1 43891.1 2683.95   1
  -6  -5  -1 43772.4 2614.67   2
  -6   5  -1 44338.6 2513.24   2
  -6  -5  -1 46818.4 1238.05   5
   6   5   2 18969.7 1745.84   1
   6  -5   2 17659.3 1776.02   1
  -6  -5  -2 17154.5 1703.89   2
  -6   5  -2 15565.9 1521.45   2
  -6  -5  -2 16479.2 853.947   5
   6   5   3 12267.6 1461.74   1
   6  -5   3 9595.94 1348.50   1
  -6  -5  -3 11077.6 1411.58   2
  -6   5  -3 13722.0 1484.80   2
  -6  -5  -3 12008.6 828.409   5
  -6  -5  -4 9006.05 1330.44   2
  -6   5  -4 8261.10 1203.11   2
  -6  -5  -4 8159.69 745.719   5
  -6  -5  -5 7568.17 1255.86   2
  -6   5  -5 6661.17 1117.49   2
  -6  -5  -5 8675.58 842.737   5
  -6   5  -6 27022.9 2317.08   2
  -6  -5  -6 28059.6 2500.58   2
  -6  -5  -6 28494.6 1648.71   5
  -6   5  -7 11946.2 1611.06   2
  -6  -5  -7 10202.2 1569.15   2
   6  -5   7 9332.76 1403.03   4
  -6  -5  -7 11065.0 1092.98   5
  -6   5  -8 905.002 438.740   2
   6  -5   8 1096.69 531.298   4
  -6  -5  -8 1058.96 583.639   2
  -6  -5  -8 1301.47 415.569   5
  -6  -5  -9 505.217 516.716   2
  -6   5  -9 396.362 371.364   2
   6  -5   9-149.973 368.652   4
  -6  -5 -10 1190.50 586.273   2
  -6   5 -10 1338.70 713.528   2
   6  -5  10 1888.26 752.116   4
  -6   5 -11 3306.15 1070.26   2
  -6  -5 -11 1596.45 755.375   2
   6  -6 -17 3807.93 1077.32   5
  -6   6  16 1561.50 797.271   3
  -6  -6  16 1739.24 686.972   3
   6  -6 -16 2272.15 758.813   5
  -6   6  15 5450.18 1193.06   3
  -6  -6  15 5954.57 1286.64   3
   6  -6 -15 6473.23 1277.26   5
  -6   6  14 5814.17 1197.06   3
  -6  -6  14 7421.59 1408.44   3
   6  -6 -14 7341.69 1368.32   5
  -6   6  13 5688.34 1166.26   3
  -6  -6  13 6042.97 1194.12   3
   6  -6 -13 6311.58 1215.98   5
  -6   6  12 188.811 379.796   3
  -6  -6  12 3.37094 295.538   3
   6  -6 -12-195.580 261.050   5
   6  -6 -11 2077.45 654.033   1
  -6   6  11 2417.78 717.646   3
  -6  -6  11 1664.17 566.078   3
   6  -6 -11 1478.89 548.989   5
  -6   6  10 10779.2 1349.16   3
  -6  -6  10 10484.1 1427.08   3
   6   6 -10 11321.5 1394.38   1
   6  -6 -10 11220.9 1432.66   1
  -6  -6  10 10970.2 1256.49   6
  -6   6  10 12125.6 1070.29   4
   6  -6 -10 8736.81 1263.02   5
  -6   6   9 357.427 176.102   4
   6  -6  -9 420.416 264.539   1
  -6  -6   9 127.888 283.704   6
   6  -6  -9-69.9829 326.616   5
   6   6  -8 7111.85 1051.08   1
   6  -6  -8 7370.03 1098.71   1
  -6  -6   8 5466.74 962.672   6
  -6   6   8 7370.29 677.294   4
   6  -6  -8 6824.64 1052.04   5
  -6   6   7 112.460 96.6075   4
   6   6  -7-88.4717 287.161   1
   6  -6  -7 718.104 379.507   1
  -6  -6   7 198.851 262.943   6
   6   6  -6 17670.3 1581.18   1
   6  -6  -6 19191.6 1692.53   1
  -6  -6   6 14900.2 1558.65   6
   6   6  -5 4456.88 799.722   1
   6  -6  -5 5613.74 936.117   1
  -6  -6   5 4546.99 911.390   6
   6   6  -4 58812.6 2817.81   1
   6  -6  -4 58574.8 2929.21   1
  -6  -6   4 55375.7 3086.39   6
   6   6  -3 295.230 215.029   1
   6  -6  -3 173.356 323.604   1
   6   6  -2 7210.95 1004.27   1
   6  -6  -2 8390.96 1124.54   1
   6   6  -1 54355.5 2744.96   1
   6  -6  -1 52019.4 2823.72   1
   6   6   0 98076.5 3799.60   1
   6  -6   0 96160.5 3940.85   1
  -6   6   0 104357. 3726.68   2
  -6  -6   0 102028. 2169.97   5
   6   6   1 43390.3 2568.74   1
   6  -6   1 44157.2 2730.55   1
  -6  -6  -1 41696.2 2574.57   2
  -6   6  -1 42679.8 2425.36   2
  -6  -6  -1 44695.0 1506.76   5
   6   6   2 67.5754 268.293   1
   6  -6   2 51.0889 292.631   1
  -6  -6  -2 507.840 373.249   2
  -6   6  -2 136.581 203.179   2
  -6  -6  -2 45.3425 101.158   5
   6  -6   3 247.195 236.047   1
   6   6   3 520.757 400.821   1
  -6  -6  -3 8.49220 230.272   2
  -6   6  -3 50.1302 265.749   2
  -6  -6  -3-15.9987 154.938   5
  -6  -6  -4 41686.9 2846.80   2
  -6   6  -4 37293.4 2516.18   2
  -6  -6  -4 43629.6 1848.15   5
  -6  -6  -5 106.708 352.209   2
  -6   6  -5-271.615 395.776   2
  -6  -6  -5-65.5068 203.659   5
  -6  -6  -6-249.161 302.047   2
  -6   6  -6-150.119 266.307   2
  -6  -6  -6-24.2182 176.211   5
  -6  -6  -7 13369.5 1788.19   2
  -6   6  -7 11863.9 1594.57   2
  -6  -6  -7 12948.5 1231.97   5
  -6  -6  -8 8570.43 1460.41   2
  -6   6  -8 8886.45 1431.61   2
  -6  -6  -8 9039.74 1077.33   5
  -6  -6  -9 4617.42 1145.20   2
  -6   6  -9 2200.59 764.092   2
  -6  -6 -10-98.2368 434.744   2
  -6   6 -10 29.7927 422.268   2
  -6   6 -11 1663.70 812.100   2
  -6  -6 -11 1537.36 780.200   2
   6  -7 -16-39.4105 265.232   5
  -6   7  15 1133.72 593.292   3
  -6  -7  15 140.969 408.235   3
   6  -7 -15 660.133 465.448   5
  -6   7  14 2197.01 740.336   3
  -6  -7  14 2162.26 771.489   3
   6  -7 -14 1818.26 759.672   5
  -6   7  13 11868.0 1611.75   3
  -6  -7  13 13509.9 1800.31   3
   6  -7 -13 12019.6 1682.86   5
  -6   7  12 16036.9 1777.73   3
  -6  -7  12 19190.6 2073.61   3
   6  -7 -12 15486.2 1854.66   5
   6   7 -11 145.594 410.992   1
   6  -7 -11 403.077 338.376   1
  -6   7  11 308.848 332.661   3
  -6  -7  11 509.858 360.997   3
   6  -7 -11 568.662 471.838   5
   6   7 -10 11904.6 1421.68   1
   6  -7 -10 9480.66 1321.28   1
  -6   7  10 8989.90 1230.63   3
  -6  -7  10 10834.9 1417.54   3
   6  -7 -10 9554.23 1398.94   5
   6   7  -9 3030.40 724.731   1
   6  -7  -9 2797.71 710.834   1
  -6  -7   9 2849.03 674.800   6
   6  -7  -9 2328.95 710.035   5
   6   7  -8 4939.70 903.760   1
   6  -7  -8 5989.02 998.419   1
  -6  -7   8 5731.92 978.351   6
   6  -7  -7 740.825 408.598   1
   6   7  -7 200.092 225.830   1
  -6  -7   7 559.912 371.443   6
   6   7  -6 3135.86 664.360   1
   6  -7  -6 2452.27 634.732   1
  -6  -7   6 2245.72 597.706   6
   6  -7  -5 8513.44 1133.87   1
   6   7  -5 9334.10 1148.51   1
  -6  -7   5 8145.63 1215.32   6
   6   7  -4 68315.5 3044.13   1
   6  -7  -4 66997.6 3145.17   1
  -6  -7   4 63430.3 3390.59   6
   6   7  -3 5379.68 889.728   1
   6  -7  -3 4537.16 868.359   1
  -6  -7   3 5638.85 1066.38   6
   6   7  -2 86340.5 3416.93   1
   6  -7  -2 90012.8 3702.60   1
   6  -7  -1 473.563 353.123   1
   6   7  -1-154.561 218.109   1
   6   7   0 2228.76 600.424   1
   6  -7   0 2105.24 602.688   1
   6   7   1-8.36714 274.683   1
   6  -7   1-159.866 277.513   1
  -6  -7  -1 382.706 377.735   2
  -6   7  -1-160.542 214.525   2
  -6  -7  -1 7.64748 120.785   5
   6   7   2 45585.9 2704.92   1
   6  -7   2 42710.0 2773.39   1
  -6  -7  -2 41064.8 2648.84   2
  -6   7  -2 38154.8 2374.44   2
  -6  -7  -2 44118.0 1831.44   5
   6  -7   3 2114.54 654.961   1
   6   7   3 2357.57 654.607   1
  -6  -7  -3 2293.60 647.470   2
  -6   7  -3 741.243 393.743   2
  -6  -7  -3 2186.79 435.289   5
  -6  -7  -4 556.951 400.110   2
  -6   7  -4 655.488 450.518   2
  -6  -7  -4 126.171 191.433   5
  -6  -7  -5 9094.87 1385.14   2
  -6   7  -5 8166.94 1272.12   2
  -6  -7  -5 9286.20 978.573   5
  -6  -7  -6 10349.7 1537.34   2
  -6   7  -6 9985.28 1410.50   2
  -6  -7  -6 9603.86 1044.43   5
  -6   7  -7-412.868 365.730   2
  -6  -7  -7 71.0729 334.758   2
  -6  -7  -7 105.157 202.028   5
  -6  -7  -8 741.053 542.067   2
  -6   7  -8 243.625 395.838   2
  -6  -7  -9 1037.75 586.642   2
  -6   7  -9 1115.38 544.848   2
  -6   7 -10 11739.4 1785.54   2
  -6  -7 -10 11447.1 1807.62   2
  -6  -7 -11 4138.04 1142.06   2
  -6   7 -11 2365.75 865.464   2
   6  -8 -16 4431.69 1236.67   5
  -6   8  15 16451.9 2053.12   3
  -6  -8  15 14712.2 2085.27   3
   6  -8 -15 16742.2 2156.16   5
  -6   8  14 707.355 460.955   3
  -6  -8  14 1704.84 823.771   3
   6  -8 -14 1735.36 804.029   5
  -6   8  13 1136.95 645.988   3
  -6  -8  13 1863.71 735.544   3
   6  -8 -13 384.506 408.133   5
   6   8 -12 303.803 373.945   1
   6  -8 -12 446.367 332.255   1
  -6   8  12 186.968 354.792   3
  -6  -8  12-124.365 325.674   3
   6  -8 -12-18.7166 377.176   5
   6   8 -11 8632.04 1259.64   1
   6  -8 -11 9995.16 1412.84   1
  -6   8  11 9322.40 1317.47   3
  -6  -8  11 10418.2 1519.08   3
   6  -8 -11 10218.4 1540.58   5
   6   8 -10 1128.75 430.960   1
   6  -8 -10 1526.27 563.457   1
  -6   8  10 2479.79 690.436   3
  -6  -8  10 773.208 391.115   3
   6  -8 -10 767.388 489.784   5
  -6   8   9 419.695 270.524   3
  -6  -8   9 1738.10 648.756   3
  -6  -8   9 1064.62 441.031   6
   6   8  -9 1640.25 526.839   1
   6  -8  -9 1335.43 512.348   1
  -6  -8   8 1457.49 585.139   6
   6  -8  -8 2204.57 659.702   1
   6   8  -8 2848.29 708.501   1
  -6  -8   7 18134.0 1834.10   6
   6   8  -7 20657.3 1737.10   1
   6  -8  -7 22407.4 1896.95   1
  -6  -8   6 4178.84 952.954   6
   6   8  -6 4864.72 831.699   1
   6  -8  -6 4862.51 890.205   1
  -6  -8   5 2696.47 725.952   6
   6   8  -5 1513.10 463.513   1
   6  -8  -5 2338.32 628.644   1
  -6  -8   4 7471.32 1241.40   6
   6  -8  -4 8639.73 1147.80   1
   6   8  -4 9796.58 1177.78   1
  -6  -8   3 19102.7 1956.66   6
   6   8  -3 16917.8 1518.10   1
   6  -8  -3 19128.6 1706.06   1
  -6  -8   2 2388.19 770.963   6
   6   8  -2 1369.78 451.148   1
   6  -8  -2 1834.99 575.182   1
  -6  -8   1 12724.6 1611.35   6
   6   8  -1 14222.1 1415.25   1
   6  -8  -1 12166.7 1396.36   1
   6   8   0 1049.01 408.571   1
   6  -8   0 446.015 255.647   1
   6   8   1 11395.9 1325.12   1
   6  -8   1 12808.2 1493.37   1
  -6   8  -1 12049.0 1290.75   2
   6   8   2 18801.8 1735.84   1
   6  -8   2 17436.1 1819.07   1
  -6  -8  -2 18378.5 1771.82   2
  -6   8  -2 17208.2 1580.86   2
  -6  -8  -2 17659.6 1277.30   5
  -6  -8  -3 13746.7 1596.75   2
  -6   8  -3 11350.5 1338.95   2
  -6  -8  -3 14227.9 1176.24   5
  -6  -8  -4 21327.0 2036.48   2
  -6   8  -4 17901.6 1723.12   2
  -6  -8  -4 19136.4 1419.81   5
  -6  -8  -5 251.804 269.052   2
  -6   8  -5 244.891 266.451   2
  -6  -8  -5 257.808 245.413   5
  -6  -8  -6-128.110 344.010   2
  -6   8  -6-154.236 347.207   2
  -6  -8  -7 1151.89 520.443   2
  -6   8  -7 2286.37 713.770   2
  -6   8  -8 40.6713 329.075   2
  -6  -8  -8-120.205 307.378   2
  -6  -8  -9 2957.24 928.656   2
  -6   8  -9 3214.56 923.040   2
  -6  -8 -10 949.809 620.181   2
  -6   8 -10 2908.73 944.839   2
  -6   8 -11 3444.51 1001.36   2
  -6  -8 -11 4388.79 1174.25   2
   6  -9 -15 1362.37 686.985   5
  -6   9  14 3244.17 901.267   3
  -6  -9  14 4933.76 1230.90   3
   6  -9 -14 4438.62 1109.28   5
   6   9 -13 4013.66 915.241   1
   6  -9 -13 4577.77 1015.49   1
  -6   9  13 4751.52 1029.91   3
  -6  -9  13 5130.39 1174.29   3
   6  -9 -13 4416.01 1121.88   5
  -6   9  12 10051.0 1435.09   3
  -6  -9  12 10107.7 1552.28   3
   6   9 -12 8032.29 1270.32   1
   6  -9 -12 8657.59 1360.01   1
  -6  -9  12 7057.68 1240.16   7
   6  -9 -12 6823.34 1324.69   5
   6   9 -11 5705.37 1038.60   1
   6  -9 -11 5405.21 1040.44   1
  -6   9  11 5306.31 1000.65   3
  -6  -9  11 5270.45 1102.34   3
   6  -9 -11 6597.25 1291.90   5
   6   9 -10-40.7043 274.696   1
   6  -9 -10 196.293 281.807   1
  -6   9  10 286.162 293.062   3
  -6  -9  10 392.845 341.444   3
   6  -9 -10 683.109 557.793   5
  -6   9   9 28371.3 2123.50   3
  -6  -9   9 28413.2 2310.97   3
   6   9  -9 32752.9 2299.35   1
   6  -9  -9 32219.6 2393.86   1
   6   9  -8 4111.07 822.408   1
   6  -9  -8 3590.71 797.117   1
  -6  -9   8 2772.91 757.195   6
   6   9  -7 4539.32 838.774   1
   6  -9  -7 3356.94 739.440   1
  -6  -9   7 2804.03 787.475   6
   6  -9  -6 6904.53 1052.63   1
   6   9  -6 4840.59 851.920   1
  -6  -9   6 5634.76 1063.21   6
   6   9  -5 810.930 352.709   1
   6  -9  -5 512.412 338.851   1
  -6  -9   5 337.506 371.168   6
   6   9  -4 15450.9 1454.36   1
   6  -9  -4 16103.4 1580.66   1
  -6  -9   4 15368.3 1791.97   6
   6   9  -3 10090.2 1157.61   1
   6  -9  -3 10121.4 1262.72   1
  -6  -9   3 11728.7 1579.44   6
   6  -9  -2 6339.99 1011.28   1
   6   9  -2 5479.49 864.025   1
  -6  -9   2 5148.51 1076.88   6
   6   9  -1 2981.93 657.721   1
   6  -9  -1 2936.18 747.827   1
  -6  -9   1 2989.33 875.346   6
   6  -9   0 2566.84 684.472   1
   6   9   0 2870.53 654.703   1
  -6  -9   0 2732.99 792.833   6
   6  -9   1 1029.70 441.978   1
   6   9   1 1546.16 478.212   1
  -6  -9  -1 1719.45 673.918   6
   6  -9   2 1174.61 476.355   1
   6   9   2 801.339 458.114   1
  -6  -9  -2 845.153 397.736   2
  -6   9  -2 815.730 323.410   2
  -6  -9  -2 1196.84 382.456   5
  -6  -9  -3 44.4480 371.851   2
  -6   9  -3-206.690 243.982   2
  -6  -9  -3 32.9134 187.936   5
  -6  -9  -4 7035.21 1171.29   2
  -6   9  -4 6581.43 1042.22   2
  -6  -9  -4 7366.55 952.971   5
  -6  -9  -5 627.169 462.784   2
  -6   9  -5 287.875 306.701   2
  -6  -9  -6 57.5154 351.836   2
  -6   9  -6 9.66131 240.145   2
  -6  -9  -7 3495.15 914.718   2
  -6   9  -7 3806.98 898.509   2
  -6  -9  -8 4535.75 1045.89   2
  -6   9  -8 3883.70 946.598   2
  -6   9  -9 6519.66 1247.89   2
  -6  -9  -9 12607.1 1822.54   2
  -6  -9 -10-722.383 546.744   2
  -6   9 -10 552.361 468.302   2
  -6   9 -11 964.504 419.546   2
   6 -10 -14-16.9082 258.161   1
  -6 -10  14 525.671 613.515   3
   6  10 -13 4658.55 980.984   1
   6 -10 -13 2125.59 771.819   1
  -6  10  13 3641.76 958.584   3
  -6 -10  13 1918.78 758.333   3
   6 -10 -13 1595.01 720.530   5
  -6  10  12 13081.7 1624.24   3
  -6 -10  12 14813.8 1916.20   3
   6 -10 -12 12632.5 1649.51   1
   6  10 -12 16155.1 1770.16   1
  -6 -10  12 16075.4 1865.46   7
   6 -10 -12 15139.9 2034.39   5
  -6  10  11 1051.72 569.711   3
  -6 -10  11 299.629 294.943   3
   6  10 -11 613.960 294.391   1
   6 -10 -11 580.934 338.007   1
  -6 -10  11 1355.30 634.664   7
   6 -10 -11 766.685 569.711   5
  -6  10  10 8922.22 1248.47   3
  -6 -10  10 9610.84 1410.41   3
   6 -10 -10 10394.4 1406.64   1
   6  10 -10 11835.9 1416.05   1
  -6  10   9 3208.44 743.599   3
  -6 -10   9 3294.37 818.920   3
   6 -10  -9 2868.87 758.060   1
   6  10  -9 2250.42 588.661   1
  -6  10   8 1456.89 484.220   3
  -6 -10   8 2303.00 656.576   3
   6  10  -8 964.523 418.447   1
   6 -10  -8 1915.79 618.117   1
  -6 -10   7 59.7226 320.943   6
   6  10  -7 36.9873 205.257   1
   6 -10  -7 38.5285 261.011   1
  -6 -10   6 9118.40 1409.39   6
   6  10  -6 11448.7 1279.28   1
   6 -10  -6 12793.5 1451.34   1
  -6 -10   5 13574.6 1728.31   6
   6  10  -5 14138.6 1393.39   1
   6 -10  -5 13055.7 1444.02   1
  -6 -10   4 5550.83 1131.86   6
   6  10  -4 6786.27 949.512   1
   6 -10  -4 6816.15 1040.72   1
  -6 -10   3 2947.48 852.773   6
   6  10  -3 2206.20 552.277   1
   6 -10  -3 1868.08 550.117   1
  -6 -10   2 2412.68 807.116   6
   6  10  -2 1494.78 406.665   1
   6 -10  -2 1237.19 467.337   1
  -6 -10   1 17888.9 2002.55   6
   6  10  -1 20464.5 1679.75   1
   6 -10  -1 17305.8 1685.04   1
  -6 -10   0 1395.38 653.540   6
   6  10   0 302.841 231.764   1
   6 -10   0 1116.19 506.363   1
  -6 -10  -1 13379.1 1769.99   6
   6  10   1 14898.7 1502.70   1
   6 -10   1 13857.5 1613.33   1
  -6  10  -2 988.838 410.062   2
  -6 -10  -2 1413.13 614.597   6
  -6 -10  -3 2384.08 667.681   2
  -6  10  -3 2623.93 629.503   2
  -6 -10  -3 4481.75 1086.98   6
  -6 -10  -4 9466.05 1345.58   2
  -6  10  -4 10063.0 1272.85   2
  -6 -10  -4 9767.85 1536.75   6
  -6 -10  -5 3043.47 804.090   2
  -6  10  -5 3360.37 787.563   2
  -6 -10  -5 3318.75 995.681   6
  -6 -10  -6 13536.9 1746.07   2
  -6  10  -6 14598.1 1643.09   2
  -6 -10  -6 14131.7 1871.95   6
  -6 -10  -7 3257.83 902.094   2
  -6  10  -7 3243.55 867.308   2
  -6 -10  -7 2997.30 911.474   6
  -6 -10  -8 488.986 461.445   2
  -6  10  -8 912.951 505.093   2
  -6 -10  -9 1114.80 545.398   2
  -6  10  -9 2208.59 758.434   2
  -6  10 -10 3059.49 878.517   2
  -6 -10 -10 2106.59 756.252   2
  -6 -10 -10 3757.15 1046.76   6
  -6 -11  13 1057.10 508.893   3
   6 -11 -13 492.575 378.448   5
  -6 -11  12 444.832 426.703   3
  -6 -11  12 359.090 391.056   7
  -6 -11  11 1933.96 721.300   3
  -6 -11  11 820.815 631.190   7
   6 -11 -11 1999.34 780.659   5
  -6 -11  10 3221.90 883.005   3
  -6 -11  10 3005.46 910.899   7
  -6 -11   9 7219.26 1199.42   3
  -6 -11   9 4684.31 1144.56   7
  -6 -11   8 163.423 218.231   3
   6 -11  -8 151.922 263.489   1
  -6 -11   7 67065.9 3387.89   3
  -6 -11   7 65016.4 3867.71   6
   6 -11  -7 68620.0 3403.05   1
  -6 -11   6 2991.35 893.784   6
   6 -11  -6 3165.84 739.781   1
  -6 -11   5 20083.0 2189.91   6
   6 -11  -5 17214.4 1676.04   1
  -6 -11   4 226.928 477.653   6
   6 -11  -4-829.241 409.213   1
  -6 -11   3 18751.1 2107.03   6
   6 -11  -3 17245.0 1660.27   1
  -6 -11   2 2408.64 850.654   6
   6 -11  -2 2018.46 581.411   1
  -6 -11   1 6870.09 1316.96   6
   6 -11  -1 6311.86 1054.40   1
  -6 -11   0-348.684 481.175   6
   6 -11   0 100.681 225.833   1
  -6 -11  -1 23840.1 2403.69   6
  -6 -11  -2 911.011 451.298   6
  -6 -11  -3 13704.8 1831.48   6
  -6 -11  -4 690.837 234.086   2
  -6 -11  -4 370.285 488.985   6
  -6 -11  -5 11050.7 1493.08   2
  -6 -11  -5 9799.48 1587.68   6
  -6 -11  -6-101.679 380.572   2
  -6 -11  -6 169.002 347.833   6
  -6 -11  -7 16002.5 1921.23   2
  -6 -11  -7 16842.4 2103.20   6
  -6 -11  -8 2580.17 880.393   6
   6 -12 -12 1882.44 815.803   5
  -6 -12  11 818.822 558.574   7
   6 -12 -11 435.204 373.903   5
  -6 -12  10 8705.94 1491.74   7
  -6 -12   9 8465.82 1534.94   7
  -6 -12   8 5153.58 1237.71   7
  -6 -12   7 959.602 595.621   7
  -6 -12   6 8043.39 1421.37   6
  -6 -12   5 9340.72 1551.73   6
  -6 -12   4 17689.3 2119.57   6
  -6 -12   3 377.345 443.015   6
  -6 -12   2 39.1204 403.280   6
  -6 -12   1 22453.7 2371.58   6
  -6 -12   0 1155.11 604.925   6
  -6 -12  -1 9211.65 1514.17   6
  -6 -12  -2 5631.68 1205.82   6
  -6 -12  -3 8663.47 1518.59   6
  -6 -12  -4 12295.0 1777.13   6
  -6 -12  -5 5990.18 1273.47   6
  -6 -12  -6 2203.87 861.850   6
  -6 -12  -7 2832.08 928.950   6
  -6 -13  11 663.901 491.749   7
  -6 -13  10 459.157 530.916   7
  -6 -13   9 4390.08 1125.75   7
  -6 -13   8 7002.38 1406.77   7
  -6 -13   7 1224.88 710.243   7
  -6 -13   6 198.172 377.287   7
  -6 -13   5 293.983 392.560   6
  -6 -13   5 92.2808 462.152   7
  -6 -13   4 9771.51 1653.11   6
  -6 -13   4 11996.3 1837.99   7
  -6 -13   3 9287.44 1570.73   6
  -6 -13   3 7076.39 1423.42   7
  -6 -13   2 14716.3 2015.93   6
  -6 -13   1 1764.22 692.009   6
  -6 -13   0-279.942 544.967   6
  -6 -13  -1 4918.94 1191.01   6
  -6 -13  -2 8388.85 1536.65   6
  -6 -13  -3 529.668 491.356   6
  -6 -13  -4 794.100 505.229   6
  -6 -13  -4-106.834 434.207   7
  -6 -14   9-389.061 683.091   7
  -6 -14   8 1413.42 703.603   7
  -6 -14   7 4025.82 1143.39   7
  -6 -14   6 1636.13 865.364   7
  -6 -14   5 250.599 366.472   7
  -6 -14   4 483.681 600.529   7
  -6 -14   3 1314.97 668.323   6
  -6 -14   3 4403.81 1252.95   7
  -6 -14   2 5424.96 1242.78   6
  -6 -14   2 5195.22 1318.75   7
  -6 -14   1 987.830 671.323   6
  -6 -14   1 795.708 611.888   7
  -6 -14   0 6452.50 1457.50   6
  -7   0  18-374.763 393.242   4
  -7   0  16-129.143 366.790   3
  -7   0  15 10255.8 1659.41   3
  -7   0  14-111.264 364.690   3
  -7   0  13 19204.1 2101.33   3
  -7   0  12 164.303 319.739   3
   7   0 -12 1093.95 620.477   1
   7   0 -11 54402.6 3298.07   1
  -7   0  10 140.727 208.872   6
   7   0 -10-352.897 356.197   1
   7   0  -9 286.340 290.095   1
   7   0  -8 656.615 438.616   1
   7   0  -7 2646.59 690.741   1
   7   0  -6 205.397 353.841   1
   7   0  -5 15932.4 1619.31   1
   7   0  -4 101.410 236.889   1
   7   0  -3 17817.3 1717.85   1
   7   0  -2 52.0384 324.647   1
   7   0  -1 12250.6 1452.43   1
   7   0   0 287.042 313.122   1
  -7   0   0 200.595 214.954   2
   7   0   1 20978.5 1968.72   1
  -7   0  -1 19633.8 1888.93   2
   7   0   2-194.188 287.940   1
  -7   0  -2 178.319 385.297   2
   7   0   3 287.527 394.856   1
  -7   0  -3-49.1878 280.719   2
   7   0   4 290.411 316.425   1
  -7   0  -4 250.763 267.551   2
  -7   0  -5 25720.0 2390.73   2
  -7   0  -6 476.816 413.925   2
  -7   0  -7 10449.1 1625.50   2
  -7   0  -8-14.7093 469.642   2
  -7   0  -9 1078.23 572.520   2
  -7   0 -10-250.036 538.822   2
  -7   1  18 508.699 382.884   4
  -7   1  17 250.246 308.674   4
  -7   1  16 5065.47 1280.33   3
  -7  -1  16 4159.93 1098.24   3
  -7   1  16 1413.19 510.619   4
  -7   1  15 1666.74 711.325   3
  -7  -1  15 2947.49 955.222   3
  -7   1  14 23087.8 2378.24   3
  -7  -1  14 21986.7 2324.60   3
  -7   1  13 1025.79 621.901   3
  -7  -1  13 1746.40 643.944   3
  -7   1  12 13325.5 1680.72   3
  -7  -1  12 12747.0 1668.91   3
   7  -1 -12 13818.4 1731.02   1
   7   1 -12 13762.8 1716.14   1
   7  -1 -12 13800.3 1325.72   5
   7   1 -11 9900.62 1389.53   1
   7  -1 -11 10632.2 1476.93   1
   7  -1 -11 10235.8 1070.95   5
   7   1 -10 2437.56 698.562   1
   7  -1 -10 2098.74 664.340   1
  -7  -1  10 1626.93 464.903   6
   7  -1 -10 1951.02 458.614   5
   7   1  -9 7306.90 1153.51   1
   7  -1  -9 7980.06 1213.25   1
   7  -1  -9 9045.32 863.415   5
   7   1  -8 17045.0 1710.79   1
   7  -1  -8 14562.0 1611.30   1
   7  -1  -8 14350.6 994.500   5
   7   1  -7 8446.71 1208.97   1
   7  -1  -7 6424.28 1075.27   1
   7  -1  -7 5825.20 564.489   5
   7   1  -6 580.377 384.889   1
   7  -1  -6 868.265 454.798   1
   7  -1  -6 168.032 83.5365   5
   7   1  -5 8927.24 1227.31   1
   7  -1  -5 7884.00 1152.00   1
   7   1  -4 5425.41 949.967   1
   7  -1  -4 4994.01 915.901   1
   7   1  -3 799.326 403.874   1
   7  -1  -3 790.784 403.987   1
   7   1  -2 697.180 406.715   1
   7  -1  -2-133.001 325.048   1
   7   1  -1 161.798 338.471   1
   7  -1  -1 142.390 252.734   1
   7   1   0 13565.6 1561.45   1
   7  -1   0 11781.9 1474.59   1
  -7  -1   0 11519.8 1425.78   2
  -7   1   0 11168.5 1380.30   2
   7   1   1 5467.71 1025.39   1
   7  -1   1 6112.62 1061.06   1
  -7  -1  -1 6271.35 1107.51   2
  -7   1  -1 5471.09 998.862   2
   7   1   2 36563.7 2656.31   1
   7  -1   2 36644.6 2672.93   1
  -7  -1  -2 30143.3 2400.99   2
  -7   1  -2 34597.0 2536.98   2
   7   1   3 260.222 226.862   1
   7  -1   3 1260.64 569.346   1
  -7  -1  -3 550.733 423.192   2
  -7   1  -3 871.246 443.472   2
   7   1   4 6755.27 1208.23   1
   7  -1   4 6671.44 1230.47   1
  -7  -1  -4 6186.88 1195.57   2
  -7   1  -4 7571.59 1266.33   2
  -7  -1  -5 3768.64 974.335   2
  -7   1  -5 3290.74 891.544   2
  -7  -1  -6 584.409 435.941   2
  -7   1  -6-13.6458 233.871   2
  -7  -1  -7 6406.53 1297.51   2
  -7   1  -7 7015.10 1330.51   2
  -7  -1  -8-69.8684 336.166   2
  -7   1  -8 220.232 340.834   2
  -7  -1  -9 5880.06 1295.79   2
  -7   1  -9 4431.77 1112.64   2
  -7  -1 -10 4214.30 1179.11   2
  -7   1 -10 91.1230 371.367   2
  -7   2  16 5902.09 1298.00   3
  -7  -2  16 4902.62 1235.46   3
  -7   2  16 5641.50 1049.86   4
  -7   2  15 1348.73 732.104   3
  -7  -2  15 720.087 454.931   3
  -7   2  15 1767.43 592.420   4
   7  -2 -15 1032.62 489.472   5
  -7   2  14 377.752 571.007   3
  -7  -2  14 1956.81 742.764   3
   7  -2 -14 2011.09 627.382   5
  -7   2  13 1075.96 539.448   3
  -7  -2  13 1453.75 686.904   3
   7  -2 -13 1671.80 550.964   5
   7   2 -12 1777.74 715.611   1
   7  -2 -12 980.550 546.515   1
  -7   2  12 1479.35 593.589   3
  -7  -2  12 1219.12 602.138   3
   7  -2 -12 1537.72 493.494   5
   7   2 -11 8417.03 1314.18   1
   7  -2 -11 7107.70 1224.66   1
  -7  -2  11 7321.41 904.771   6
   7  -2 -11 8572.06 1023.64   5
   7   2 -10 2496.31 749.884   1
   7  -2 -10 2061.20 681.696   1
  -7  -2  10 2206.74 540.102   6
   7  -2 -10 2076.15 479.750   5
   7   2  -9 35512.1 2521.87   1
   7  -2  -9 31819.2 2420.60   1
  -7  -2   9 33991.1 2102.25   6
   7  -2  -9 33783.0 1784.76   5
   7   2  -8 9360.87 1279.18   1
   7  -2  -8 9068.04 1268.26   1
   7  -2  -8 8086.56 811.109   5
   7  -2  -7 10.0267 202.715   1
   7  -2  -7 39.5967 132.063   5
   7   2  -6 70597.4 3403.00   1
   7  -2  -6 67246.0 3360.68   1
   7  -2  -6 68020.9 1947.15   5
   7   2  -5 17068.1 1685.25   1
   7  -2  -5 16549.9 1671.76   1
   7  -2  -5 17074.9 870.992   5
   7   2  -4 15164.0 1584.58   1
   7  -2  -4 16327.9 1654.32   1
   7  -2  -4 13387.9 667.629   5
   7   2  -3 12911.6 1465.64   1
   7  -2  -3 13465.5 1516.78   1
   7  -2  -3 15614.0 622.674   5
   7   2  -2 21367.2 1891.74   1
   7  -2  -2 22192.8 1926.85   1
  -7   2   2 18945.6 1415.71   4
   7   2  -1 78070.6 3641.64   1
   7  -2  -1 76305.4 3625.93   1
  -7   2   1 74581.6 2832.54   4
   7   2   0 4517.71 906.662   1
   7  -2   0 4885.84 955.840   1
  -7  -2   0 3272.59 752.627   2
  -7   2   0 4098.56 873.240   2
  -7   2   0 5213.86 771.975   4
   7   2   1-20.7536 325.268   1
   7  -2   1 50.7917 259.406   1
  -7  -2  -1 214.592 270.078   2
  -7   2  -1 39.4206 347.115   2
   7   2   2 12417.5 1556.37   1
   7  -2   2 11148.4 1513.47   1
  -7  -2  -2 11896.6 1531.65   2
  -7   2  -2 8301.51 1257.16   2
   7   2   3 31408.7 2542.83   1
   7  -2   3 30830.2 2551.68   1
  -7  -2  -3 29435.1 2443.05   2
  -7   2  -3 34849.0 2590.81   2
   7   2   4 5391.19 1101.73   1
   7  -2   4 3445.47 911.679   1
  -7  -2  -4 5388.22 1109.14   2
  -7   2  -4 5054.47 1085.31   2
  -7  -2  -5 1831.49 706.478   2
  -7   2  -5 995.344 499.045   2
  -7  -2  -6 322.684 391.978   2
  -7   2  -6 513.294 491.362   2
  -7  -2  -7 1913.26 782.362   2
  -7   2  -7 1430.43 586.543   2
  -7  -2  -8 6591.21 1365.38   2
  -7   2  -8 7037.78 1407.64   2
  -7  -2  -9 1682.02 582.662   2
  -7   2  -9 2457.65 863.803   2
  -7  -2 -10 5428.12 1311.94   2
  -7   2 -10 3253.72 995.292   2
   7  -3 -17 5099.59 1146.48   5
  -7   3  16 1867.54 845.122   3
  -7  -3  16 809.011 715.638   3
   7  -3 -16 2714.74 820.827   5
  -7   3  15 379.724 580.645   3
  -7  -3  15 529.002 468.884   3
   7  -3 -15 649.603 459.718   5
  -7   3  14 566.685 442.040   3
   7  -3 -14-167.443 262.210   5
  -7   3  14 354.468 300.405   4
  -7   3  13 797.424 465.061   3
  -7  -3  13 2655.16 834.082   3
   7  -3 -13 1409.90 492.694   5
  -7   3  13 1554.06 465.831   4
   7   3 -12 52.8697 314.176   1
   7  -3 -12 456.874 399.374   1
  -7   3  12 540.174 292.614   3
  -7  -3  12 290.955 374.800   3
   7  -3 -12 688.448 402.169   5
   7   3 -11 388.245 359.798   1
   7  -3 -11-234.158 302.766   1
  -7  -3  11 544.706 268.429   6
   7  -3 -11 444.730 394.067   5
   7   3 -10 173.920 300.161   1
   7  -3 -10 747.532 459.807   1
  -7  -3  10 1116.29 417.546   6
   7  -3 -10 1345.34 431.375   5
   7   3  -9 21590.7 1972.70   1
   7  -3  -9 21949.6 2015.44   1
  -7  -3   9 20352.4 1680.62   6
   7  -3  -9 21266.2 1527.48   5
   7   3  -8 2936.43 734.443   1
   7  -3  -8 1835.05 636.993   1
  -7  -3   8 2524.31 666.005   6
   7  -3  -8 2201.22 487.139   5
   7   3  -7 37385.8 2509.36   1
   7  -3  -7 35151.0 2475.50   1
   7  -3  -7 36287.2 1754.49   5
   7   3  -6 284.534 281.795   1
   7  -3  -6 628.155 473.750   1
   7  -3  -6 1000.47 304.152   5
   7   3  -5 14997.5 1566.47   1
   7  -3  -5 12121.0 1429.59   1
   7  -3  -5 14702.1 1004.53   5
   7   3  -4 4392.61 869.190   1
   7  -3  -4 4827.90 930.387   1
   7  -3  -4 4565.66 534.040   5
   7   3  -3 128428. 4579.76   1
   7  -3  -3 121265. 4522.81   1
  -7   3   3 115974. 2978.85   4
   7   3  -2 13443.1 1484.76   1
   7  -3  -2 10674.3 1367.11   1
  -7   3   2 11865.5 944.313   4
   7   3  -1 1850.72 531.910   1
  -7   3   1 2899.47 472.591   4
   7   3   0 794.159 465.129   1
   7  -3   0 381.603 329.387   1
  -7  -3   0 86.9395 292.304   2
  -7   3   0 312.522 218.027   2
  -7   3   0 379.186 218.271   4
   7   3   1 45297.3 2868.80   1
   7  -3   1 40057.7 2767.28   1
  -7  -3  -1 38885.4 2680.96   2
  -7   3  -1 39695.8 2627.71   2
   7   3   2 746.265 480.756   1
   7  -3   2 926.863 506.840   1
  -7  -3  -2-7.57820 359.751   2
  -7   3  -2-297.805 322.893   2
   7  -3   3 1687.34 652.286   1
   7   3   3 2566.59 732.681   1
  -7  -3  -3 3378.53 858.824   2
  -7   3  -3 1196.11 530.858   2
   7   3   4 9185.08 1427.60   1
   7  -3   4 9816.13 1504.36   1
  -7  -3  -4 10575.0 1559.02   2
  -7   3  -4 6632.50 1176.73   2
  -7  -3  -5 53958.7 3517.13   2
  -7   3  -5 51948.6 3340.37   2
  -7  -3  -6 7916.11 1447.02   2
  -7   3  -6 7489.70 1306.80   2
  -7  -3  -7 4094.08 1056.14   2
  -7   3  -7 5514.34 1212.35   2
  -7  -3  -8 46.2428 489.177   2
  -7   3  -8 56.6770 257.555   2
  -7  -3  -9 1830.87 784.763   2
  -7   3  -9 2532.12 852.174   2
  -7  -3 -10-336.949 465.963   2
  -7   3 -10 583.598 675.862   2
   7  -4 -17-759.565 495.956   5
  -7   4  16 6122.50 1381.18   3
   7  -4 -16 6380.94 1266.40   5
  -7   4  15 2250.72 800.359   3
  -7  -4  15 1910.95 817.909   3
   7  -4 -15 470.688 256.004   5
  -7   4  14 906.158 536.108   3
  -7  -4  14 1724.28 707.163   3
   7  -4 -14 754.232 483.202   5
   7   4 -13 447.815 364.005   1
   7  -4 -13 426.424 410.817   1
  -7   4  13-141.815 264.450   3
  -7  -4  13 238.206 399.132   3
   7   4 -12 4170.83 936.655   1
   7  -4 -12 3208.51 878.455   1
  -7   4  12 1398.61 571.885   3
  -7  -4  12 3508.03 912.202   3
   7  -4 -12 3937.82 811.547   5
   7   4 -11 8843.23 1344.78   1
   7  -4 -11 8543.89 1355.15   1
  -7  -4  11 7519.63 1005.37   6
   7  -4 -11 8193.51 1134.77   5
   7   4 -10 162.947 338.137   1
  -7  -4  10 449.572 371.726   6
  -7   4  10 431.210 247.697   4
   7  -4 -10 56.7256 188.044   5
   7   4  -9 2039.15 634.943   1
   7  -4  -9 3349.33 798.807   1
  -7  -4   9 2102.22 606.287   6
   7  -4  -9 1748.48 438.142   5
  -7   4   9 2824.93 473.962   4
   7   4  -8 27000.7 2165.20   1
   7  -4  -8 28239.8 2257.51   1
  -7  -4   8 21043.5 1842.85   6
   7  -4  -8 23917.5 1673.32   5
   7   4  -7 20114.7 1848.32   1
   7  -4  -7 17718.9 1778.34   1
  -7  -4   7 20326.9 1839.50   6
   7  -4  -7 21253.6 1522.82   5
   7   4  -6 28213.5 2173.24   1
   7  -4  -6 25375.2 2094.03   1
   7  -4  -6 25262.2 1612.55   5
   7   4  -5 33011.2 2331.84   1
   7  -4  -5 28111.7 2204.75   1
   7  -4  -5 29212.0 1688.09   5
   7   4  -4 7446.21 1101.12   1
   7  -4  -4 6211.03 1046.97   1
   7   4  -3 3335.50 743.625   1
   7  -4  -3 3768.50 824.413   1
   7   4  -2-157.494 447.610   1
   7  -4  -2-17.7638 288.702   1
   7   4  -1 38554.3 2557.28   1
   7  -4  -1 33516.7 2467.44   1
   7   4   0 619.211 384.814   1
   7  -4   0 863.805 413.025   1
  -7  -4   0 364.395 329.093   2
  -7   4   0 733.910 395.197   2
   7   4   1 90.5806 263.165   1
   7  -4   1 225.257 371.465   1
  -7  -4  -1 434.323 395.713   2
  -7   4  -1 355.581 285.307   2
   7   4   2 148.361 245.399   1
   7  -4   2 741.034 522.583   1
  -7  -4  -2 331.429 393.875   2
  -7   4  -2-23.1130 300.369   2
   7   4   3 37453.7 2751.88   1
   7  -4   3 28839.1 2490.74   1
  -7  -4  -3 33771.6 2668.88   2
  -7   4  -3 38109.1 2666.35   2
   7  -4   4-100.639 295.635   1
  -7  -4  -4-79.0852 311.770   2
  -7   4  -4-162.565 393.625   2
  -7  -4  -5 297.275 337.698   2
  -7   4  -5 467.315 419.356   2
  -7  -4  -6 176.401 415.065   2
  -7   4  -6 220.439 343.715   2
  -7  -4  -7 12829.3 1845.86   2
  -7   4  -7 17741.0 2080.48   2
  -7  -4  -8 5306.10 1253.61   2
  -7   4  -8 4515.57 1078.78   2
  -7  -4  -9 1262.70 881.644   2
  -7   4  -9 1487.83 739.634   2
  -7  -4 -10 7466.12 1525.86   2
  -7   4 -10 8275.89 1613.18   2
   7  -5 -17 3679.18 1050.65   5
   7  -5 -16-1245.55 613.274   5
  -7   5  15 31.8597 368.818   3
  -7  -5  15 628.190 523.628   3
   7  -5 -15 14.5710 367.158   5
  -7   5  14 10630.3 1609.64   3
  -7  -5  14 6080.67 1286.99   3
   7  -5 -14 7432.95 1284.20   5
   7   5 -13 288.342 250.359   1
   7  -5 -13-3.70904 293.675   1
  -7   5  13 378.090 425.949   3
  -7  -5  13 64.6718 327.169   3
   7  -5 -13 157.578 255.511   5
   7   5 -12 779.276 501.086   1
   7  -5 -12 687.443 357.827   1
  -7   5  12 2711.30 778.092   3
  -7  -5  12 1481.04 666.684   3
   7  -5 -12 1243.00 542.563   5
  -7  -5  11 12973.9 1683.64   3
  -7   5  11 10275.8 1442.26   3
   7   5 -11 12714.7 1596.50   1
   7  -5 -11 11422.6 1578.33   1
  -7  -5  11 12194.1 1340.01   6
   7  -5 -11 10398.2 1332.24   5
   7   5 -10 11678.1 1505.77   1
   7  -5 -10 13473.1 1640.62   1
  -7  -5  10 12885.9 1424.98   6
   7  -5 -10 10807.7 1322.04   5
   7   5  -9 4087.17 852.337   1
   7  -5  -9 3932.01 894.371   1
  -7  -5   9 4908.82 920.516   6
   7  -5  -9 2052.26 567.844   5
   7   5  -8 14147.2 1586.12   1
   7  -5  -8 14891.2 1664.30   1
  -7  -5   8 11569.9 1403.08   6
   7  -5  -8 13806.2 1398.91   5
   7   5  -7 6873.95 1082.90   1
   7  -5  -7 5665.55 1063.40   1
  -7  -5   7 6469.80 1083.78   6
   7  -5  -7 7708.03 1016.74   5
   7   5  -6 2788.37 730.945   1
   7  -5  -6 2383.77 665.639   1
  -7  -5   6 2006.94 668.598   6
   7  -5  -6 2907.11 615.283   5
   7   5  -5 1247.97 533.676   1
   7  -5  -5 1075.16 504.777   1
   7   5  -4 13573.1 1510.08   1
   7  -5  -4 11696.0 1419.17   1
   7   5  -3 299.581 219.577   1
   7  -5  -3 696.570 445.036   1
   7   5  -2 364.786 241.526   1
   7  -5  -2 316.460 323.613   1
   7   5  -1 21025.6 1879.73   1
   7  -5  -1 21940.7 2001.59   1
   7   5   0 2645.39 757.162   1
   7  -5   0 1021.05 516.071   1
   7   5   1 44520.6 2843.78   1
   7  -5   1 43527.9 2929.09   1
  -7  -5  -1 43738.6 2878.19   2
  -7   5  -1 41526.1 2659.50   2
   7   5   2 2389.89 703.524   1
   7  -5   2 2034.89 662.800   1
  -7  -5  -2 2768.95 808.062   2
  -7   5  -2 2469.93 687.927   2
   7   5   3 4999.82 1033.93   1
   7  -5   3 3208.09 918.706   1
  -7  -5  -3 4473.91 963.039   2
  -7   5  -3 2540.23 694.107   2
  -7  -5  -4 1605.04 685.254   2
  -7   5  -4 1173.33 505.139   2
  -7  -5  -5 753.381 537.708   2
  -7   5  -5-195.075 238.746   2
  -7  -5  -6 5850.68 1239.72   2
  -7   5  -6 5429.31 1121.70   2
  -7  -5  -7 7557.48 1436.08   2
  -7   5  -7 10103.0 1575.96   2
  -7   5  -8 5053.78 1177.67   2
  -7  -5  -8 6786.40 1394.33   2
  -7  -5  -9 4131.90 1183.18   2
  -7   5  -9 3064.02 926.438   2
  -7   5 -10-1148.89 653.589   2
   7  -6 -16 1155.48 496.715   5
  -7   6  15 2274.26 848.502   3
  -7  -6  15 1785.55 804.062   3
   7  -6 -15 3749.00 968.343   5
   7   6 -14 2011.31 765.363   1
   7  -6 -14 420.338 282.839   1
  -7   6  14 966.840 645.804   3
  -7  -6  14 637.176 554.045   3
   7  -6 -14 421.733 345.821   5
   7   6 -13 5761.89 1152.05   1
   7  -6 -13 6223.03 1238.75   1
  -7   6  13 6319.01 1185.68   3
  -7  -6  13 5718.80 1210.29   3
   7  -6 -13 6512.57 1210.65   5
   7   6 -12 13479.8 1675.88   1
   7  -6 -12 13924.1 1770.42   1
  -7  -6  12 16457.0 1945.13   3
  -7   6  12 11259.0 1546.31   3
   7  -6 -12 14430.5 1711.18   5
  -7   6  11 15157.2 1742.55   3
  -7  -6  11 13990.7 1758.58   3
   7   6 -11 13291.3 1635.36   1
   7  -6 -11 15370.1 1829.56   1
  -7  -6  11 13723.4 1498.29   6
   7  -6 -11 10414.5 1422.09   5
   7   6 -10 9920.16 1371.36   1
   7  -6 -10 6608.54 1168.67   1
  -7  -6  10 8731.61 1213.13   6
   7  -6 -10 8197.18 1236.20   5
   7   6  -9 2921.47 771.542   1
   7  -6  -9 1503.81 603.033   1
  -7  -6   9 2044.29 623.119   6
   7  -6  -9 1084.14 459.860   5
   7   6  -8 453.390 301.933   1
  -7  -6   8 1361.99 556.320   6
   7  -6  -8 950.338 432.809   5
   7   6  -7 11704.4 1431.08   1
   7  -6  -7 15077.7 1644.82   1
  -7  -6   7 11658.0 1482.41   6
   7  -6  -7 10714.9 1305.91   5
  -7  -6   6 5995.48 1103.52   6
   7  -6  -6 5441.87 989.235   1
   7   6  -6 6831.07 1084.83   1
  -7  -6   5 165.395 390.230   6
   7   6  -5 158.551 206.579   1
   7  -6  -5 210.099 350.997   1
   7   6  -4 8225.91 1168.49   1
   7  -6  -4 9629.45 1309.12   1
   7   6  -3 3083.06 724.332   1
   7  -6  -3 3621.56 842.863   1
   7   6  -2 87.7334 327.165   1
   7  -6  -2 847.181 403.967   1
   7   6  -1-8.63937 345.442   1
   7  -6  -1 204.274 275.974   1
   7   6   0 1376.93 616.361   1
   7  -6   0 989.270 542.328   1
   7  -6   1 2241.77 731.505   1
   7   6   1 440.440 452.484   1
  -7  -6  -1 1564.43 595.211   2
  -7   6  -1 1826.38 620.646   2
   7   6   2 925.126 499.402   1
   7  -6   2 2167.59 725.164   1
  -7  -6  -2 1136.01 492.217   2
  -7   6  -2 1257.39 539.274   2
   7  -6   3 297.987 370.187   1
   7   6   3 637.723 404.602   1
  -7  -6  -3 504.925 506.387   2
  -7   6  -3 972.168 451.299   2
  -7   6  -4 1296.59 561.149   2
  -7  -6  -4 386.401 453.189   2
  -7  -6  -5 11876.5 1728.76   2
  -7   6  -5 14169.5 1743.00   2
  -7  -6  -6 6716.03 1331.73   2
  -7   6  -6 7525.75 1293.08   2
  -7  -6  -7 1542.91 692.477   2
  -7   6  -7 2173.00 771.953   2
  -7  -6  -8 2949.68 999.576   2
  -7   6  -8 3264.68 947.572   2
  -7   6  -9 2010.04 773.224   2
  -7  -6  -9 1753.56 772.156   2
   7  -7 -16 783.875 573.471   5
   7  -7 -15 13749.4 1939.16   1
   7   7 -15 16774.2 2038.68   1
  -7   7  15 18806.1 2251.39   3
  -7  -7  15 18582.9 2366.92   3
   7  -7 -15 15247.8 2021.95   5
   7   7 -14 2312.48 843.367   1
   7  -7 -14 533.647 470.240   1
  -7   7  14 497.949 392.179   3
  -7  -7  14 721.400 485.173   3
   7  -7 -14 995.189 585.012   5
   7   7 -13 16881.6 1940.36   1
   7  -7 -13 16186.1 1976.96   1
  -7   7  13 17786.9 2020.33   3
  -7  -7  13 16215.5 2041.60   3
   7  -7 -13 13584.5 1784.37   5
   7   7 -12 6131.38 1149.65   1
   7  -7 -12 6117.67 1193.13   1
  -7   7  12 9186.22 1404.31   3
  -7  -7  12 5635.86 1175.35   3
   7  -7 -12 7387.28 1290.69   5
   7   7 -11 1482.84 578.219   1
   7  -7 -11 509.696 415.562   1
  -7   7  11 171.075 247.378   3
  -7  -7  11 811.329 541.410   3
   7  -7 -11-349.891 436.242   5
   7   7 -10 2129.15 708.535   1
   7  -7 -10 1170.09 548.773   1
  -7  -7  10 2385.04 686.145   6
   7  -7 -10 1309.74 577.240   5
   7   7  -9 5990.40 1077.08   1
   7  -7  -9 4962.12 1013.60   1
  -7  -7   9 4268.74 931.785   6
   7  -7  -9 5160.60 981.146   5
   7   7  -8 16579.6 1726.69   1
   7  -7  -8 16569.6 1777.24   1
  -7  -7   8 15183.5 1731.05   6
   7  -7  -8 15459.7 1703.04   5
  -7  -7   7 1221.23 541.916   6
   7   7  -7 366.690 350.951   1
   7  -7  -7 753.815 465.722   1
  -7  -7   6 10518.3 1494.35   6
   7   7  -6 13665.7 1518.87   1
   7  -7  -6 13867.5 1584.29   1
  -7  -7   5 969.652 512.568   6
   7   7  -5 1987.97 598.540   1
   7  -7  -5 1018.01 473.380   1
  -7  -7   4 13145.4 1685.79   6
   7  -7  -4 10098.7 1346.99   1
   7   7  -4 10773.9 1341.63   1
   7   7  -3 1473.58 509.902   1
   7  -7  -3 1512.13 621.713   1
   7   7  -2 5199.01 968.483   1
   7  -7  -2 7301.79 1200.01   1
   7   7  -1 3618.19 793.998   1
   7  -7  -1 2407.71 654.004   1
   7   7   0 17875.6 1764.45   1
   7  -7   0 17683.7 1870.93   1
   7   7   1 12122.1 1506.69   1
   7  -7   1 12995.7 1642.17   1
  -7  -7  -1 8816.08 1320.07   2
  -7   7  -1 8527.08 1206.88   2
   7   7   2 24391.9 2177.76   1
   7  -7   2 26584.5 2405.61   1
  -7  -7  -2 20479.3 2063.86   2
  -7   7  -2 25670.9 2114.31   2
   7   7   3 21070.4 2074.61   1
   7  -7   3 21425.0 2214.14   1
  -7  -7  -3 18623.6 2001.09   2
  -7   7  -3 22026.0 2045.09   2
  -7  -7  -4 467.512 395.119   2
  -7   7  -4-300.669 378.745   2
  -7  -7  -5 5315.01 1169.99   2
  -7   7  -5 4478.81 976.341   2
  -7  -7  -6 2719.78 851.855   2
  -7   7  -6 2705.61 774.406   2
  -7  -7  -7 1745.54 739.331   2
  -7   7  -7 1002.77 522.455   2
  -7  -7  -8 411.677 540.746   2
  -7   7  -8 136.042 289.128   2
  -7  -7  -9 939.801 601.849   2
  -7   7  -9 1799.68 768.712   2
   7   8 -15-151.296 321.591   1
   7  -8 -15 1.07497 411.875   1
  -7   8  15-2.09732 271.540   3
   7  -8 -15 637.470 492.554   5
   7   8 -14 725.253 505.807   1
   7  -8 -14 1313.98 568.205   1
  -7   8  14 12.6520 337.053   3
  -7  -8  14 1428.58 764.054   3
   7  -8 -14 366.580 347.079   5
   7   8 -13 470.505 400.320   1
   7  -8 -13 1253.75 561.374   1
  -7   8  13 1071.39 592.433   3
  -7  -8  13-125.584 324.928   3
   7  -8 -13 268.842 524.786   5
   7  -8 -12 14189.5 1779.08   1
   7   8 -12 13451.8 1679.99   1
  -7   8  12 10774.8 1532.00   3
  -7  -8  12 12674.7 1774.47   3
   7  -8 -12 12158.5 1728.95   5
   7   8 -11 3759.86 879.553   1
   7  -8 -11 3209.63 877.404   1
  -7   8  11 2409.78 725.737   3
  -7  -8  11 2764.82 834.213   3
   7  -8 -11 2206.16 772.229   5
  -7   8  10 30236.9 2368.05   3
  -7  -8  10 37254.3 2829.97   3
   7   8 -10 36410.6 2637.22   1
   7  -8 -10 32898.8 2617.62   1
  -7  -8  10 31002.8 2459.73   6
   7  -8 -10 33265.9 2717.48   5
   7   8  -9 13818.2 1632.06   1
   7  -8  -9 13722.4 1669.34   1
  -7  -8   9 15109.4 1744.75   6
   7  -8  -9 15042.5 1813.20   5
  -7  -8   8 4489.56 992.047   6
   7   8  -8 4424.82 926.108   1
   7  -8  -8 3905.77 901.561   1
  -7  -8   7 1497.92 578.514   6
   7   8  -7 2774.37 738.637   1
   7  -8  -7 1799.08 641.132   1
  -7  -8   6 7679.79 1275.50   6
   7   8  -6 8852.43 1236.82   1
   7  -8  -6 10365.7 1396.71   1
  -7  -8   5 294.092 260.103   6
   7   8  -5 226.641 267.612   1
   7  -8  -5 712.133 487.519   1
  -7  -8   4 473.131 385.497   6
   7   8  -4-133.178 293.314   1
   7  -8  -4 52.2928 261.426   1
  -7  -8   3 1323.74 668.778   6
   7   8  -3 978.433 402.836   1
   7  -8  -3 945.449 496.847   1
  -7  -8   2 40011.5 3018.85   6
   7   8  -2 43699.1 2694.87   1
   7  -8  -2 42737.5 2830.86   1
   7   8  -1 8324.55 1209.85   1
   7  -8  -1 9865.96 1399.69   1
   7   8   0 23857.8 2047.86   1
   7  -8   0 24437.8 2211.71   1
   7   8   1-260.001 331.765   1
   7  -8   1 391.036 371.209   1
   7   8   2 7700.32 1207.87   1
   7  -8   2 8837.70 1400.79   1
  -7  -8  -2 7304.73 1242.12   2
  -7   8  -2 8389.07 1215.62   2
  -7  -8  -3 5288.54 1074.62   2
  -7   8  -3 3733.16 860.966   2
  -7  -8  -4 14451.0 1822.07   2
  -7   8  -4 17148.7 1823.24   2
  -7  -8  -5-173.654 371.445   2
  -7   8  -5-237.018 312.064   2
  -7  -8  -6 171.192 443.056   2
  -7   8  -6 112.652 264.260   2
  -7  -8  -7 1172.93 710.310   2
  -7   8  -7-35.1282 274.936   2
  -7  -8  -8 1353.23 663.848   2
  -7   8  -8 58.3821 454.892   2
  -7  -8  -9 4122.27 1165.95   2
  -7   8  -9 6157.66 1322.96   2
  -7   9  15 2376.67 876.106   3
   7   9 -14 823.716 459.435   1
   7  -9 -14 227.170 307.798   1
  -7   9  14 865.147 438.522   3
  -7  -9  14 636.087 561.129   3
   7  -9 -14 1172.55 681.427   5
   7   9 -13 11750.5 1614.35   1
   7  -9 -13 11246.7 1662.57   1
  -7   9  13 10008.6 1522.60   3
  -7  -9  13 8980.04 1607.57   3
   7  -9 -13 10892.8 1694.08   5
   7   9 -12 99.3590 284.686   1
   7  -9 -12 357.933 396.639   1
  -7   9  12 115.060 275.902   3
  -7  -9  12-62.9516 360.198   3
   7  -9 -12 577.069 479.892   5
   7   9 -11 2836.05 779.206   1
   7  -9 -11 2672.56 780.891   1
  -7   9  11 2842.41 799.421   3
  -7  -9  11 2322.75 773.128   3
   7  -9 -11 3320.60 948.621   5
   7   9 -10 638.557 407.681   1
   7  -9 -10 645.616 321.503   1
  -7   9  10 309.372 290.785   3
  -7  -9  10 1400.09 534.681   3
   7  -9 -10 589.560 298.850   5
  -7  -9   9 4239.03 973.404   6
   7   9  -9 3296.79 825.693   1
   7  -9  -9 4726.53 1026.60   1
  -7  -9   8 5672.14 1138.26   6
   7   9  -8 5767.77 1047.17   1
   7  -9  -8 5519.18 1060.27   1
   7  -9  -7 10170.4 1416.07   1
   7   9  -7 11500.5 1422.72   1
  -7  -9   6 452.472 381.337   6
   7  -9  -6-102.438 281.318   1
  -7  -9   5 2690.03 880.928   6
   7   9  -5 2024.54 607.108   1
   7  -9  -5 1834.88 604.315   1
  -7  -9   4 19164.3 2118.92   6
   7   9  -4 23594.9 1967.82   1
   7  -9  -4 18431.0 1891.04   1
  -7  -9   3 15818.7 1938.16   6
   7   9  -3 19086.5 1771.97   1
   7  -9  -3 16601.1 1793.43   1
  -7  -9   2 13647.2 1815.29   6
   7   9  -2 16429.6 1656.37   1
   7  -9  -2 13704.4 1623.54   1
  -7  -9   1 2254.67 847.411   6
   7   9  -1 2366.21 648.473   1
   7  -9  -1 1984.36 654.972   1
  -7  -9   0 1495.62 655.593   6
   7   9   0 1519.67 587.066   1
   7  -9   0 1378.59 568.855   1
   7   9   1 35462.3 2526.60   1
   7  -9   1 35713.9 2752.51   1
   7  -9   2 1307.58 593.300   1
   7   9   2 1258.68 582.548   1
  -7   9  -2 778.246 461.527   2
  -7  -9  -3 1859.20 677.726   2
  -7   9  -3 4317.97 861.508   2
  -7  -9  -4 10048.5 1508.38   2
  -7   9  -4 8686.16 1290.41   2
  -7  -9  -5 3505.30 959.687   2
  -7   9  -5 2509.28 760.750   2
  -7   9  -6 8753.86 1380.87   2
  -7  -9  -6 8471.15 1472.96   2
  -7  -9  -7 1326.80 697.537   2
  -7   9  -7-380.290 404.727   2
  -7  -9  -8 327.599 590.051   2
  -7   9  -8-299.746 440.891   2
  -7  -9  -9 1012.85 602.610   2
  -7   9  -9 847.137 568.461   2
  -7 -10  14 666.319 534.093   3
   7 -10 -14-548.489 492.971   5
   7 -10 -13 294.324 344.961   1
  -7 -10  13 637.880 430.961   3
   7 -10 -13 557.769 568.926   5
  -7  10  12 5491.26 1085.66   3
  -7 -10  12 2987.06 916.606   3
   7  10 -12 4949.25 1050.69   1
   7 -10 -12 4247.12 1013.27   1
  -7 -10  12 1918.28 801.453   7
   7 -10 -12 4817.73 1182.34   5
   7  10 -11 1370.99 556.549   1
   7 -10 -11 814.841 391.852   1
  -7  10  11 1523.54 572.725   3
  -7 -10  11 2869.42 873.731   3
   7 -10 -11 2211.31 883.401   5
   7  10 -10 1141.79 497.116   1
   7 -10 -10 1511.87 656.884   1
  -7  10  10 426.797 403.352   3
  -7 -10  10 1241.68 596.411   3
   7 -10 -10 593.333 387.157   5
  -7  10   9 95.8494 310.649   3
  -7 -10   9 222.250 324.742   3
  -7 -10   9 16.4806 249.369   6
   7  10  -9 53.6012 242.640   1
   7 -10  -9 159.942 361.695   1
  -7 -10   8 559.807 386.431   6
   7 -10  -8 1002.55 537.680   1
   7  10  -8 475.861 257.403   1
  -7 -10   7 29581.2 2663.06   6
   7  10  -7 27469.3 2203.11   1
   7 -10  -7 30544.8 2464.21   1
  -7 -10   6 834.604 555.850   6
   7  10  -6 45.9964 267.312   1
   7 -10  -6 715.051 430.847   1
  -7 -10   5 39236.7 3102.50   6
   7 -10  -5 44525.3 2912.18   1
   7  10  -5 43904.9 2698.03   1
   7  10  -4 2793.15 697.193   1
   7 -10  -4 1495.44 542.287   1
  -7 -10   3 525.735 571.065   6
   7 -10  -3-762.984 423.813   1
   7  10  -3-50.0530 279.655   1
  -7 -10   2 839.952 509.108   6
   7  10  -2-321.850 296.804   1
   7 -10  -2 346.256 364.088   1
  -7 -10   1 13521.0 1860.16   6
   7  10  -1 12017.6 1417.19   1
   7 -10  -1 12889.8 1605.28   1
  -7 -10   0-289.625 313.036   6
   7  10   0 0.68269 274.020   1
   7 -10   0-164.187 381.386   1
  -7 -10  -1 1131.92 665.335   6
   7 -10   1 1814.40 661.486   1
   7  10   1 1022.09 488.234   1
  -7 -10  -2 2905.17 905.320   6
  -7 -10  -3 9679.33 1447.27   2
  -7  10  -3 9183.22 1271.94   2
  -7 -10  -3 12278.9 1820.53   6
  -7 -10  -4-509.415 414.488   2
  -7  10  -4-152.444 238.642   2
  -7 -10  -5-697.487 481.671   2
  -7  10  -5-455.928 369.520   2
  -7 -10  -6 6752.21 1315.04   2
  -7  10  -6 6959.14 1239.22   2
  -7  10  -7 7213.96 1303.51   2
  -7 -10  -7 9450.84 1611.01   2
  -7 -10  -8 43.8203 316.566   2
  -7  10  -8 491.758 473.428   2
  -7 -11  12 556.236 553.272   3
   7 -11 -12 661.147 557.683   5
  -7 -11  11 111.011 293.141   3
  -7 -11  11-163.079 344.460   7
   7 -11 -11-499.211 493.432   5
  -7 -11  10 13190.2 1753.73   3
  -7 -11   9 1766.27 632.023   3
  -7 -11   8 3472.62 886.126   3
  -7 -11   8 3455.07 966.656   6
  -7 -11   7 574.023 461.631   6
  -7 -11   6 6474.02 1351.06   6
  -7 -11   5 2320.61 812.093   6
  -7 -11   4 5643.64 1229.15   6
   7 -11  -4 5285.13 1014.24   1
  -7 -11   3 2967.98 901.159   6
   7 -11  -3 2040.95 704.405   1
  -7 -11   2 1961.53 821.042   6
   7 -11  -2 1831.97 603.801   1
  -7 -11   1 532.617 433.923   6
   7 -11  -1 1133.93 539.465   1
  -7 -11   0 4619.01 1148.15   6
   7 -11   0 3737.72 891.495   1
  -7 -11  -1 4001.98 1064.11   6
  -7 -11  -2 1011.09 736.981   6
  -7 -11  -3 481.221 334.251   6
  -7 -11  -4 539.243 414.109   2
  -7 -11  -4-199.962 373.810   6
  -7 -11  -5 2910.02 860.859   2
  -7 -12  11 750.700 529.621   7
   7 -12 -11 53.6982 318.688   5
  -7 -12  10-221.385 474.934   7
  -7 -12   9 153.449 354.069   7
  -7 -12   7 8261.67 1521.69   6
  -7 -12   6-237.991 488.769   6
  -7 -12   5 6664.37 1356.19   6
  -7 -12   4 5517.08 1262.11   6
  -7 -12   3 1920.57 774.270   6
  -7 -12   2 172.072 435.519   6
  -7 -12   1 154.137 359.075   6
  -7 -12   0-145.761 335.611   6
  -7 -12  -1 1779.70 649.234   6
  -7 -12  -2-230.479 426.559   6
  -7 -13   7 61.4666 378.139   7
  -8   0  14 2870.98 844.201   3
   8   0 -14 4579.75 1105.02   1
  -8   0  13-373.622 345.998   3
   8   0 -13 269.645 501.518   1
   8   0 -12 18524.1 2075.80   1
   8   0 -11-746.341 488.680   1
   8   0 -10 16519.9 1889.37   1
   8   0  -9 83.4966 390.092   1
   8   0  -8 512.926 441.093   1
   8   0  -7-36.3707 304.192   1
   8   0  -6 35845.5 2657.24   1
   8   0  -5-245.040 341.251   1
   8   0  -4 1238.46 499.094   1
   8   0  -3 268.655 480.970   1
   8   0  -2 34508.9 2625.49   1
   8   0  -1 250.084 363.243   1
  -8   0   0 713.926 409.191   2
   8   0   0 1231.56 544.348   1
  -8   0  -1-91.4860 254.510   2
   8   0   1-258.548 317.635   1
  -8   0  -2 82919.3 4255.53   2
   8   0   2 91977.9 4581.24   1
  -8   0  -3 44.6121 251.668   2
   8   0   3 190.893 396.996   1
  -8   0  -4 14652.8 1888.30   2
   8   0   4 17761.4 2104.31   1
  -8   0  -5 322.313 377.823   2
  -8   0  -6 1429.48 733.848   2
  -8   0  -7-121.901 449.260   2
  -8   0  -8 158.865 435.085   2
  -8   1  14 1862.24 723.583   3
  -8  -1  14 2188.84 864.401   3
   8   1 -14 2162.69 812.464   1
   8  -1 -14 2255.46 786.694   1
  -8   1  13 148.627 295.985   3
  -8  -1  13-324.266 425.185   3
   8   1 -13 248.481 370.366   1
   8  -1 -13 196.939 318.772   1
   8   1 -12 4144.24 1003.26   1
   8  -1 -12 3691.64 941.258   1
   8   1 -11 9447.74 1464.91   1
   8  -1 -11 11077.5 1598.14   1
  -8  -1  10 1729.06 511.685   6
   8   1 -10 2833.14 756.214   1
   8  -1 -10 1562.51 680.744   1
   8   1  -9 22406.9 2156.62   1
   8  -1  -9 25736.1 2328.44   1
   8   1  -8 6376.22 1155.00   1
   8  -1  -8 6956.87 1201.01   1
   8   1  -7 7008.25 1198.18   1
   8  -1  -7 5292.70 1074.14   1
   8   1  -6 7687.73 1224.49   1
   8  -1  -6 8581.32 1325.31   1
   8   1  -5 550.971 406.824   1
   8  -1  -5 442.979 393.405   1
   8   1  -4 35227.0 2633.67   1
   8  -1  -4 37726.9 2725.24   1
   8   1  -3 1429.32 627.370   1
   8  -1  -3 920.720 535.549   1
   8   1  -2-267.592 271.341   1
   8  -1  -2-1071.45 531.443   1
   8   1  -1 17082.8 1881.95   1
   8  -1  -1 15666.3 1787.78   1
  -8  -1   0 28300.7 2426.84   2
  -8   1   0 23855.5 2184.43   2
   8   1   0 28260.2 2442.94   1
   8  -1   0 32689.9 2630.92   1
  -8  -1  -1 7885.40 1309.37   2
  -8   1  -1 5413.39 1110.86   2
   8   1   1 8472.49 1394.10   1
   8  -1   1 5871.25 1134.49   1
  -8  -1  -2 2276.23 733.188   2
  -8   1  -2 1787.15 680.275   2
   8   1   2 1544.36 599.890   1
   8  -1   2 1781.06 682.088   1
  -8  -1  -3-299.337 429.663   2
  -8   1  -3 644.616 468.211   2
   8   1   3 285.003 417.425   1
   8  -1   3 361.411 313.328   1
  -8  -1  -4 15767.7 1979.07   2
  -8   1  -4 12640.7 1740.66   2
   8   1   4 14304.8 1882.56   1
   8  -1   4 13810.1 1876.98   1
  -8  -1  -5 6228.18 1327.00   2
  -8   1  -5 6236.77 1273.90   2
  -8  -1  -6 210.581 316.998   2
  -8   1  -6-58.0287 274.163   2
  -8  -1  -7 6942.18 1425.63   2
  -8   1  -7 4611.84 1171.79   2
  -8  -1  -8 5964.81 1402.22   2
  -8   1  -8 6330.10 1400.89   2
  -8   2  14 7823.79 1412.03   3
  -8  -2  14 6317.16 1356.69   3
   8  -2 -14 4657.09 1147.74   1
  -8   2  13 2246.43 730.583   3
  -8  -2  13 1497.83 717.546   3
   8   2 -13 2711.91 861.027   1
   8  -2 -13 1264.18 618.670   1
   8   2 -12 12287.6 1700.45   1
   8  -2 -12 8366.57 1425.70   1
   8   2 -11 5389.86 1178.70   1
   8  -2 -11 5043.80 1067.87   1
  -8  -2  10 178.142 290.073   6
   8   2 -10 534.636 383.029   1
   8  -2 -10 895.272 482.664   1
   8   2  -9 5419.54 1076.07   1
   8  -2  -9 4535.91 1014.98   1
   8   2  -8 372.342 432.065   1
   8  -2  -8 375.494 288.362   1
   8   2  -7 18589.7 1928.00   1
   8  -2  -7 19853.2 2006.98   1
   8   2  -6 5571.37 1079.11   1
   8  -2  -6 4226.34 965.309   1
   8   2  -5-163.125 376.110   1
   8  -2  -5-424.351 459.398   1
   8   2  -4 391.504 420.415   1
   8  -2  -4 89.5069 293.097   1
   8  -2  -3 13744.6 1657.49   1
   8   2  -3 8762.64 1320.29   1
   8   2  -2 17287.3 1850.68   1
   8  -2  -2 18918.0 1975.40   1
   8  -2  -1 6876.54 1215.17   1
   8   2  -1 10693.3 1486.32   1
   8   2   0 4968.04 1025.07   1
   8  -2   0 7214.95 1238.46   1
  -8  -2  -1 738.286 486.881   2
  -8   2  -1 1653.40 657.174   2
   8   2   1 1166.70 514.518   1
   8  -2   1 1349.15 583.035   1
  -8  -2  -2 484.595 427.891   2
  -8   2  -2 95.7314 266.791   2
   8   2   2 230.331 322.406   1
   8  -2   2 1218.54 604.051   1
  -8  -2  -3 1239.66 599.079   2
  -8   2  -3 590.256 510.788   2
   8   2   3 409.801 437.090   1
   8  -2   3 872.328 547.413   1
  -8  -2  -4 9447.79 1561.74   2
  -8   2  -4 10319.6 1549.90   2
   8  -2   4 8912.88 1510.48   1
   8   2   4 10539.2 1625.75   1
  -8  -2  -5-226.285 471.882   2
  -8   2  -5 304.264 365.816   2
  -8  -2  -6 14791.8 2018.56   2
  -8   2  -6 13654.1 1915.40   2
  -8  -2  -7 975.692 658.076   2
  -8   2  -7 1880.43 813.885   2
  -8  -2  -8 836.078 629.207   2
  -8   2  -8 579.026 506.963   2
  -8   3  14 12627.6 1831.00   3
  -8  -3  14 13231.5 1906.50   3
   8   3 -14 11665.4 1738.93   1
   8  -3 -14 10303.1 1657.15   1
  -8   3  13-172.111 296.739   3
  -8  -3  13 405.919 317.938   3
   8   3 -13 579.562 483.280   1
   8  -3 -13-50.7489 297.989   1
   8   3 -12-194.685 301.901   1
   8  -3 -12 536.607 439.459   1
   8   3 -11 653.372 500.394   1
   8  -3 -11 844.680 514.808   1
  -8  -3  10 6180.53 985.173   6
   8   3 -10 7386.07 1263.18   1
   8  -3 -10 7386.21 1289.39   1
  -8  -3   9 1787.07 570.871   6
   8   3  -9 2158.88 714.110   1
   8  -3  -9 2494.71 786.638   1
   8   3  -8 5809.16 1107.42   1
   8  -3  -8 5647.26 1099.79   1
   8   3  -7 4352.85 974.133   1
   8  -3  -7 1777.32 631.135   1
   8   3  -6 31880.4 2503.26   1
   8  -3  -6 30046.1 2452.59   1
   8   3  -5 1548.55 590.221   1
   8  -3  -5 2051.23 633.939   1
   8   3  -4 7060.36 1207.15   1
   8  -3  -4 6873.87 1168.93   1
   8   3  -3 3880.78 869.812   1
   8  -3  -3 3405.09 853.391   1
   8   3  -2 480.905 366.909   1
   8  -3  -2 650.197 331.556   1
   8   3  -1 4897.42 1019.86   1
   8  -3  -1 4340.20 976.365   1
   8   3   0 255.912 456.529   1
   8  -3   0-124.016 468.511   1
  -8  -3  -1 2470.60 783.606   2
  -8   3  -1 2036.47 676.656   2
   8   3   1 1731.58 647.306   1
   8  -3   1 610.059 386.990   1
  -8  -3  -2 4848.46 1073.67   2
  -8   3  -2 7413.83 1255.05   2
   8   3   2 5266.13 1084.53   1
   8  -3   2 5293.95 1163.08   1
  -8  -3  -3 237.953 394.314   2
  -8   3  -3-50.0702 250.831   2
   8   3   3 358.278 320.113   1
   8  -3   3 234.415 420.057   1
  -8  -3  -4 2495.34 831.009   2
  -8   3  -4 1060.05 669.866   2
   8   3   4 3281.10 920.513   1
   8  -3   4 2107.11 786.120   1
  -8  -3  -5 697.406 397.955   2
  -8   3  -5 1443.68 623.383   2
  -8  -3  -6 1883.77 761.637   2
  -8   3  -6 1830.65 686.956   2
  -8  -3  -7 1343.03 678.634   2
  -8   3  -7 844.033 485.779   2
  -8  -3  -8-85.5651 458.570   2
  -8   3  -8 1081.35 651.629   2
  -8   4  14 2154.83 824.108   3
  -8  -4  14 1269.69 670.976   3
   8   4 -14 1664.02 758.694   1
   8  -4 -14 3152.96 982.750   1
  -8   4  13 44.5725 346.979   3
  -8  -4  13 40.4898 442.098   3
   8   4 -13-633.300 472.876   1
   8  -4 -13 484.285 433.197   1
  -8   4  12 3031.36 837.475   3
  -8  -4  12 4327.08 1023.63   3
   8   4 -12 1918.68 741.478   1
   8  -4 -12 5002.00 1100.96   1
  -8  -4  11 2327.04 614.746   6
   8   4 -11 1292.89 569.515   1
   8  -4 -11 3415.55 904.809   1
  -8  -4  10 5811.62 1012.65   6
   8   4 -10 4108.00 966.570   1
   8  -4 -10 3566.08 896.052   1
  -8  -4   9 125.098 260.995   6
   8  -4  -9-40.6775 293.768   1
  -8  -4   8 10431.9 1430.20   6
   8  -4  -8 11226.0 1562.86   1
   8   4  -8 11766.2 1556.92   1
   8   4  -7 7849.25 1251.48   1
   8  -4  -7 7748.84 1284.49   1
   8   4  -6 89.6709 340.258   1
   8  -4  -6 710.578 400.329   1
   8   4  -5 3547.95 899.157   1
   8  -4  -5 3247.76 843.265   1
   8   4  -4 3944.08 925.787   1
   8  -4  -4 3850.12 913.163   1
   8   4  -3 17362.6 1846.46   1
   8  -4  -3 17464.0 1901.56   1
   8   4  -2 1015.34 393.025   1
   8  -4  -2 503.957 312.209   1
   8   4  -1 35133.4 2663.70   1
   8  -4  -1 35980.6 2789.27   1
   8   4   0 3729.21 887.420   1
   8  -4   0 3411.22 872.945   1
  -8  -4  -1 3176.15 888.566   2
  -8   4  -1 2582.32 750.692   2
   8   4   1 3801.75 921.343   1
   8  -4   1 3072.41 855.290   1
  -8  -4  -2 3466.67 916.379   2
  -8   4  -2 4499.16 981.710   2
   8   4   2 6508.55 1236.08   1
   8  -4   2 4147.50 992.207   1
  -8  -4  -3 543.347 389.443   2
  -8   4  -3 302.661 360.424   2
   8   4   3-438.828 526.656   1
   8  -4   3-874.030 506.515   1
  -8  -4  -4 287.689 423.191   2
  -8   4  -4 1341.98 554.778   2
   8  -4   4 404.316 475.033   1
   8   4   4-27.9532 443.402   1
  -8  -4  -5 3107.42 935.838   2
  -8   4  -5 2978.69 916.560   2
  -8  -4  -6-29.5494 489.427   2
  -8   4  -6 515.090 437.612   2
  -8  -4  -7 5241.13 1241.23   2
  -8   4  -7 7005.97 1415.85   2
  -8   5  14 1457.09 625.777   3
  -8  -5  14 279.186 397.463   3
   8   5 -14 633.617 487.558   1
   8  -5 -14 970.281 561.353   1
  -8   5  13 1943.17 679.600   3
  -8  -5  13 1993.69 799.822   3
   8   5 -13 2588.33 821.632   1
   8  -5 -13 1162.95 578.933   1
  -8   5  12 7325.41 1294.49   3
  -8  -5  12 6167.86 1295.34   3
   8   5 -12 7289.65 1314.95   1
   8  -5 -12 7493.87 1349.37   1
  -8  -5  11 1674.60 617.581   6
   8   5 -11 2066.95 699.469   1
   8  -5 -11 2430.98 791.927   1
  -8  -5  10 2114.26 651.393   6
   8   5 -10 1399.05 614.658   1
   8  -5 -10 2228.73 710.785   1
  -8  -5   9 7333.25 1167.70   6
   8   5  -9 9269.67 1411.75   1
   8  -5  -9 8698.52 1386.35   1
  -8  -5   8 373.986 374.201   6
   8   5  -8 88.0192 285.124   1
   8  -5  -8 150.265 293.510   1
  -8  -5   7 600.873 448.969   6
   8  -5  -7 296.196 301.953   1
   8   5  -7 7.07256 264.533   1
   8   5  -6 5154.25 1055.41   1
   8  -5  -6 3752.82 874.000   1
   8   5  -5 20520.5 1998.25   1
   8  -5  -5 23400.1 2207.38   1
   8   5  -4 36652.7 2674.91   1
   8  -5  -4 40906.3 2908.66   1
   8   5  -3 12602.8 1595.60   1
   8  -5  -3 17754.1 1970.24   1
   8   5  -2 4290.93 937.756   1
   8  -5  -2 6574.06 1190.88   1
   8   5  -1 4578.53 995.261   1
   8  -5  -1 4434.49 1046.10   1
   8   5   0 6346.28 1186.58   1
   8  -5   0 4575.00 1038.80   1
  -8  -5  -1 11861.7 1646.50   2
  -8   5  -1 11511.3 1531.29   2
   8   5   1 11258.1 1561.52   1
   8  -5   1 14225.8 1810.36   1
  -8  -5  -2 282.518 287.118   2
  -8   5  -2 1066.32 531.671   2
   8   5   2 1326.07 658.807   1
   8  -5   2 1243.46 550.881   1
  -8  -5  -3 554.404 427.242   2
  -8   5  -3 1225.53 599.108   2
   8   5   3 33.0173 431.248   1
   8  -5   3 90.7443 270.259   1
  -8  -5  -4 3466.03 991.870   2
  -8   5  -4 2419.23 768.146   2
  -8  -5  -5 3941.55 1044.55   2
  -8   5  -5 5865.33 1215.82   2
  -8  -5  -6 2181.45 818.850   2
  -8   5  -6 1846.34 732.274   2
  -8  -5  -7 1139.79 750.587   2
  -8   5  -7 342.126 332.286   2
  -8   6  14 18.2103 431.917   3
  -8  -6  14 213.968 334.193   3
   8   6 -14-342.503 426.961   1
   8  -6 -14-841.071 533.011   1
  -8   6  13 998.164 466.290   3
  -8  -6  13 2293.09 830.902   3
   8   6 -13 1267.34 588.351   1
   8  -6 -13 1623.26 688.554   1
  -8   6  12 5347.71 1088.10   3
   8   6 -12 8886.42 1458.39   1
   8  -6 -12 6448.16 1291.16   1
  -8  -6  11 2643.53 733.017   6
   8   6 -11 5131.86 1057.58   1
   8  -6 -11 4108.52 999.563   1
  -8  -6  10 3856.18 908.381   6
   8   6 -10 5777.70 1153.66   1
  -8  -6   9 1591.49 603.718   6
   8   6  -9 205.208 358.486   1
   8  -6  -9 653.583 416.222   1
  -8  -6   8 9333.15 1404.43   6
   8   6  -8 9780.62 1429.85   1
   8  -6  -8 7864.47 1329.16   1
  -8  -6   7 2514.88 776.936   6
   8   6  -7 4171.19 946.242   1
   8  -6  -7 5758.80 1118.39   1
  -8  -6   6 26406.4 2409.53   6
   8   6  -6 30280.7 2461.16   1
   8  -6  -6 34257.5 2690.93   1
   8   6  -5 7303.53 1231.50   1
   8  -6  -5 7038.39 1235.69   1
   8   6  -4-138.496 261.410   1
   8  -6  -4 218.614 339.565   1
   8   6  -3-98.6709 274.830   1
   8  -6  -3-156.668 290.977   1
   8   6  -2 30690.5 2466.51   1
   8  -6  -2 26153.1 2380.05   1
   8   6  -1 158.061 337.029   1
   8  -6  -1-474.541 415.933   1
   8   6   0 373.578 258.098   1
   8  -6   0 185.637 301.122   1
   8   6   1 12953.0 1690.00   1
   8  -6   1 12731.3 1749.92   1
  -8  -6  -2 28594.0 2602.03   2
  -8   6  -2 25747.8 2301.57   2
   8   6   2 27010.5 2456.72   1
   8  -6   2 27708.0 2605.52   1
  -8   6  -3 12426.7 1645.58   2
  -8  -6  -3 15536.8 1961.88   2
   8   6   3 12423.9 1696.59   1
   8  -6   3 13482.5 1871.38   1
  -8  -6  -4 3020.20 893.085   2
  -8   6  -4 4916.08 1091.52   2
  -8  -6  -5 653.763 475.086   2
  -8   6  -5 1130.32 571.829   2
  -8  -6  -6 5590.01 1281.34   2
  -8   6  -6 4098.68 1051.80   2
  -8  -6  -7-66.8432 311.596   2
  -8   6  -7-326.953 416.332   2
  -8   7  14 1018.32 554.532   3
  -8   7  13 59.8341 277.013   3
  -8  -7  13 182.941 459.382   3
   8   7 -13-268.627 352.365   1
   8  -7 -13 221.582 344.504   1
  -8   7  12 26.9031 430.012   3
  -8  -7  12 126.294 586.112   3
   8   7 -12 554.131 441.277   1
   8  -7 -12 215.768 366.102   1
  -8   7  11 5727.15 1139.83   3
  -8  -7  11 4680.63 1106.11   3
  -8  -7  11 3833.55 904.478   6
   8   7 -11 4535.94 1015.24   1
   8  -7 -11 4239.41 991.962   1
  -8  -7  10 14492.9 1734.98   6
   8  -7 -10 12668.6 1736.85   1
   8   7 -10 15096.5 1832.57   1
  -8  -7   9 2748.59 810.601   6
   8   7  -9 3808.26 949.996   1
   8  -7  -9 4540.96 1019.04   1
  -8  -7   8 23369.1 2274.91   6
   8   7  -8 25518.0 2306.80   1
   8  -7  -8 25233.3 2374.92   1
  -8  -7   7-1.76300 356.245   6
   8   7  -7 9.61159 248.681   1
   8  -7  -7-32.9099 318.213   1
  -8  -7   6-300.075 421.923   6
   8   7  -6 849.956 493.409   1
   8  -7  -6 26.4891 257.803   1
  -8  -7   5-36.8137 272.829   6
   8   7  -5-99.3895 319.869   1
   8  -7  -5-115.446 302.144   1
  -8  -7   4 5673.78 1166.01   6
   8   7  -4 6876.71 1199.13   1
   8  -7  -4 5013.82 1050.27   1
   8   7  -3 555.011 373.055   1
   8  -7  -3 510.941 291.502   1
   8   7  -2 4038.73 929.760   1
   8  -7  -2 3415.27 885.723   1
   8   7  -1 559.559 434.937   1
   8  -7  -1 632.519 456.354   1
   8   7   0 26327.5 2340.60   1
   8  -7   0 30125.2 2649.91   1
   8   7   1-269.181 432.024   1
   8  -7   1 453.289 292.347   1
  -8  -7  -2-56.9628 280.366   2
  -8   7  -2 312.334 464.428   2
   8   7   2 177.454 317.516   1
   8  -7   2-49.3658 341.146   1
  -8  -7  -3 938.732 565.471   2
  -8   7  -3 1377.18 568.941   2
   8   7   3 611.610 434.705   1
   8  -7   3 614.514 453.800   1
  -8  -7  -4 15521.6 2037.19   2
  -8   7  -4 14002.5 1778.47   2
  -8  -7  -5 704.984 571.520   2
  -8   7  -5-346.296 379.065   2
  -8  -7  -6 3457.38 1053.02   2
  -8   7  -6 3613.90 988.132   2
  -8  -7  -7 4267.04 1183.05   2
  -8   7  -7 3625.40 1067.82   2
  -8   8  13 12492.8 1756.77   3
  -8  -8  13 11836.7 1840.19   3
   8   8 -13 14674.7 1892.49   1
   8  -8 -13 10813.3 1710.16   1
  -8   8  12 1610.78 594.959   3
  -8  -8  12 836.393 505.590   3
   8   8 -12 1301.91 625.420   1
   8  -8 -12 1910.28 737.900   1
  -8   8  11 6355.07 1182.80   3
  -8  -8  11 5931.88 1245.15   3
  -8  -8  11 5146.73 1067.13   6
   8   8 -11 8089.79 1372.53   1
   8  -8 -11 8729.73 1472.28   1
  -8  -8  10 498.619 393.440   6
   8   8 -10 228.671 395.896   1
   8  -8 -10 351.386 480.443   1
  -8  -8   9 2152.39 746.037   6
   8   8  -9 2843.85 826.182   1
   8  -8  -9 1752.29 674.339   1
  -8  -8   8 473.941 347.889   6
   8   8  -8-271.886 425.553   1
   8  -8  -8 268.759 314.297   1
  -8  -8   7 3892.90 946.433   6
   8   8  -7 4446.41 959.729   1
   8  -8  -7 5596.54 1159.25   1
  -8  -8   6 56.0087 401.120   6
   8   8  -6 330.069 384.863   1
   8  -8  -6 135.337 310.187   1
  -8  -8   5 141.307 303.940   6
   8   8  -5 383.824 275.382   1
   8  -8  -5 709.315 377.934   1
  -8  -8   4 3492.92 1031.15   6
   8   8  -4 1320.56 496.972   1
   8  -8  -4 3199.14 890.825   1
  -8  -8   3 104.158 319.237   6
   8   8  -3 244.523 277.795   1
   8  -8  -3 819.642 538.673   1
   8   8  -2 9839.28 1402.99   1
   8  -8  -2 11017.4 1581.20   1
   8   8  -1 2559.28 749.226   1
   8  -8  -1 756.526 445.210   1
   8   8   0 833.915 491.907   1
   8  -8   0 1894.78 752.465   1
   8   8   1 236.605 257.722   1
   8  -8   1 36.6999 251.690   1
   8  -8   2 920.318 510.758   1
   8   8   2 1279.94 549.070   1
  -8  -8  -3 3932.44 1016.54   2
  -8   8  -3 2403.62 756.352   2
  -8  -8  -4 1490.82 664.279   2
  -8   8  -4 70.5756 242.981   2
  -8  -8  -5 7788.74 1467.57   2
  -8   8  -5 7206.45 1310.60   2
  -8  -8  -6 3155.03 1006.39   2
  -8   8  -6 3952.69 1034.62   2
  -8   8  -7 775.644 559.715   2
  -8   9  13 849.133 500.494   3
  -8  -9  13 1527.81 774.782   3
   8   9 -13 609.893 413.449   1
   8  -9 -13 1264.52 592.424   1
  -8   9  12 1668.46 629.334   3
  -8  -9  12 2884.90 905.039   3
   8   9 -12 1035.06 541.679   1
   8  -9 -12 1752.50 672.695   1
  -8   9  11 943.980 493.354   3
  -8  -9  11 387.836 355.962   3
   8   9 -11 1065.77 601.918   1
   8  -9 -11 557.812 508.696   1
  -8   9  10 9880.39 1412.72   3
  -8  -9  10 8940.90 1503.98   3
  -8  -9  10 8536.62 1448.73   6
   8   9 -10 10880.0 1558.11   1
   8  -9 -10 11061.0 1646.48   1
  -8  -9   9-714.901 469.035   6
   8  -9  -9 376.474 392.216   1
   8   9  -9-50.0682 339.062   1
   8   9  -8 1161.93 458.682   1
   8  -9  -8 2396.41 788.978   1
  -8  -9   7 11782.6 1723.04   6
   8   9  -7 11149.8 1535.45   1
   8  -9  -7 10963.1 1595.22   1
  -8  -9   6 155.150 267.383   6
   8   9  -6-208.806 467.956   1
   8  -9  -6 411.812 379.473   1
  -8  -9   5 3973.24 1070.26   6
   8   9  -5 4301.21 933.767   1
   8  -9  -5 3384.69 874.831   1
  -8  -9   4 487.709 444.308   6
   8   9  -4 75.6122 371.677   1
   8  -9  -4 255.279 348.995   1
  -8  -9   3 20.8239 420.227   6
   8   9  -3 218.047 276.053   1
   8  -9  -3-454.874 369.744   1
  -8  -9   2-240.546 297.650   6
   8   9  -2-496.196 368.033   1
   8  -9  -2 257.697 395.549   1
  -8  -9   1 1324.28 635.335   6
   8   9  -1 579.686 367.655   1
   8  -9  -1 871.850 512.155   1
   8   9   0 593.957 420.578   1
   8  -9   0 1365.19 648.361   1
   8   9   1 299.062 352.827   1
   8  -9   1 109.465 261.106   1
   8   9   2 4058.09 990.157   1
   8  -9   2 1946.74 734.122   1
  -8  -9  -3 1856.05 745.697   2
  -8   9  -3 1130.04 533.611   2
  -8  -9  -4 109.720 445.423   2
  -8   9  -4 198.743 345.372   2
  -8  -9  -5 33.3556 492.714   2
  -8   9  -5-26.3766 312.348   2
  -8  -9  -6 4535.77 1166.15   2
  -8   9  -6 3922.01 1014.51   2
  -8 -10  12 477.725 523.258   3
  -8 -10  11 3105.86 919.044   3
   8 -10 -11 1391.81 627.287   1
  -8  10  10 1392.15 509.222   3
  -8 -10  10 2225.02 776.794   3
  -8 -10  10 1762.77 761.908   6
   8  10 -10 1239.62 492.834   1
   8 -10 -10 3005.76 880.169   1
  -8 -10   9 2444.85 808.076   6
   8  10  -9 2632.32 767.359   1
   8 -10  -9 3170.66 916.634   1
  -8 -10   8 6088.12 1291.10   6
   8  10  -8 3271.90 850.824   1
   8 -10  -8 5878.66 1187.03   1
  -8 -10   7 2156.36 769.265   6
   8  10  -7 2434.92 758.640   1
   8 -10  -7 2424.10 761.394   1
  -8 -10   6 758.563 545.171   6
   8  10  -6 1292.26 547.049   1
   8 -10  -6 865.011 492.150   1
  -8 -10   5 6333.34 1327.06   6
   8  10  -5 5484.71 1055.51   1
   8 -10  -5 5919.69 1181.43   1
  -8 -10   4 3012.78 953.737   6
   8  10  -4 661.517 338.301   1
   8 -10  -4 2148.72 721.779   1
  -8 -10   3 1292.45 588.347   6
   8  10  -3 1229.27 439.754   1
   8 -10  -3 1106.99 526.255   1
  -8 -10   2 5214.10 1231.35   6
   8  10  -2 6265.80 1124.83   1
   8 -10  -2 3497.89 920.865   1
  -8 -10   1 5696.53 1285.98   6
   8  10  -1 4805.90 991.504   1
   8 -10  -1 6976.87 1306.11   1
  -8 -10   0 7385.85 1504.71   6
   8  10   0 7231.52 1232.76   1
   8 -10   0 6155.15 1252.80   1
  -8 -10  -1 1496.08 793.725   6
   8 -10   1 1233.71 567.806   1
   8  10   1 2044.41 677.389   1
  -8 -10  -4 287.982 351.615   2
  -8  10  -4 319.016 367.634   2
  -8 -10  -5-50.2706 446.657   2
  -8  10  -5-303.541 425.242   2
  -8 -10  -6 488.742 493.854   2
  -8 -11  10-41.0940 323.864   3
  -8 -11   9 5317.93 1189.44   3
  -8 -11   9 3291.99 987.365   6
  -8 -11   8 177.358 365.937   6
  -8 -11   7 27.6291 349.674   6
  -8 -11   6 171.456 425.265   6
  -8 -11   5 24054.3 2636.18   6
  -8 -11   4 651.017 604.599   6
  -8 -11   3 13934.5 2023.69   6
  -8 -11   2 653.930 561.303   6
  -9   0  13 5839.88 1271.82   3
   9   0 -12 563.008 461.860   1
   9   0 -11 3027.11 934.546   1
   9   0 -10 384.626 319.848   1
   9   0  -9 36494.2 2959.71   1
   9   0  -8 659.535 462.428   1
   9   0  -7 9518.60 1497.91   1
   9   0  -6 129.787 334.003   1
   9   0  -5 590.751 479.743   1
   9   0  -4-297.781 482.042   1
   9   0  -3 1282.13 645.281   1
   9   0  -2 700.148 451.502   1
   9   0  -1 5.67066 224.061   1
   9   0   0 176.602 330.595   1
  -9   0  -1-9.55290 298.560   2
   9   0   1 424.450 432.526   1
  -9   0  -2 287.902 428.962   2
   9   0   2 529.056 490.808   1
  -9   0  -3 1012.28 478.963   2
   9   0   3 1148.55 693.098   1
  -9   0  -4 801.439 620.213   2
   9   0   4 100.290 368.982   1
  -9   0  -5 96.9105 440.911   2
  -9   1  13-1187.79 637.988   3
   9   1 -12 3813.09 1021.00   1
   9  -1 -12 5580.56 1232.66   1
   9   1 -11 5129.02 1145.00   1
   9  -1 -11 3868.38 1025.94   1
   9   1 -10 18896.6 2171.04   1
   9  -1 -10 20182.2 2246.60   1
   9   1  -9 1889.97 744.154   1
   9  -1  -9 2021.13 745.000   1
   9   1  -8 6562.39 1238.44   1
   9  -1  -8 5792.77 1178.36   1
   9   1  -7 4334.30 1010.57   1
   9  -1  -7 5295.42 1157.19   1
   9   1  -6 9545.10 1492.94   1
   9  -1  -6 9251.37 1475.34   1
   9   1  -5 1175.42 569.861   1
   9  -1  -5 417.796 420.297   1
   9   1  -4 13057.0 1762.03   1
   9  -1  -4 11889.9 1694.42   1
   9   1  -3 1269.18 568.116   1
   9  -1  -3 2281.92 729.662   1
   9   1  -2 1674.23 769.310   1
   9  -1  -2 1536.70 610.559   1
   9   1  -1-84.6155 326.664   1
   9  -1  -1 577.812 451.770   1
   9   1   0 86.8462 238.940   1
   9  -1   0 739.999 559.658   1
  -9  -1  -1-77.4407 346.247   2
  -9   1  -1 464.628 387.064   2
   9   1   1 527.482 457.098   1
   9  -1   1 1095.41 606.833   1
  -9  -1  -2 1975.41 662.141   2
  -9   1  -2 2805.44 923.141   2
   9   1   2 4077.11 1050.10   1
   9  -1   2 3148.75 992.606   1
  -9  -1  -3 5941.84 1266.84   2
  -9   1  -3 4279.38 1085.92   2
   9   1   3 3794.51 1022.19   1
   9  -1   3 5427.81 1269.33   1
  -9  -1  -4 14358.3 2011.77   2
  -9   1  -4 9420.42 1610.14   2
   9   1   4 14822.8 2073.40   1
   9  -1   4 13832.8 2011.59   1
  -9  -1  -5-1361.85 720.647   2
  -9   1  -5 1208.53 742.797   2
   9   2 -12 4986.49 1160.86   1
   9  -2 -12 5815.88 1287.20   1
   9   2 -11-72.8818 258.326   1
   9  -2 -11 257.313 350.152   1
   9   2 -10-197.820 324.429   1
   9  -2 -10 41.0187 288.620   1
   9   2  -9 5962.83 1231.21   1
   9  -2  -9 9505.96 1528.97   1
   9  -2  -8 4586.73 1086.53   1
   9   2  -8 3408.13 908.064   1
   9   2  -7 27113.5 2516.15   1
   9  -2  -7 22970.2 2335.18   1
   9   2  -6-37.0913 353.354   1
   9  -2  -6-169.628 365.487   1
   9   2  -5 5994.04 1202.40   1
   9  -2  -5 5501.09 1175.23   1
   9   2  -4 10415.2 1558.86   1
   9  -2  -4 8347.80 1425.93   1
   9   2  -3 3235.26 875.944   1
   9  -2  -3 2388.53 733.725   1
   9   2  -2 10187.0 1560.89   1
   9  -2  -2 8267.05 1428.61   1
   9   2  -1-828.140 517.999   1
   9  -2  -1-293.040 465.437   1
   9   2   0 955.329 523.761   1
   9  -2   0 1433.77 681.081   1
  -9  -2  -1 13900.0 1876.30   2
  -9   2  -1 13262.4 1801.03   2
   9   2   1 12358.9 1762.76   1
   9  -2   1 11972.0 1770.07   1
  -9  -2  -2 2470.55 788.813   2
  -9   2  -2 3288.11 887.883   2
   9   2   2 3871.61 1032.94   1
   9  -2   2 4550.13 1160.93   1
  -9  -2  -3 818.910 516.607   2
  -9   2  -3 1314.49 673.234   2
   9   2   3 695.455 607.576   1
   9  -2   3 883.767 562.293   1
  -9  -2  -4-147.263 277.202   2
  -9   2  -4 815.744 599.763   2
   9  -2   4 1146.60 736.142   1
   9   2   4 383.267 451.644   1
  -9  -2  -5 6819.36 1447.48   2
  -9   2  -5 9273.44 1623.46   2
   9   3 -12 128.762 307.885   1
   9  -3 -12 871.594 463.410   1
   9   3 -11 1467.52 689.119   1
   9  -3 -11 777.417 479.427   1
  -9  -3  10-58.5751 277.018   6
   9   3 -10 184.083 352.325   1
   9  -3 -10 473.346 462.484   1
  -9  -3   9 6340.83 1158.60   6
   9   3  -9 7733.42 1390.23   1
   9   3  -8 225.678 385.767   1
   9  -3  -8 92.1804 266.598   1
   9   3  -7 119.798 370.300   1
   9  -3  -7-659.402 445.711   1
   9   3  -6-29.8837 287.539   1
   9  -3  -6 908.092 500.412   1
   9   3  -5 18704.8 2090.94   1
   9  -3  -5 23097.5 2335.45   1
   9   3  -4 466.257 500.823   1
   9  -3  -4-264.044 314.671   1
   9   3  -3-33.5440 393.834   1
   9  -3  -3-322.067 308.843   1
   9   3  -2 3376.53 925.991   1
   9  -3  -2 3698.76 957.604   1
   9   3  -1 42095.4 3163.63   1
   9  -3  -1 43209.5 3270.75   1
   9   3   0 7749.17 1409.88   1
   9  -3   0 5614.22 1206.85   1
   9   3   1 10839.3 1671.86   1
   9  -3   1 12863.5 1845.57   1
  -9  -3  -2 847.038 589.977   2
  -9   3  -2 894.422 630.775   2
   9   3   2 202.520 359.204   1
   9  -3   2 206.262 495.839   1
  -9  -3  -3 4087.58 1075.55   2
  -9   3  -3 4267.28 1066.12   2
   9   3   3 4021.01 1085.45   1
   9  -3   3 3977.88 1089.11   1
  -9  -3  -4-390.518 533.588   2
  -9   3  -4 90.3771 330.425   2
   9   3   4-164.180 326.241   1
  -9  -3  -5 1087.61 605.754   2
  -9   3  -5-126.729 355.727   2
   9   4 -12 4204.55 1017.78   1
   9  -4 -12 3668.47 1013.27   1
   9   4 -11 4758.07 1118.96   1
   9  -4 -11 6873.28 1349.61   1
  -9  -4  10 1005.17 573.628   6
   9   4 -10 888.001 521.398   1
   9  -4 -10 426.950 337.658   1
  -9  -4   9 594.022 498.163   6
   9   4  -9-181.702 388.868   1
   9  -4  -9-128.798 383.778   1
  -9  -4   8 94.7692 357.037   6
   9   4  -8 70.4266 259.587   1
   9   4  -7 3369.03 917.405   1
   9  -4  -7 5976.05 1237.01   1
   9   4  -6 4013.00 1003.61   1
   9  -4  -6 2598.45 853.808   1
   9   4  -5 2171.91 739.131   1
   9  -4  -5 1902.46 745.586   1
   9   4  -4 7569.70 1339.99   1
   9  -4  -4 10333.3 1591.23   1
   9   4  -3 26197.1 2455.11   1
   9  -4  -3 29397.5 2673.93   1
   9   4  -2 5249.23 1131.55   1
   9  -4  -2 7029.42 1330.23   1
   9   4  -1 2650.94 801.527   1
   9  -4  -1 3893.13 1457.44   1
   9   4   0 847.746 462.638   1
   9  -4   0 922.543 502.602   1
   9   4   1 9820.50 1582.45   1
   9  -4   1 11356.8 1740.40   1
  -9  -4  -2-10.4533 318.292   2
  -9   4  -2-160.346 346.030   2
   9   4   2 265.448 510.149   1
   9  -4   2-202.557 394.318   1
  -9   4  -3 2307.11 815.594   2
   9  -4   3 2955.64 1028.23   1
   9   4   3 3512.00 991.177   1
  -9  -4  -4 293.875 346.231   2
  -9   4  -4 1312.51 628.143   2
  -9  -4  -5 3334.35 978.847   2
  -9   4  -5 3226.12 979.015   2
   9   5 -12 3765.67 1028.77   1
   9  -5 -12 1982.03 792.424   1
   9   5 -11-11.9127 311.905   1
   9  -5 -11 1151.25 608.610   1
  -9  -5  10 3948.57 973.701   6
   9   5 -10 5033.89 1110.90   1
   9  -5 -10 5062.41 1160.56   1
  -9  -5   9 1354.39 631.963   6
   9   5  -9 458.306 382.953   1
   9  -5  -9 1765.22 762.056   1
  -9  -5   8 1785.33 623.853   6
   9   5  -8 1588.45 656.735   1
   9  -5  -8 2589.35 872.616   1
  -9  -5   7-118.685 414.422   6
   9   5  -7-133.927 385.682   1
   9  -5  -7-92.4643 262.065   1
   9   5  -6 6607.07 1265.00   1
   9  -5  -6 5672.38 1199.17   1
   9   5  -5 5813.80 1155.38   1
   9  -5  -5 7104.61 1353.51   1
   9   5  -4 166.899 338.703   1
   9  -5  -4-204.206 331.813   1
   9   5  -3 3125.73 875.643   1
   9  -5  -3 3415.47 1003.63   1
   9   5  -2 3631.55 956.530   1
   9  -5  -2 2132.39 751.508   1
   9   5  -1 60.8364 345.052   1
   9  -5  -1-121.840 402.769   1
   9   5   0 3863.71 991.073   1
   9  -5   0 1387.99 555.303   1
   9   5   1 3616.07 981.290   1
   9  -5   1 2114.76 784.855   1
  -9  -5  -2 622.400 608.701   2
  -9   5  -2 410.504 258.102   2
   9   5   2 815.384 542.172   1
   9  -5   2 91.2502 389.489   1
  -9  -5  -3 7299.82 1432.40   2
  -9   5  -3 8989.83 1509.04   2
   9   5   3 8371.59 1502.12   1
   9  -5   3 9371.06 1681.50   1
  -9  -5  -4 46.9553 349.473   2
  -9   5  -4 257.512 286.514   2
  -9   6  12-538.231 482.397   3
   9  -6 -12 452.326 440.636   1
   9   6 -11 1254.88 605.451   1
   9  -6 -11 1032.02 636.104   1
  -9  -6  10 5291.45 1072.44   6
   9   6 -10 5259.96 1170.20   1
   9  -6 -10 6038.93 1288.95   1
  -9  -6   9 7359.91 1339.82   6
   9   6  -9 6757.57 1315.75   1
   9  -6  -9 6865.62 1343.39   1
  -9  -6   8 5254.91 1150.64   6
   9   6  -8 7884.12 1380.14   1
   9  -6  -8 7195.54 1367.79   1
  -9  -6   7 832.354 426.674   6
   9   6  -7 1123.63 596.544   1
   9  -6  -7-92.1890 363.478   1
  -9  -6   6 1686.15 706.095   6
   9   6  -6 1914.08 766.981   1
   9  -6  -6 935.402 592.138   1
   9   6  -5 753.247 507.490   1
   9  -6  -5 292.713 322.658   1
   9   6  -4 4267.99 1043.00   1
   9  -6  -4 1748.04 748.851   1
   9   6  -3 271.848 337.018   1
   9  -6  -3 1146.19 639.803   1
   9   6  -2 5316.80 1113.48   1
   9  -6  -2 4124.26 1026.52   1
   9   6  -1 51.5328 330.133   1
   9  -6  -1 1082.94 599.753   1
   9  -6   0 357.622 366.772   1
   9   6   0 358.953 391.314   1
   9   6   1 261.271 387.792   1
   9  -6   1 366.345 394.885   1
   9   6   2 1031.74 608.618   1
   9  -6   2-482.765 458.162   1
  -9  -6  -3 4878.88 1146.27   2
  -9   6  -3 3937.50 1072.34   2
   9   6   3 4103.09 1070.03   1
   9  -6   3 2207.15 825.751   1
  -9  -6  -4 1275.79 684.676   2
  -9   6  -4 442.438 321.737   2
  -9   7  12-1822.19 728.583   3
   9   7 -11 14433.9 1942.25   1
   9  -7 -11 11100.5 1774.55   1
  -9  -7  10 4197.64 1019.12   6
   9   7 -10 2615.86 843.550   1
   9  -7 -10 4152.58 1104.15   1
  -9  -7   9 406.803 363.037   6
   9   7  -9-101.625 420.706   1
   9  -7  -9 656.891 494.120   1
  -9  -7   8 2221.70 757.632   6
   9   7  -8 1960.20 693.723   1
   9  -7  -8 2688.79 872.276   1
  -9  -7   7 2769.64 895.083   6
   9   7  -7 4207.97 969.969   1
   9  -7  -7 2011.61 787.002   1
  -9  -7   6 3609.24 1056.53   6
   9   7  -6 3533.74 941.463   1
   9  -7  -6 2971.37 903.481   1
  -9  -7   5 1062.00 662.124   6
   9   7  -5 745.104 417.145   1
   9  -7  -5 39.0887 425.651   1
   9   7  -4 8253.05 1392.96   1
   9  -7  -4 7007.24 1323.08   1
   9  -7  -3 414.605 381.184   1
   9   7  -3 269.493 391.209   1
   9   7  -2-751.699 472.738   1
   9  -7  -2-935.155 531.954   1
   9   7  -1 1613.74 657.723   1
   9  -7  -1 943.045 566.593   1
   9   7   0 2097.51 774.506   1
   9  -7   0 5285.09 1206.56   1
   9   7   1 143.750 427.271   1
   9  -7   1 55.1885 296.151   1
   9   7   2 1084.88 626.699   1
   9  -7   2 106.661 326.761   1
  -9  -7  -3 367.734 570.319   2
  -9   7  -3-365.505 503.161   2
  -9  -7  -4 5016.45 1222.84   2
  -9   7  -4 5250.00 1206.93   2
  -9  -8  11 1261.35 585.904   6
   9   8 -11 907.154 520.434   1
   9  -8 -11 845.607 494.840   1
  -9  -8  10 94.4835 367.785   6
   9   8 -10 14.8845 341.993   1
   9  -8 -10 66.0603 304.039   1
  -9  -8   9 226.350 281.869   6
   9   8  -9 279.747 400.585   1
   9  -8  -9 95.8076 337.383   1
  -9  -8   8 11053.1 1727.52   6
   9   8  -8 12648.8 1776.45   1
   9  -8  -8 13297.4 1882.92   1
  -9  -8   7 5423.13 1265.55   6
   9   8  -7 6918.54 1321.92   1
   9  -8  -7 7636.66 1405.73   1
  -9  -8   6 8169.35 1505.45   6
   9   8  -6 10449.7 1568.15   1
   9  -8  -6 11569.9 1741.78   1
  -9  -8   5 3747.01 1070.29   6
   9   8  -5 2261.05 723.124   1
   9  -8  -5 2732.63 870.025   1
  -9  -8   4 2402.76 901.149   6
   9   8  -4 2050.99 724.000   1
   9  -8  -4 1787.48 662.639   1
  -9  -8   3 490.442 384.290   6
   9   8  -3-158.298 296.839   1
   9  -8  -3 82.7044 226.791   1
   9   8  -2 3951.29 958.679   1
   9  -8  -2 5446.99 1196.03   1
   9   8  -1-55.1909 392.559   1
   9  -8  -1 287.859 288.378   1
   9   8   0 1413.30 602.596   1
   9  -8   0 2667.19 938.162   1
   9   8   1 1706.03 773.365   1
   9  -8   1 1596.74 754.544   1
   9  -8   2 7969.16 1550.08   1
   9   8   2 6637.64 1329.52   1
  -9   8  -4 141.908 333.412   2
  -9   9  11 3436.81 928.397   3
   9  -9 -11 3803.58 1066.42   1
  -9  -9  11 1726.21 705.163   6
   9   9 -10-395.837 405.154   1
   9  -9 -10 54.2110 312.060   1
  -9  -9  10 528.789 429.541   6
   9   9  -9 9920.76 1583.76   1
   9  -9  -9 7458.88 1447.71   1
  -9  -9   9 5745.85 1281.31   6
   9   9  -8 1044.00 559.052   1
   9  -9  -8 93.8856 386.504   1
  -9  -9   8 201.178 319.650   6
   9   9  -7 206.956 445.724   1
   9  -9  -7-276.074 385.742   1
  -9  -9   7-48.5848 376.648   6
   9   9  -6 2438.54 784.280   1
   9  -9  -6 3273.30 923.841   1
  -9  -9   6 1857.32 763.064   6
   9   9  -5 11097.2 1602.18   1
   9  -9  -5 14287.2 1941.06   1
  -9  -9   5 12184.2 1889.75   6
   9  -9  -4 4243.46 1089.68   1
   9   9  -4 3340.27 901.645   1
  -9  -9   4 3797.56 1083.89   6
   9   9  -3 1048.63 490.047   1
   9  -9  -3 1136.56 536.845   1
  -9  -9   3 1745.97 725.440   6
   9   9  -2 4480.14 1049.41   1
   9  -9  -2 3771.44 1012.69   1
   9   9  -1 5821.00 1187.26   1
   9  -9  -1 7523.67 1450.38   1
   9   9   0 13434.4 1808.28   1
   9  -9   0 11168.5 1786.61   1
   9   9   1 967.721 594.138   1
   9  -9   1-95.4727 322.908   1
   9   9   2-403.170 389.640   1
   9 -10  -8 1008.89 660.419   1
   9 -10  -7-297.371 402.326   1
   9 -10  -6-18.0824 459.950   1
   9 -10  -5 3807.14 1077.02   1
   9 -10  -4-1007.74 596.582   1
   9 -10  -3 10940.3 1732.71   1
   9 -10  -2-105.333 383.595   1
   9 -10  -1 100.609 336.215   1
   9 -10   0 236.961 442.055   1
   9 -10   1 3121.71 1027.74   1
  10   0  -9 47.8943 497.301   1
  10   0  -8 12453.7 1850.93   1
  10   0  -7 322.784 363.939   1
  10   0  -6 987.067 480.371   1
  10   0  -5 404.707 461.605   1
  10   0  -4 28234.4 2769.74   1
  10   0  -3 402.337 356.149   1
  10   0  -2 13279.1 1930.73   1
  10   0  -1 677.962 572.682   1
  10   0   0 5557.37 1268.51   1
  10   0   1-425.390 525.045   1
  10   1  -9 1295.88 706.386   1
  10  -1  -9 1874.06 730.285   1
  10   1  -8-528.988 445.554   1
  10  -1  -8-987.905 577.364   1
  10   1  -7 10317.2 1673.35   1
  10  -1  -7 10700.1 1722.89   1
  10   1  -6 4729.10 1157.67   1
  10  -1  -6 6992.30 1425.68   1
  10   1  -5 10652.5 1698.05   1
  10  -1  -5 10420.8 1687.83   1
  10   1  -4 216.901 425.112   1
  10  -1  -4 538.802 463.149   1
  10   1  -3 451.694 341.921   1
  10  -1  -3-145.398 297.490   1
  10   1  -2 10277.7 1682.61   1
  10  -1  -2 10929.8 1741.39   1
  10   1  -1 293.778 351.196   1
  10  -1  -1 621.447 502.921   1
  10   1   0 3760.43 1091.38   1
  10  -1   0 4756.96 1141.40   1
  10   1   1 664.491 422.012   1
  10  -1   1 1071.33 767.697   1
  10   2  -9 3986.19 1066.05   1
  10  -2  -9 4383.87 1149.25   1
  10   2  -8-221.862 468.870   1
  10  -2  -8 139.841 377.701   1
  10   2  -7 472.981 580.253   1
  10  -2  -7 463.637 517.070   1
  10   2  -6 1148.85 604.461   1
  10  -2  -6 1062.67 657.198   1
  10   2  -5 1301.88 746.529   1
  10  -2  -5 1319.61 643.678   1
  10   2  -4-234.388 277.257   1
  10  -2  -4-35.5841 435.388   1
  10   2  -3 439.879 312.654   1
  10  -2  -3 133.633 444.866   1
  10   2  -2 391.400 379.097   1
  10  -2  -2 459.215 480.806   1
  10   2  -1 856.229 715.418   1
  10  -2  -1 538.061 448.561   1
  10   2   0 5749.04 1283.04   1
  10  -2   0 5510.51 1309.92   1
  10   3  -9 2315.27 838.579   1
  10  -3  -9 1105.79 619.174   1
 -10  -3   9 507.023 421.543   6
  10   3  -8 1386.62 618.331   1
  10  -3  -8 1896.85 729.646   1
  10   3  -7 230.692 344.958   1
  10  -3  -7 979.455 534.306   1
  10   3  -6 99.3394 408.021   1
  10  -3  -6-105.597 359.606   1
  10   3  -5 1406.31 592.569   1
  10  -3  -5 1648.39 750.572   1
  10   3  -4 3177.15 999.061   1
  10  -3  -4 3696.82 1069.18   1
  10   3  -3 1301.03 619.459   1
  10  -3  -3 1386.28 651.371   1
  10   3  -2 1529.30 679.594   1
  10  -3  -2 1012.39 683.959   1
  10   3  -1 122.699 352.337   1
  10  -3  -1-200.301 431.369   1
  10   3   0 3928.67 1065.03   1
  10  -3   0 2705.15 938.124   1
 -10  -4   9 967.083 542.232   6
  10   4  -8 392.299 466.178   1
  10  -4  -8-173.994 481.402   1
  10   4  -7 2509.64 758.878   1
  10  -4  -7 2669.21 903.674   1
  10   4  -6 1228.22 614.634   1
  10  -4  -6 1251.10 639.010   1
  10   4  -5-45.4967 462.582   1
  10  -4  -5 1321.99 723.804   1
  10   4  -4 64.4351 242.590   1
  10  -4  -4-627.765 600.787   1
  10   4  -3 3265.79 956.394   1
  10  -4  -3 2933.78 898.787   1
  10   4  -2 531.739 478.624   1
  10  -4  -2 554.664 448.172   1
  10   4  -1 3857.19 1083.45   1
  10  -4  -1 1679.97 736.549   1
  10  -4   0 1044.37 691.370   1
  10   4   0-48.0388 497.507   1
 -10  -5   9 250.571 307.303   6
  10   5  -8 5399.47 1240.97   1
  10  -5  -8 6207.81 1344.91   1
 -10  -5   8 4011.05 1057.05   6
  10   5  -7 3407.41 1009.45   1
  10  -5  -7 5013.38 1228.25   1
  10   5  -6-399.896 402.066   1
  10  -5  -6-483.928 462.948   1
  10   5  -5 5745.91 1242.18   1
  10  -5  -5 7284.84 1437.79   1
  10   5  -4-81.6025 353.442   1
  10  -5  -4 138.325 533.101   1
  10   5  -3 1418.56 660.901   1
  10  -5  -3 1181.54 510.536   1
  10   5  -2 10199.9 1682.71   1
  10  -5  -2 6651.59 1386.87   1
  10   5  -1 6686.34 1372.75   1
  10  -5  -1 6422.62 1403.99   1
  10   5   0 3822.54 1066.74   1
 -10  -6   9 1028.72 619.327   6
 -10  -6   8 5671.10 1289.16   6
  10  -6  -7 1844.02 800.813   1
 -10  -6   7 345.142 326.933   6
  10   6  -6 1212.18 658.035   1
  10  -6  -6 20.6085 271.851   1
 -10  -6   6 1692.57 819.229   6
  10   6  -5-258.673 527.804   1
  10  -6  -5-1341.69 680.271   1
  10   6  -4 8763.30 1555.76   1
  10  -6  -4 8062.70 1558.01   1
  10   6  -3 4143.89 1070.90   1
  10  -6  -3 3239.69 966.793   1
  10   6  -2 2792.97 908.258   1
  10  -6  -2 2523.04 924.017   1
  10   6  -1 1.09332 354.318   1
  10  -6  -1 126.562 287.292   1
 -10  -7  10 289.237 412.573   6
 -10  -7   9 1611.74 735.618   6
 -10  -7   8 2154.23 769.451   6
  10   7  -7 2542.69 875.345   1
  10  -7  -7 2987.87 971.198   1
 -10  -7   7 1666.86 825.183   6
  10   7  -6 11129.8 1771.94   1
  10  -7  -6 10365.8 1778.85   1
 -10  -7   6 9573.59 1750.11   6
  10   7  -5 204.626 440.559   1
  10  -7  -5 480.368 380.535   1
 -10  -7   5 404.646 617.816   6
  10  -7  -4 2851.25 945.013   1
  10   7  -4 2397.89 814.564   1
  10   7  -3 367.103 372.907   1
  10  -7  -3-40.1038 518.873   1
  10   7  -2 398.283 469.715   1
  10  -7  -2 805.501 488.628   1
  10   8  -6-1301.82 645.573   1
  10   8  -5 911.045 600.712   1
  10  -8  -5 2377.04 919.365   1
  10   8  -4 1042.85 697.083   1
  10  -8  -4 740.337 568.022   1
  10   8  -3 2125.40 829.607   1
  10  -8  -3 2941.25 983.837   1
   0   0   0    0.00    0.00   0
TITL I in P2(1)/n
REM P2(1)/n (#14 in standard setting)
CELL 0.71073   8.383683  13.756975  14.647764  90.0000 103.8521  90.0000
ZERR    3.00   0.000265   0.000376   0.000451   0.0000   0.0029   0.0000
LATT  1
SYMM -x+1/2, y+1/2,-z+1/2
SFAC C H N O Zn I
UNIT 60.00 60.00 12.00 12.00 3.00 6.00
TREF
HKLF 4
END
;
_shelx_hkl_checksum     3631
_shelx_res_file
;
TITL I in P21/n #14
    I.res
    created by SHELXL-2018/3 at 13:51:23 on 12-Oct-2021
REM reset to P21/n #14
CELL 0.71073 8.383683 13.756975 14.647764 90 103.8521 90
ZERR 4 0.000265 0.000376 0.000451 0 0.0029 0
LATT 1
SYMM 0.5-X,0.5+Y,0.5-Z
SFAC C H I N Zn
UNIT 40 96 8 16 4
EQIV $1 -0.5-X,-0.5+Y,0.5-Z
EQIV $2 0.5-X,0.5+Y,0.5-Z
EQIV $3 -X,1-Y,-Z
EQIV $4 -1+X,+Y,+Z
L.S. 15
PLAN  8
SIZE 0.15 0.2 0.2
CONF
HTAB N1 I2_$1
HTAB N2 I2
HTAB N3 I1_$2
HTAB N3 I2
HTAB N4 I1_$3
HTAB C5 I1
HTAB C6 I1_$2
HTAB C8 I1_$3
HTAB C10 I1_$4
htab
MORE -1
BOND $H
fmap 2
acta
REM <olex2.extras>
REM <HklSrc "%.\\I.hkl">
REM </olex2.extras>
WGHT    0.014500
EXTI    0.001337
FVAR       2.46622
I1    3    0.161989    0.406498    0.150183    11.00000    0.04629    0.03129 =
         0.03725   -0.00334    0.01687    0.00582
ZN1   5    0.007463    0.545398    0.221920    11.00000    0.02567    0.02630 =
         0.02774    0.00302    0.00594   -0.00164
N1    4   -0.224144    0.482097    0.212152    11.00000    0.02951    0.02442 =
         0.02883   -0.00320    0.00952   -0.00447
AFIX  13
H1    2   -0.226473    0.423178    0.174250    11.00000   -1.20000
AFIX   0
N2    4    0.045404    0.503310    0.364810    11.00000    0.03327    0.02823 =
         0.02516   -0.00041    0.00543    0.00539
AFIX  13
H2    2    0.003393    0.556139    0.397386    11.00000   -1.20000
AFIX   0
N3    4    0.193300    0.652170    0.263168    11.00000    0.02515    0.02673 =
         0.03202   -0.00316    0.00543   -0.00276
AFIX  13
H3    2    0.149659    0.704337    0.295758    11.00000   -1.20000
AFIX   0
N4    4   -0.068679    0.638167    0.104839    11.00000    0.02943    0.02965 =
         0.02762   -0.00202    0.00731   -0.00238
AFIX  13
H4    2   -0.054780    0.601213    0.050069    11.00000   -1.20000
AFIX   0
C1    1   -0.232654    0.448510    0.306920    11.00000    0.03948    0.03726 =
         0.03920   -0.00121    0.01867   -0.00648
AFIX  23
H1A   2   -0.306512    0.393370    0.301155    11.00000   -1.20000
H1B   2   -0.275717    0.500177    0.339202    11.00000   -1.20000
AFIX   0
C2    1   -0.064434    0.419584    0.363241    11.00000    0.04801    0.03678 =
         0.03247    0.01078    0.01386   -0.00075
AFIX  23
H2A   2   -0.068776    0.402191    0.426776    11.00000   -1.20000
H2B   2   -0.024607    0.363962    0.334543    11.00000   -1.20000
AFIX   0
C3    1    0.217357    0.487476    0.414797    11.00000    0.04972    0.03939 =
         0.02977    0.00677    0.00134    0.00879
AFIX  23
H3A   2    0.264794    0.437386    0.382861    11.00000   -1.20000
H3B   2    0.221722    0.465027    0.478124    11.00000   -1.20000
AFIX   0
C4    1    0.317715    0.580572    0.419308    11.00000    0.03929    0.05129 =
         0.03871   -0.00681   -0.00983    0.00927
AFIX  23
H4A   2    0.262635    0.631620    0.445670    11.00000   -1.20000
H4B   2    0.423918    0.570130    0.462252    11.00000   -1.20000
AFIX   0
C5    1    0.345724    0.616174    0.326023    11.00000    0.02483    0.04028 =
         0.05374   -0.00544   -0.00199   -0.00285
AFIX  23
H5A   2    0.426638    0.667933    0.337714    11.00000   -1.20000
H5B   2    0.389197    0.563309    0.295420    11.00000   -1.20000
AFIX   0
C6    1    0.213983    0.690673    0.173068    11.00000    0.04215    0.02939 =
         0.04776   -0.00397    0.01603   -0.00976
AFIX  23
H6A   2    0.260339    0.641125    0.139970    11.00000   -1.20000
H6B   2    0.288015    0.745919    0.183961    11.00000   -1.20000
AFIX   0
C7    1    0.047486    0.721306    0.115209    11.00000    0.04954    0.02641 =
         0.04250    0.00591    0.01450   -0.00544
AFIX  23
H7A   2    0.006315    0.775097    0.145756    11.00000   -1.20000
H7B   2    0.056870    0.742876    0.053664    11.00000   -1.20000
AFIX   0
C8    1   -0.242860    0.669466    0.083156    11.00000    0.03701    0.03630 =
         0.03432    0.00568    0.00486    0.00921
AFIX  23
H8A   2   -0.267305    0.706063    0.024857    11.00000   -1.20000
H8B   2   -0.259879    0.712074    0.132732    11.00000   -1.20000
AFIX   0
C9    1   -0.359001    0.584140    0.073967    11.00000    0.02734    0.04787 =
         0.03718   -0.00124   -0.00339    0.00151
AFIX  23
H9A   2   -0.323413    0.534611    0.036061    11.00000   -1.20000
H9B   2   -0.467479    0.605410    0.040333    11.00000   -1.20000
AFIX   0
C10   1   -0.372352    0.538504    0.166083    11.00000    0.02539    0.04705 =
         0.04403   -0.00313    0.00696   -0.00467
AFIX  23
H10A  2   -0.389967    0.589381    0.208462    11.00000   -1.20000
H10B  2   -0.467193    0.495836    0.154407    11.00000   -1.20000
AFIX   0
I2    3   -0.156948    0.734508    0.379189    11.00000    0.04667    0.03273 =
         0.05542    0.00011    0.00368    0.00644
HKLF 4
REM  I in P21/n #14
REM wR2 = 0.0532, GooF = S = 1.021, Restrained GooF = 1.021 for all data
REM R1 = 0.0327 for 2982 Fo > 4sig(Fo) and 0.0476 for all 3785 data
REM 155 parameters refined using 0 restraints
END
WGHT      0.0145      0.0000
REM Instructions for potential hydrogen bonds
HTAB N1 I2_$1
HTAB N2 I2
HTAB N3 I1_$2
HTAB N3 I2
HTAB N4 I1_$3
HTAB C5 I1
HTAB C6 I1_$2
HTAB C8 I1_$3
HTAB C10 I1_$4
REM Highest difference peak  0.569,  deepest hole -0.829,  1-sigma level  0.118
Q1    1  -0.1957  0.7545  0.4152  11.00000  0.05    0.57
Q2    1   0.4429  0.7440  0.4323  11.00000  0.05    0.49
Q3    1  -0.1973  0.7422  0.3199  11.00000  0.05    0.49
Q4    1  -0.1030  0.7775  0.3603  11.00000  0.05    0.47
Q5    1   0.0746  0.3702  0.1426  11.00000  0.05    0.47
Q6    1   0.1620  0.8017 -0.0406  11.00000  0.05    0.46
Q7    1  -0.7046  0.6547  0.0027  11.00000  0.05    0.44
Q8    1   0.2787  0.4401  0.0749  11.00000  0.05    0.43
;
_shelx_res_checksum     55230
data_II
_audit_creation_method
;
Olex2 1.3-ac4
(compiled 2020.11.27 svn.r5f609507 for Rigaku Oxford Diffraction, GUI svn.r6214)
;
_journal_date_recd_electronic     2021-10-14
_journal_date_accepted     2021-10-24
_journal_name_full     'Acta Crystallographica, Section E'
_journal_year     2021
_journal_volume     77
_journal_issue     11
_journal_page_first     1185
_journal_page_last     1189
_journal_paper_category     GM
_journal_paper_doi     10.1107/S2056989021011166
_journal_coeditor_code     HB7994
_chemical_name_systematic
;\
Iodido(1,4,8,11-tetraazacyclotetradecane-\
\k^4^<i>N</i>^1^,<i>N</i>^4^,<i>N</i>^8^,<i>N</i>^11^)zinc(II) triiodide
;
_chemical_name_common     ?
_chemical_formula_moiety     'C10 H24 I N4 Zn +, I3 -'
_chemical_formula_sum     'C10 H24 I4 N4 Zn'
_chemical_formula_iupac     '[Zn I (C10 H24 N4)] I3'
_chemical_formula_weight     773.30
_chemical_melting_point     ?
_space_group_crystal_system     monoclinic
_space_group_name_H-M_alt     'I 1 2/m 1'
_space_group_name_Hall     '-I 2y'
loop_
    _space_group_symop_operation_xyz
    'x, y, z'
    '-x, y, -z'
    'x+1/2, y+1/2, z+1/2'
    '-x+1/2, y+1/2, -z+1/2'
    '-x, -y, -z'
    'x, -y, z'
    '-x+1/2, -y+1/2, -z+1/2'
    'x+1/2, -y+1/2, z+1/2'
_cell_length_a     10.0629(12)
_cell_length_b     12.6263(12)
_cell_length_c     16.5133(16)
_cell_angle_alpha     90
_cell_angle_beta     90.921(10)
_cell_angle_gamma     90
_cell_volume     2097.9(4)
_cell_formula_units_Z     4
_cell_measurement_reflns_used     2913
_cell_measurement_theta_min     2.0180
_cell_measurement_theta_max     26.6840
_cell_measurement_temperature     293(2)
loop_
    _twin_individual_id
    _twin_individual_mass_fraction_refined
    1 0.624(7)
    2 0.376(7)
_exptl_crystal_description     prism
_exptl_crystal_colour     'clear light red'
_exptl_crystal_size_max     0.18
_exptl_crystal_size_mid     0.18
_exptl_crystal_size_min     0.10
_exptl_crystal_density_diffrn     2.448
_exptl_crystal_density_meas     ?
_exptl_crystal_density_method     ?
_exptl_crystal_F_000     1416
_exptl_absorpt_coefficient_mu     7.053
_exptl_absorpt_correction_type     multi-scan
_exptl_absorpt_process_details
;
(CrysAlisPro; Rigaku OD, 2019)
;
_exptl_absorpt_correction_T_min     0.56263
_exptl_absorpt_correction_T_max     1.00000
_diffrn_ambient_temperature     293(2)
_diffrn_source     'fine-focus sealed X-ray tube'
_diffrn_radiation_type     'Mo K\a'
_diffrn_radiation_wavelength     0.71073
_diffrn_radiation_monochromator     graphite
_diffrn_measurement_device_type     'Xcalibur, Eos'
_diffrn_measurement_device     'four-circle diffractometer'
_diffrn_measurement_method     '\w scans'
_diffrn_detector     'CCD plate'
_diffrn_detector_area_resol_mean     16.1593
_diffrn_reflns_number     1931
_diffrn_reflns_av_R_equivalents     0.065
_diffrn_reflns_av_unetI/netI     0.0431
_diffrn_reflns_theta_min     2.030
_diffrn_reflns_theta_max     25.022
_diffrn_reflns_theta_full     25.022
_diffrn_measured_fraction_theta_max     0.994
_diffrn_measured_fraction_theta_full     0.994
_diffrn_reflns_limit_h_min     -11
_diffrn_reflns_limit_h_max     11
_diffrn_reflns_limit_k_min     -14
_diffrn_reflns_limit_k_max     15
_diffrn_reflns_limit_l_min     -19
_diffrn_reflns_limit_l_max     19
_diffrn_radiation_probe     x-ray
_refine_special_details
;
 Refined as a 2-component twin.
;
_reflns_number_total     1931
_reflns_number_gt     1531
_reflns_threshold_expression     'I > 2\s(I)'
_refine_ls_structure_factor_coef     Fsqd
_refine_ls_matrix_type     full
_refine_ls_R_factor_all     0.0803
_refine_ls_R_factor_gt     0.0647
_refine_ls_wR_factor_gt     0.1927
_refine_ls_wR_factor_ref     0.2093
_refine_ls_goodness_of_fit_ref     1.019
_refine_ls_restrained_S_all     1.019
_refine_ls_number_reflns     1931
_refine_ls_number_parameters     100
_refine_ls_number_restraints     0
_refine_ls_hydrogen_treatment     constr
_refine_ls_weighting_scheme     calc
_refine_ls_weighting_details
             'w=1/[\s^2^(Fo^2^)+(0.1207P)^2^+24.1639P] where P=(Fo^2^+2Fc^2^)/3'
_atom_sites_solution_hydrogens     mixed
_atom_sites_solution_primary     dual
_atom_sites_solution_secondary     ?
_refine_ls_shift/su_max     0.000
_refine_ls_shift/su_mean     0.000
_refine_diff_density_max     1.861
_refine_diff_density_min     -2.205
_refine_ls_extinction_method     none
_refine_ls_extinction_coef     .
loop_
    _atom_type_symbol
    _atom_type_description
    _atom_type_scat_dispersion_real
    _atom_type_scat_dispersion_imag
    _atom_type_scat_source
    'C' 'C' 0.0033 0.0016
                         'International Tables Vol C Tables 4.2.6.8 and 6.1.1.4'
    'H' 'H' 0.0000 0.0000
                         'International Tables Vol C Tables 4.2.6.8 and 6.1.1.4'
    'I' 'I' -0.4742 1.8119
                         'International Tables Vol C Tables 4.2.6.8 and 6.1.1.4'
    'N' 'N' 0.0061 0.0033
                         'International Tables Vol C Tables 4.2.6.8 and 6.1.1.4'
    'Zn' 'Zn' 0.2839 1.4301
                         'International Tables Vol C Tables 4.2.6.8 and 6.1.1.4'
_computing_data_collection
;
CrysAlisPro (Rigaku OD, 2019)
;
_computing_cell_refinement
;
CrysAlisPro (Rigaku OD, 2019)
;
_computing_data_reduction
;
CrysAlisPro (Rigaku OD, 2019)
;
_computing_structure_solution
;
<i>SHELXT2018/2</i> (Sheldrick, 2015a)
;
_computing_structure_refinement
;
<i>SHELXL2018/3</i> (Sheldrick, 2015b)
;
_computing_molecular_graphics
;
Mercury (Macrae <i>et al.</i>,  2020)
;
_computing_publication_material
;
publCIF (Westrip, 2010)
;
loop_
    _atom_site_type_symbol
    _atom_site_label
    _atom_site_fract_x
    _atom_site_fract_y
    _atom_site_fract_z
    _atom_site_U_iso_or_equiv
    _atom_site_adp_type
    _atom_site_calc_flag
    _atom_site_occupancy
    _atom_site_disorder_assembly
    _atom_site_disorder_group
    I I1 0.75984(13) 1.000000 0.25422(8) 0.0546(4) Uani d 1 . .
    Zn Zn1 0.7426(3) 0.78147(17) 0.24844(16) 0.0313(6) Uani d 0.5 . .
    N N1 0.5759(11) 0.7637(8) 0.3129(7) 0.054(3) Uani d 1 . .
    H H1 0.547169 0.831842 0.316695 0.065 Uiso d 1 . .
    N N2 0.6627(11) 0.7691(9) 0.1362(6) 0.052(2) Uani d 1 . .
    H H2 0.638693 0.836861 0.124367 0.062 Uiso d 1 . .
    C C1 0.5986(19) 0.7286(12) 0.3953(8) 0.071(4) Uani d 1 . .
    H H1A 0.592616 0.652075 0.398272 0.085 Uiso calc 1 . .
    H H1B 0.532274 0.758792 0.430502 0.085 Uiso calc 1 . .
    C C2 0.4593(13) 0.7157(13) 0.2742(11) 0.071(4) Uani d 1 . .
    H H2A 0.382036 0.730667 0.306679 0.085 Uiso calc 1 . .
    H H2B 0.471137 0.639494 0.272985 0.085 Uiso calc 1 . .
    C C3 0.4330(15) 0.7558(16) 0.1869(12) 0.088(6) Uani d 1 . .
    H H3A 0.344086 0.734576 0.170108 0.106 Uiso calc 1 . .
    H H3B 0.435683 0.832586 0.187081 0.106 Uiso calc 1 . .
    C C4 0.5303(16) 0.7154(15) 0.1257(9) 0.076(5) Uani d 1 . .
    H H4A 0.541286 0.639577 0.132177 0.091 Uiso calc 1 . .
    H H4B 0.495758 0.728671 0.071478 0.091 Uiso calc 1 . .
    C C5 0.7596(16) 0.7338(12) 0.0779(7) 0.063(4) Uani d 1 . .
    H H5A 0.737529 0.762622 0.024916 0.076 Uiso calc 1 . .
    H H5B 0.757810 0.657158 0.074099 0.076 Uiso calc 1 . .
    I I2 1.000000 0.500000 0.500000 0.0780(7) Uani d 1 . .
    I I3 0.7276(2) 0.500000 0.55899(13) 0.0992(7) Uani d 1 . .
    I I4 0.500000 1.000000 0.500000 0.1262(15) Uani d 1 . .
    I I5 0.3190(3) 1.000000 0.3615(2) 0.1519(13) Uani d 1 . .
loop_
    _atom_site_aniso_label
    _atom_site_aniso_U_11
    _atom_site_aniso_U_22
    _atom_site_aniso_U_33
    _atom_site_aniso_U_12
    _atom_site_aniso_U_13
    _atom_site_aniso_U_23
    I1 0.0706(8) 0.0283(6) 0.0650(8) 0.000 0.0056(6) 0.000
    Zn1 0.0299(11) 0.0357(16) 0.0285(10) 0.0018(15) 0.0024(8) 0.0004(15)
    N1 0.061(6) 0.032(5) 0.070(7) 0.005(5) 0.028(5) 0.001(5)
    N2 0.067(6) 0.041(6) 0.048(5) -0.005(5) -0.008(5) 0.002(4)
    C1 0.109(12) 0.056(8) 0.049(7) -0.003(9) 0.028(8) 0.002(6)
    C2 0.036(6) 0.062(9) 0.115(13) -0.002(6) 0.017(7) 0.003(9)
    C3 0.049(8) 0.084(13) 0.131(16) 0.014(8) -0.031(10) -0.002(11)
    C4 0.084(10) 0.078(11) 0.064(9) -0.008(9) -0.034(8) 0.009(8)
    C5 0.104(11) 0.056(9) 0.030(6) -0.004(8) 0.010(7) -0.004(5)
    I2 0.1383(19) 0.0391(10) 0.0555(10) 0.000 -0.0321(11) 0.000
    I3 0.1264(15) 0.0671(11) 0.1039(13) 0.000 -0.0103(11) 0.000
    I4 0.124(2) 0.0324(10) 0.227(4) 0.000 0.123(2) 0.000
    I5 0.1283(19) 0.0718(13) 0.258(4) 0.000 0.062(2) 0.000
_geom_special_details
;
 All esds (except the esd in the dihedral angle between two l.s. planes)
 are estimated using the full covariance matrix.  The cell esds are taken
 into account individually in the estimation of esds in distances, angles
 and torsion angles; correlations between esds in cell parameters are only
 used when they are defined by crystal symmetry.  An approximate (isotropic)
 treatment of cell esds is used for estimating esds involving l.s. planes.
;
loop_
    _geom_bond_atom_site_label_1
    _geom_bond_atom_site_label_2
    _geom_bond_site_symmetry_2
    _geom_bond_distance
    _geom_bond_publ_flag
    I1 Zn1 6_575 2.766(2) ?
    I1 Zn1 . 2.766(2) ?
    Zn1 Zn1 7_665 0.810(4) ?
    Zn1 N1 7_665 2.179(10) ?
    Zn1 N1 . 2.014(10) ?
    Zn1 N2 7_665 2.210(10) ?
    Zn1 N2 . 2.014(10) ?
    N1 C1 . 1.444(19) ?
    N1 C2 . 1.458(19) ?
    N2 C4 . 1.502(19) ?
    N2 C5 . 1.451(17) ?
    C1 C5 7_665 1.56(2) ?
    C2 C3 . 1.55(2) ?
    C3 C4 . 1.51(3) ?
    I2 I3 5_766 2.924(2) ?
    I2 I3 . 2.924(2) ?
    I4 I5 5_676 2.901(4) ?
    I4 I5 . 2.901(4) ?
loop_
    _geom_angle_atom_site_label_1
    _geom_angle_atom_site_label_2
    _geom_angle_atom_site_label_3
    _geom_angle_site_symmetry_1
    _geom_angle_site_symmetry_3
    _geom_angle
    _geom_angle_publ_flag
    Zn1 I1 Zn1 6_575 . 171.86(12) ?
    Zn1 Zn1 I1 7_665 . 164.9(4) ?
    Zn1 Zn1 N1 7_665 7_665 67.6(4) ?
    Zn1 Zn1 N1 7_665 . 90.6(5) ?
    Zn1 Zn1 N2 7_665 . 93.0(5) ?
    Zn1 Zn1 N2 7_665 7_665 65.5(4) ?
    N1 Zn1 I1 7_665 . 103.0(3) ?
    N1 Zn1 I1 . . 98.3(3) ?
    N1 Zn1 N1 . 7_665 158.18(16) ?
    N1 Zn1 N2 . 7_665 82.2(5) ?
    N1 Zn1 N2 7_665 7_665 88.4(4) ?
    N2 Zn1 I1 7_665 . 103.4(3) ?
    N2 Zn1 I1 . . 97.6(3) ?
    N2 Zn1 N1 . . 98.9(5) ?
    N2 Zn1 N1 . 7_665 82.9(5) ?
    N2 Zn1 N2 . 7_665 158.53(16) ?
    Zn1 N1 Zn1 . 7_665 21.82(16) ?
    C1 N1 Zn1 . . 114.3(10) ?
    C1 N1 Zn1 . 7_665 103.7(9) ?
    C1 N1 C2 . . 113.5(12) ?
    C2 N1 Zn1 . 7_665 111.2(9) ?
    C2 N1 Zn1 . . 119.1(9) ?
    Zn1 N2 Zn1 . 7_665 21.47(16) ?
    C4 N2 Zn1 . . 118.8(9) ?
    C4 N2 Zn1 . 7_665 109.8(8) ?
    C5 N2 Zn1 . 7_665 101.5(8) ?
    C5 N2 Zn1 . . 111.8(8) ?
    C5 N2 C4 . . 112.9(12) ?
    N1 C1 C5 . 7_665 107.7(11) ?
    N1 C2 C3 . . 113.4(13) ?
    C4 C3 C2 . . 114.3(13) ?
    N2 C4 C3 . . 110.8(13) ?
    N2 C5 C1 . 7_665 109.8(10) ?
    I3 I2 I3 5_766 . 180.0 ?
    I5 I4 I5 5_676 . 180.0 ?
_shelx_space_group_comment
;
The symmetry employed for this shelxl refinement is uniquely defined
by the following loop, which should always be used as a source of
symmetry information in preference to the above space-group names.
They are only intended as comments.
;
_shelx_estimated_absorpt_T_min     0.363
_shelx_estimated_absorpt_T_max     0.539
_shelx_hkl_file
;
   2   0   0   87395    2268   1
   4   0   0  148468    3595   1
   6   0   0    9804     293   1
   8   0   0    6492     275   1
  10   0   0    2293     346   1
  12   0   0     338     232   1
   1   1   0   41723     943   1
   3   1   0    5126     125   1
   5   1   0    4401     147   1
   7   1   0    6637     237   1
   9   1   0     595      75   1
   5  -1  16     408     109  -2
  11   1   0     408     109   1
  13   1   0     105     254   1
   0  -2   0  175588    2728  -2
   0   2   0  175588    2728   1
   2   2   0   56393     754   1
   4   2   0   49164     798   1
   6   2   0    3823     162   1
   8   2   0     863     107   1
  10   2   0     438     109   1
  12   2   0     -89      89   1
   1   3   0   52151     511   1
   3   3   0   15742     296   1
   5   3   0    2743     121   1
   7   3   0    8669     319   1
   9   3   0     881     150   1
   5  -3  16    1143     219  -2
  11   3   0    1143     219   1
  13   3   0     369     221   1
   0  -4   0 1113201   32329  -2
   0   4   0 1113201   32329   1
   2   4   0   63602    1792   1
   4   4   0   92233     887   1
   6   4   0    4670     176   1
   8   4   0    4331     238   1
  10   4   0    1291     205   1
  12   4   0     609     299   1
   1   5   0   20908     423   1
   3   5   0    1656      83   1
   5   5   0    3457     140   1
   7   5   0    3462     180   1
   9   5   0     105      54   1
   5  -5  16     200     294  -2
  11   5   0     200     294   1
   0  -6   0  233028   11367  -2
   0   6   0  233028   11367   1
   1  -6   3   24135    1272  -2
   2   6   0   24135    1272   1
   4   6   0   41194     829   1
   6   6   0     331      49   1
[truncated: 103,204 more chars]
