# Supplementary material for: Crystal structures of Zn(cyclam)I2 (second monoclinic polymorph) and Zn(cyclam)I(I3)
Source: Acta Crystallogr E Crystallogr Commun. 2021 Oct 29;77(Pt 11):1185–9. doi: 10.1107/S2056989021011166 (PMC8587993; doi:10.1107/S2056989021011166)
Supplement: Supplementary file 2 [file e-77-01185-Isup2.hkl]

#
# h,k,l, Fc-squared, Fo-squared, sigma(Fo-squared), status flag
#
data_I
_shelx_title ' shI_4757_YaLa in P21/n #  14'
_shelx_refln_list_code          4
_shelx_F_calc_maximum      441.53
_exptl_crystal_F_000       992.00
_reflns_d_resolution_high  0.7311

loop_
 _space_group_symop_operation_xyz
 'x, y, z'
 '-x+1/2, y+1/2, -z+1/2'
 '-x, -y, -z'
 'x-1/2, -y-1/2, z-1/2'

_cell_length_a     8.3837
_cell_length_b    13.7570
_cell_length_c    14.6478
_cell_angle_alpha  90.000
_cell_angle_beta  103.852
_cell_angle_gamma  90.000

_shelx_F_squared_multiplier     1.000

loop_
 _refln_index_h
 _refln_index_k
 _refln_index_l
 _refln_F_squared_calc
 _refln_F_squared_meas
 _refln_F_squared_sigma
 _refln_observed_status
   2   0   0      14013.68      14531.14       163.83 o
   4   0   0       2376.17       2165.45       128.21 o
   6   0   0      38185.25      39007.88       858.85 o
   8   0   0        185.14        153.91        53.78 o
  10   0   0        751.08        913.91       208.61 o
   1   1   0      55690.30      55715.89       167.84 o
   2   1   0      51205.52      51790.00       206.20 o
   3   1   0        231.59        270.64        29.62 o
   4   1   0      20068.38      19963.07       220.01 o
   5   1   0      14438.89      14305.26       219.49 o
   6   1   0       2655.45       2546.72        65.73 o
   7   1   0       2005.21       1974.10       119.79 o
   8   1   0       4755.92       4646.68       213.21 o
   9   1   0          1.78         46.41        53.69 o
  10   1   0        689.96        706.28       129.72 o
   0   2   0       5020.35       4736.01       116.37 o
   1   2   0      16112.98      16711.65        87.85 o
   2   2   0       9701.38       9618.32        79.25 o
   3   2   0       1041.23       1124.89        35.42 o
   4   2   0      15113.17      14701.47       198.90 o
   5   2   0      11964.45      11691.35       201.50 o
   6   2   0          1.51         14.51        16.36 o
   7   2   0        753.55        735.58        61.87 o
   8   2   0        800.11       1001.34       184.76 o
   9   2   0        136.34        191.27        68.27 o
  10   2   0        801.87        926.66       150.74 o
   1   3   0         67.99         89.08         9.86 o
   2   3   0         58.91         74.72         8.98 o
   3   3   0      17865.20      18062.17       199.90 o
   4   3   0        566.19        527.58        27.60 o
   5   3   0       1266.14       1263.42        62.25 o
   6   3   0        127.41         88.25        24.86 o
   7   3   0         50.20         58.59        20.00 o
   8   3   0         29.07         11.25        53.76 o
   9   3   0       1033.66       1099.92       175.57 o
  10   3   0        440.62        549.43       115.76 o
   0   4   0       6579.49       6523.20       134.04 o
   1   4   0       1460.78       1469.99        25.09 o
   2   4   0        892.03        841.37        27.76 o
   3   4   0         17.79         28.29         8.01 o
   4   4   0       1066.56       1072.93        64.79 o
   5   4   0       3726.99       3713.51        92.22 o
   6   4   0        607.94        575.11        58.39 o
   7   4   0         79.38        103.49        30.93 o
   8   4   0        657.97        587.86       102.34 o
   9   4   0         75.35        145.28        55.97 o
  10   4   0          2.83         67.26        89.80 o
   1   5   0         12.56         26.64         7.63 o
   2   5   0      10183.63      10131.75        89.74 o
   3   5   0       1822.63       1687.82        48.43 o
   4   5   0      14968.55      15037.52       239.29 o
   5   5   0        172.81        194.77        32.86 o
   6   5   0       1073.86       1057.41        52.40 o
   7   5   0        258.06        286.08       133.54 o
   8   5   0        913.83        902.54       145.66 o
   9   5   0        363.68        399.75       203.54 o
  10   5   0        617.72        628.59       175.42 o
   0   6   0      60156.20      59413.39       615.91 o
   1   6   0        243.70        255.91        19.29 o
   2   6   0       3265.76       3143.57        63.40 o
   3   6   0        247.13        245.24        19.14 o
   4   6   0      17574.46      17364.24       256.70 o
   5   6   0       2777.05       2852.67       118.07 o
   6   6   0      16692.21      16710.94       290.27 o
   7   6   0         15.96        192.48        66.94 o
   8   6   0         28.23         47.16        32.22 o
   9   6   0         46.88         58.90        44.00 o
   1   7   0       8805.57       8389.11       210.45 o
   2   7   0      40409.07      40292.72       368.79 o
   3   7   0       7016.97       6830.16       128.98 o
   4   7   0      13424.21      13676.15       287.50 o
   5   7   0       2332.84       2539.67       161.88 o
   6   7   0        339.58        356.66        69.94 o
   7   7   0       3207.25       2927.60       211.29 o
   8   7   0       4395.24       4629.82       312.65 o
   9   7   0        504.52        598.50       262.08 o
   0   8   0       1957.44       2363.28       210.90 o
   1   8   0      27530.26      26452.72       546.42 o
   2   8   0       2528.49       2440.55        81.42 o
   3   8   0         34.35          4.47        11.68 o
   4   8   0       6647.92       6460.31       209.80 o
   5   8   0      11716.79      11525.96       296.95 o
   6   8   0        116.12        111.49        49.57 o
   7   8   0       3872.10       3972.49       247.39 o
   8   8   0        238.68        206.07        87.22 o
   9   8   0        381.25        313.03       103.09 o
   1   9   0       1080.26       1123.61       110.35 o
   2   9   0        133.78        111.53        44.22 o
   3   9   0      21563.15      20570.56       311.43 o
   4   9   0        840.60        851.12        60.25 o
   5   9   0        303.48        281.56        59.03 o
   6   9   0        336.16        449.50        66.81 o
   7   9   0        189.51        240.48        57.01 o
   8   9   0         93.78        147.55        63.40 o
   9   9   0       1990.12       2038.64       209.08 o
   0  10   0        179.43        165.34        68.41 o
   1  10   0        843.55        968.82       110.61 o
   2  10   0       4342.54       4199.10       227.43 o
   3  10   0        182.55        191.80        42.41 o
   4  10   0       2493.40       2740.62       131.12 o
   5  10   0        921.87        981.66        98.32 o
   6  10   0         59.30        118.71        57.61 o
   7  10   0         21.73        -23.50        29.82 o
   8  10   0        975.43       1138.11       124.79 o
   9  10   0          3.65         38.96        72.68 o
   1  11   0       2333.96       2243.09       173.63 o
   2  11   0        373.26        382.21       113.32 o
   3  11   0       2708.89       2826.98       203.32 o
   4  11   0         46.95         33.47        26.49 o
   5  11   0        656.92        825.68        83.16 o
   6  11   0          4.40         -7.05        36.94 o
   7  11   0        677.30        676.54       115.80 o
   0  12   0       2566.42       2857.65       294.03 o
   1  12   0        145.34        120.01        49.45 o
   2  12   0       5682.02       5884.09       424.70 o
   3  12   0          4.89        -44.29        44.29 o
   4  12   0       4491.38       4922.41       291.53 o
   5  12   0         79.76        232.01       100.38 o
   6  12   0        201.55        189.93        99.46 o
   7  12   0          0.15        -23.96        55.18 o
   1  13   0        387.95        292.62        76.06 o
   2  13   0       4961.29       4867.42       412.01 o
   3  13   0       8047.13       8548.77       547.99 o
   4  13   0       2214.57       2380.33       211.70 o
   5  13   0         33.77         74.77        53.20 o
   6  13   0        151.47        -46.03        89.60 o
   0  14   0       1880.55       1905.80       264.73 o
   1  14   0       8821.85       8646.41       394.26 o
   2  14   0         23.24         30.25        54.04 o
   3  14   0         26.48        124.68        96.42 o
   4  14   0         63.30        131.71        67.18 o
   5  14   0       4341.68       4858.19       321.75 o
   6  14   0        846.16       1061.14       239.69 o
   1  15   0       2819.73       2893.55       238.61 o
   2  15   0        162.63        157.66        98.47 o
   3  15   0       4191.72       4367.54       424.38 o
   4  15   0        310.01        243.59       119.99 o
   5  15   0        619.75        899.08       207.89 o
   0  16   0       2271.13       2275.46       309.41 o
   1  16   0       1222.17       1364.86       173.84 o
   2  16   0        281.30        209.62       110.60 o
   3  16   0         10.43        -40.98        71.10 o
   1  17   0         43.54         96.49       106.68 o
  -9   0   1          9.11          0.93        36.84 o
  -7   0   1       1697.63       2015.59       238.97 o
  -5   0   1        179.93        134.93        45.60 o
  -3   0   1       1554.10       1616.09        64.04 o
   1   0   1        847.92        897.79        27.43 o
   3   0   1       1117.58       1077.90        38.63 o
   5   0   1        621.14        621.05        39.15 o
   7   0   1       3644.16       3342.60       224.43 o
   9   0   1         11.64         27.57        40.40 o
 -10   1   1         16.74         70.45        47.34 o
  -9   1   1         23.55         31.79        54.46 o
  -8   1   1       3029.79       2694.27       213.35 o
  -7   1   1          4.36         24.77        33.30 o
  -6   1   1       1784.83       1764.16        86.73 o
  -5   1   1       4583.28       4686.58       146.45 o
  -4   1   1       6573.59       6724.79       108.56 o
  -3   1   1        147.63        146.41        14.80 o
  -2   1   1       9936.47      10388.41       106.45 o
  -1   1   1       2480.86       2481.00        90.99 o
   0   1   1       6244.39       6182.36        70.25 o
   1   1   1       7920.94       8091.42        77.09 o
   2   1   1      13304.23      13587.08       101.76 o
   3   1   1         38.76         52.46         9.17 o
   4   1   1        162.03        143.51        21.41 o
   5   1   1        130.03        141.90        21.54 o
   6   1   1       1266.72       1281.59        58.44 o
   7   1   1        941.39        958.42        86.01 o
   8   1   1       1176.97       1136.52       120.44 o
   9   1   1        111.22         69.53        34.65 o
  10   1   1         51.76        132.98        60.80 o
 -10   2   1        117.78        108.63        62.49 o
  -9   2   1          1.91        -56.92        56.92 o
  -8   2   1       1185.55       1451.05       313.90 o
  -7   2   1      12825.42      12567.56       314.55 o
  -6   2   1        113.68         59.63        23.92 o
  -5   2   1       2693.91       2556.99        91.62 o
  -4   2   1       3528.70       3695.57        73.03 o
  -3   2   1       7104.60       7214.40        96.19 o
  -2   2   1      14779.73      14766.33       129.15 o
  -1   2   1      24600.79      25695.86       257.72 o
   0   2   1        592.71        674.82        48.13 o
   1   2   1       2154.25       2274.03        57.40 o
   2   2   1       1497.03       1565.56        42.76 o
   3   2   1      29005.84      29379.88       204.23 o
   4   2   1       6311.91       6171.84        96.54 o
   5   2   1      12604.48      12525.32       214.71 o
   6   2   1         82.88         94.94        17.75 o
   7   2   1          3.43         12.66        24.16 o
   8   2   1        148.85        195.78        45.16 o
   9   2   1       1950.63       2119.49       148.14 o
 -10   3   1         62.57         -3.70        44.87 o
  -9   3   1       6536.57       7025.89       374.67 o
  -8   3   1        731.53        760.36       115.99 o
  -7   3   1        474.13        419.02        86.23 o
  -6   3   1        739.48        802.78        66.85 o
  -5   3   1      14174.71      14667.82       299.44 o
  -4   3   1        212.26        225.71        17.14 o
  -3   3   1     125235.75     126888.55       644.61 o
  -2   3   1       1043.12       1034.79        33.92 o
  -1   3   1      17617.31      17649.74       132.26 o
   0   3   1       1405.46       1430.08        31.51 o
   1   3   1     120388.10     117892.55       458.86 o
   2   3   1         88.51        102.10        11.24 o
   3   3   1      51253.27      50331.69       458.14 o
   4   3   1       3225.38       3507.90        77.37 o
   5   3   1      13883.51      13892.10       215.92 o
   6   3   1        832.93        808.19        59.16 o
   7   3   1       6889.29       6757.57       225.17 o
   8   3   1        204.41        250.31        61.32 o
   9   3   1       1752.68       1947.42       203.83 o
 -10   4   1        275.68        436.08       179.00 o
  -9   4   1        500.46        503.90       115.49 o
  -8   4   1       5257.77       5854.64       317.32 o
  -7   4   1       5766.48       5952.51       415.07 o
  -6   4   1         33.61         24.20        24.68 o
  -5   4   1      12683.29      12786.62       532.42 o
  -4   4   1       1521.80       1499.01        73.50 o
  -3   4   1      30555.27      31529.64       256.07 o
  -2   4   1      63611.21      63527.96       248.09 o
  -1   4   1      91096.41      93587.59       528.50 o
   0   4   1      12352.33      12398.86       198.54 o
   1   4   1       6848.58       7029.97        82.14 o
   2   4   1      10179.88      10422.80       138.61 o
   3   4   1      19345.97      18904.69       173.98 o
   4   4   1      17131.48      16047.29       258.85 o
   5   4   1      22752.33      22763.78       295.23 o
   6   4   1          5.87         17.97        19.58 o
   7   4   1         44.24         43.25        25.88 o
   8   4   1        413.56        518.90        69.57 o
   9   4   1       1925.19       1739.14       192.62 o
 -10   5   1       1114.28       1078.92       161.43 o
  -9   5   1         17.01         -3.86        43.08 o
  -8   5   1        868.54        741.93       118.59 o
  -7   5   1       3546.34       3533.84       225.59 o
  -6   5   1       1159.67       1186.29        52.93 o
  -5   5   1       6008.79       5839.44       235.66 o
  -4   5   1      29917.80      29956.06       379.96 o
  -3   5   1       1403.50       1650.56        53.54 o
  -2   5   1       3963.60       4120.79        74.52 o
  -1   5   1       1312.46       1219.51        27.07 o
   0   5   1      16078.43      15802.52       166.86 o
   1   5   1      31604.86      31823.68       168.38 o
   2   5   1      22078.70      21658.85       159.66 o
   3   5   1       4341.23       4437.90        81.46 o
   4   5   1       1402.64       1340.00        74.81 o
   5   5   1        327.63        431.13        48.98 o
   6   5   1       7546.82       7588.52       148.57 o
   7   5   1       7363.50       7137.13       232.62 o
   8   5   1       1840.94       2003.34       133.86 o
   9   5   1        372.67        470.07       123.43 o
 -10   6   1        123.85         11.57        36.69 o
  -9   6   1         26.07         68.68        84.79 o
  -8   6   1         17.11        -20.57        52.00 o
  -7   6   1          7.78         18.04        35.45 o
  -6   6   1       8811.23       8786.62       324.80 o
  -5   6   1         40.15         47.68        30.89 o
  -4   6   1       2119.95       1903.71        95.27 o
  -3   6   1         36.75         24.72        10.22 o
  -2   6   1        918.83        958.40        38.80 o
  -1   6   1        156.86        175.62        14.27 o
   0   6   1      27067.48      26940.97       286.80 o
   1   6   1        272.06        253.96        14.37 o
   2   6   1      22138.59      22487.11       169.91 o
   3   6   1        519.74        561.37        29.06 o
   4   6   1        822.68        856.07        47.25 o
   5   6   1        860.54        859.24        67.91 o
   6   6   1       6999.82       7206.18       161.14 o
   7   6   1        271.69        230.63        56.65 o
   8   6   1       2353.61       2113.87       200.03 o
   9   6   1          1.23         51.52        45.49 o
  -9   7   1        167.87        206.09        70.58 o
  -8   7   1         40.95         97.85        51.77 o
  -7   7   1        595.30        496.44        99.53 o
  -6   7   1         14.15         14.02        51.64 o
  -5   7   1       3125.10       3224.95       178.46 o
  -4   7   1        288.38        254.95        31.81 o
  -3   7   1       1629.34       1632.04        62.87 o
  -2   7   1        110.57        138.03        15.23 o
  -1   7   1       6285.39       6268.58        63.50 o
   0   7   1         29.97         68.27        35.49 o
   1   7   1       6188.28       6105.68        67.65 o
   2   7   1         48.68         67.38        13.06 o
   3   7   1       1225.02       1237.88        47.39 o
   4   7   1        116.44        102.32        16.73 o
   5   7   1       3788.49       3817.53       140.77 o
   6   7   1          0.69         -2.00        14.79 o
   7   7   1       1665.55       1732.20       184.61 o
   8   7   1          0.06         26.59        59.39 o
   9   7   1          7.94         15.03        40.02 o
  -9   8   1          1.53         23.44        38.21 o
  -8   8   1        101.14        244.00       148.20 o
  -7   8   1       1326.41       1488.38       150.56 o
  -6   8   1       2266.40       2158.43       139.21 o
  -5   8   1         10.90          8.60        38.28 o
  -4   8   1        665.11        671.58        53.44 o
  -3   8   1       1336.97       1330.87        68.68 o
  -2   8   1       1662.51       1620.81        57.14 o
  -1   8   1       6384.39       6044.40       238.79 o
   0   8   1       8523.55       8538.58       280.55 o
   1   8   1         33.53         38.94         9.74 o
   2   8   1       1406.83       1419.67        45.98 o
   3   8   1       2492.55       2422.39        65.83 o
   4   8   1        178.88        168.22        20.41 o
   5   8   1       2264.07       2372.82       137.34 o
   6   8   1       2044.84       1983.56       129.35 o
   7   8   1          0.02          7.77        53.52 o
   8   8   1         94.48         22.27        29.61 o
   9   8   1        129.25        271.41        88.80 o
  -9   9   1       1168.22       1087.35       151.10 o
  -8   9   1        176.96        141.18        44.44 o
  -7   9   1        423.39        363.33        66.57 o
  -6   9   1        315.30        488.16        70.73 o
  -5   9   1      10192.43      10237.81       277.55 o
  -4   9   1        185.22        193.59        36.08 o
  -3   9   1       5130.37       5144.29       151.24 o
  -2   9   1          8.98         17.22         9.88 o
  -1   9   1        165.05         82.62        38.90 o
   0   9   1       1675.41       1923.85       142.88 o
   1   9   1      38094.67      36556.39       627.47 o
   2   9   1        515.42        482.04        34.63 o
   3   9   1       2675.08       2704.02       108.17 o
   4   9   1         77.90         99.03        17.43 o
   5   9   1        529.82        476.49        73.89 o
   6   9   1        234.22        229.25        48.08 o
   7   9   1       5257.35       5859.73       306.56 o
   8   9   1         29.67         31.26        34.51 o
   9   9   1         81.20         45.86        87.40 o
  -9  10   1         80.98         16.54        55.28 o
  -8  10   1        876.37        948.52       110.67 o
  -7  10   1       1909.91       2090.18       151.77 o
  -6  10   1       3000.86       3084.09       168.34 o
  -5  10   1       3574.53       3371.83       160.73 o
  -4  10   1        150.09        200.52        48.02 o
  -3  10   1       5713.28       5736.51       200.90 o
  -2  10   1       4593.19       4499.24        88.93 o
  -1  10   1      15279.61      15347.79       430.08 o
   0  10   1       9847.12      10328.19       350.51 o
   1  10   1       3512.92       3464.91       202.20 o
   2  10   1       4043.43       3989.86       221.49 o
   3  10   1      10182.17      10007.41       257.05 o
   4  10   1       5873.99       6013.15       419.67 o
   5  10   1       5348.27       5728.70       217.54 o
   6  10   1       2237.15       2329.17       153.69 o
   7  10   1        123.56        212.31        55.62 o
   8  10   1        259.80        258.85        62.74 o
   9  10   1        642.35        513.34       169.00 o
  -7  11   1        218.37        131.65        55.59 o
  -6  11   1        965.23       1075.82       135.37 o
  -5  11   1       1229.33       1214.23        96.94 o
  -4  11   1      16539.30      16191.58       330.94 o
  -3  11   1       3414.94       3326.25       135.49 o
  -2  11   1        984.01       1051.60       174.92 o
  -1  11   1         26.52          9.18        29.67 o
   0  11   1       6729.02       6831.71       300.73 o
   1  11   1       1757.31       1703.88       150.68 o
   2  11   1      23884.71      23387.71       809.62 o
   3  11   1        656.03        823.22       114.55 o
   4  11   1        444.91        681.31       149.47 o
   5  11   1        674.48        821.54       172.01 o
   6  11   1       4009.53       3924.86       395.73 o
   7  11   1        527.85        658.09       174.98 o
  -7  12   1         17.44         25.34        59.04 o
  -6  12   1       4326.12       3696.88       390.47 o
  -5  12   1         94.66          4.67        66.19 o
  -4  12   1         73.67         52.64        46.42 o
  -3  12   1       1069.54        838.02       166.33 o
  -2  12   1       7414.78       7482.07       481.29 o
  -1  12   1         58.13         26.72        36.37 o
   0  12   1      11654.77      10963.41       401.73 o
   1  12   1       1231.01       1084.37       126.30 o
   2  12   1       1519.20       1613.68       223.09 o
   3  12   1         84.45        102.68        64.93 o
   4  12   1       4776.39       5171.93       331.89 o
   5  12   1        544.58       1082.37       205.98 o
   6  12   1       1253.61       1515.12       249.05 o
   7  12   1        119.93        292.62       106.75 o
  -6  13   1        171.16        290.08       113.78 o
  -5  13   1       1977.53       1963.89       199.26 o
  -4  13   1        437.12        479.41       226.31 o
  -3  13   1        325.30        478.98       134.82 o
  -2  13   1        483.79        833.09       171.68 o
  -1  13   1        650.16        550.52        98.19 o
   0  13   1       2120.10       2200.18       190.91 o
   1  13   1       4182.99       4126.49       259.30 o
   2  13   1       1190.30       1241.69       210.81 o
   3  13   1        265.03        250.88       103.57 o
   4  13   1         41.26        161.31        61.76 o
   5  13   1        225.72        184.57        71.50 o
   6  13   1        735.99        808.92       195.86 o
  -6  14   1        210.98        145.90        74.36 o
  -5  14   1         24.50         47.27        46.67 o
  -4  14   1        278.68        219.56        90.98 o
  -3  14   1         19.42         20.53        44.48 o
  -2  14   1        745.58        670.42       161.89 o
  -1  14   1        104.42        157.88        63.22 o
   0  14   1       1130.77       1089.87       139.99 o
   1  14   1          0.41        -35.79        35.79 o
   2  14   1         53.52        257.99       107.87 o
   3  14   1         25.53         52.96        59.96 o
   4  14   1        698.44        728.82       119.89 o
   5  14   1        111.41        211.43        79.07 o
  -5  15   1       1637.73       1763.63       287.48 o
  -4  15   1        192.12        157.66        81.42 o
  -3  15   1         41.68        266.87       128.11 o
  -2  15   1         76.64         95.13        75.07 o
  -1  15   1        415.56        333.01        91.45 o
   0  15   1          9.68        -31.78        47.85 o
   1  15   1       2911.55       2891.03       239.16 o
   2  15   1          3.31         12.91        43.88 o
   3  15   1         70.01        126.35        78.66 o
   4  15   1         59.87         14.36        60.23 o
   5  15   1        138.50         98.22        75.48 o
  -3  16   1        112.10        -18.36        50.36 o
  -2  16   1        322.04        264.71       117.85 o
  -1  16   1       1982.81       2209.33       217.31 o
   0  16   1       3170.72       3046.31       253.95 o
   1  16   1        106.31         67.31        90.63 o
   2  16   1       1347.31       1451.90       258.78 o
   3  16   1        479.14        665.44       179.55 o
  -1  17   1        516.19        510.21       155.12 o
   0  17   1       2241.92       2149.03       220.59 o
   1  17   1         17.84        183.13       106.40 o
 -10   0   2       1631.42       2184.36       317.60 o
  -8   0   2       5983.67       5686.42       432.63 o
  -6   0   2      16708.62      15726.16       597.24 o
  -4   0   2      67531.16      68547.87       569.96 o
  -2   0   2     110334.97     111924.71      1771.24 o
   0   0   2      43397.76      42828.05       285.50 o
   2   0   2     142246.73     138045.38      1080.23 o
   4   0   2      14021.43      14236.62       222.66 o
   6   0   2        374.55        447.68        80.92 o
   8   0   2      14008.75      14432.34       748.36 o
 -10   1   2       1339.79       1743.93       199.03 o
  -9   1   2        141.02        262.67        78.63 o
  -8   1   2          3.43        -66.08        66.08 o
  -7   1   2          5.83         38.76        68.25 o
  -6   1   2      12839.90      13013.63       382.78 o
  -5   1   2      28633.93      29191.36       515.83 o
  -4   1   2      24923.98      25083.15       240.63 o
  -3   1   2        617.69        632.38        27.13 o
  -2   1   2      15431.92      15418.35       154.15 o
  -1   1   2       4209.07       4167.88       124.08 o
   0   1   2      38130.35      39700.73       147.63 o
   1   1   2      36499.00      36598.15       250.56 o
   2   1   2      14645.13      14776.61       111.75 o
   3   1   2       1022.63        968.20        31.53 o
   4   1   2      19128.13      19833.60       197.32 o
   5   1   2        195.73        198.39        22.85 o
   6   1   2      17683.19      17121.93       252.55 o
   7   1   2       5515.04       5680.09       210.87 o
   8   1   2        312.58        301.43        54.97 o
   9   1   2        509.53        484.10        70.92 o
 -10   2   2         41.63         69.27        48.95 o
  -9   2   2       1559.97       1520.34       173.36 o
  -8   2   2       2984.72       2976.90       222.30 o
  -7   2   2       3384.61       3379.86       160.85 o
  -6   2   2       1546.26       1579.94       133.78 o
  -5   2   2        241.03        245.79        49.48 o
  -4   2   2        318.75        354.75        28.73 o
  -3   2   2      26215.47      25987.20       371.37 o
  -2   2   2      21866.46      21142.33       273.39 o
  -1   2   2        167.94        209.71        13.85 o
   0   2   2      17822.19      17757.14       184.60 o
   1   2   2       3576.23       3408.63        95.52 o
   2   2   2        478.34        532.58        23.97 o
   3   2   2      29994.43      29555.58       236.38 o
   4   2   2       9334.14       9520.02       136.57 o
   5   2   2       2881.71       2920.78        87.29 o
   6   2   2       2291.91       2304.93       139.72 o
   7   2   2       1830.40       1796.56       126.39 o
   8   2   2         35.49         64.04        32.68 o
   9   2   2        637.11        574.72        77.05 o
 -10   3   2        207.74        209.09        79.27 o
  -9   3   2        557.65        582.06       109.47 o
  -8   3   2        152.90         93.69        40.45 o
  -7   3   2       1922.07       1970.83       113.27 o
  -6   3   2        508.90        452.78        49.15 o
  -5   3   2        105.61        106.33        21.61 o
  -4   3   2       1635.32       1681.72        62.13 o
  -3   3   2       6825.36       7031.57       133.29 o
  -2   3   2         69.56         94.02        16.90 o
  -1   3   2      19202.58      18705.08       298.76 o
   0   3   2       1504.43       1572.73        33.98 o
   1   3   2        451.51        478.03        36.52 o
   2   3   2       6087.24       6126.84        91.02 o
   3   3   2       3661.96       3712.99        75.68 o
   4   3   2       2008.53       1916.94        89.95 o
   5   3   2       4612.88       4543.39       100.50 o
   6   3   2        477.90        476.22        46.43 o
   7   3   2          6.11         40.36        46.95 o
   8   3   2       1112.82        946.58        93.54 o
   9   3   2        108.76         78.00        39.64 o
 -10   4   2         72.03         89.37        53.79 o
  -9   4   2        835.65       1007.36       146.38 o
  -8   4   2        173.43        120.09        42.04 o
  -7   4   2         11.30        -11.93        39.89 o
  -6   4   2         37.09         51.36        14.32 o
  -5   4   2       2054.62       2087.40       138.48 o
  -4   4   2       2431.55       2333.64        90.94 o
  -3   4   2       6202.28       6143.62       124.80 o
  -2   4   2        962.62        950.09        31.13 o
  -1   4   2       2079.69       2255.87        62.52 o
   0   4   2          9.14         25.84         5.87 o
   1   4   2        823.39        797.31        40.13 o
   2   4   2       6067.04       5999.75       101.91 o
   3   4   2       2972.13       3108.58        75.32 o
   4   4   2       2536.57       2504.27        81.81 o
   5   4   2        531.09        506.24        45.65 o
   6   4   2        564.86        461.29        55.99 o
   7   4   2         18.63         38.65        26.74 o
   8   4   2        813.21        766.74        88.30 o
   9   4   2          0.24         -7.65        30.80 o
 -10   5   2       1529.08       1391.89       291.83 o
  -9   5   2        360.24        473.53       123.26 o
  -8   5   2        923.87        888.65       187.75 o
  -7   5   2         23.03         56.58        31.82 o
  -6   5   2       1641.92       1718.88       142.60 o
  -5   5   2        476.20        447.67        66.43 o
  -4   5   2      10624.90      10995.08       229.68 o
  -3   5   2       2288.64       2161.75        69.22 o
  -2   5   2       9041.98       8918.44        98.22 o
  -1   5   2       2038.17       1983.97        70.75 o
   0   5   2      14086.22      14132.20       127.55 o
   1   5   2       4845.08       4971.00        93.78 o
   2   5   2       6611.33       6784.37       119.28 o
   3   5   2       2065.02       2013.53        59.86 o
   4   5   2       4908.09       4652.21       126.51 o
   5   5   2        253.30        229.32        38.66 o
   6   5   2       2660.93       2782.16        98.49 o
   7   5   2        447.64        396.30        58.35 o
   8   5   2         76.24        137.24        39.96 o
   9   5   2         91.24         72.05        31.24 o
 -10   6   2        290.00        437.51       106.51 o
  -9   6   2        853.17        780.80       124.12 o
  -8   6   2       4426.89       4696.60       373.57 o
  -7   6   2        147.89         70.30        62.44 o
  -6   6   2       1147.12       1279.58       123.21 o
  -5   6   2       1163.63       1211.54       109.00 o
  -4   6   2      13970.95      14016.44       411.64 o
  -3   6   2       1621.61       1615.21        61.73 o
  -2   6   2      57791.73      58284.40       440.49 o
  -1   6   2       1181.43       1200.99        33.25 o
   0   6   2        433.36        541.45        54.64 o
   1   6   2        822.92        840.09        33.82 o
   2   6   2      54603.91      55526.03       349.57 o
   3   6   2       3224.84       3297.29        76.05 o
   4   6   2      13511.84      13291.08       204.68 o
   5   6   2        110.00        101.54        21.02 o
   6   6   2          3.85         19.41        13.22 o
   7   6   2        133.41        214.51        44.79 o
   8   6   2       4314.94       4478.90       204.30 o
   9   6   2         28.95         27.57       124.50 o
 -10   7   2        213.24         98.30        55.68 o
  -9   7   2         20.53        -58.10        58.10 o
  -8   7   2        673.38        614.72       105.46 o
  -7   7   2        954.93       1020.31       172.92 o
  -6   7   2      14788.16      14565.83       415.31 o
  -5   7   2       5586.01       5605.89       198.16 o
  -4   7   2      10171.13      10229.33       238.66 o
  -3   7   2        285.81        315.64        21.18 o
  -2   7   2       1096.00       1189.89        43.24 o
  -1   7   2      11390.63      11339.97        96.45 o
   0   7   2      56286.78      55999.89       456.60 o
   1   7   2      33769.61      33865.23       211.13 o
   2   7   2      14832.81      14921.25       176.97 o
   3   7   2        996.41       1045.25        82.07 o
   4   7   2       2752.39       2868.76       121.16 o
   5   7   2        802.98        780.63        66.25 o
   6   7   2       6986.97       7023.23       175.26 o
   7   7   2       3916.30       4004.53       179.41 o
   8   7   2          6.68         12.31        27.45 o
   9   7   2        110.25         72.66        80.42 o
  -9   8   2        901.93        765.36       123.02 o
  -8   8   2       1950.17       1709.55       172.65 o
  -7   8   2       7001.83       6979.33       270.16 o
  -6   8   2        375.83        292.58        53.02 o
  -5   8   2       2744.30       2776.74       175.86 o
  -4   8   2         60.72         52.54        15.63 o
  -3   8   2      23212.30      22818.46       200.54 o
  -2   8   2       7877.98       7670.88       105.48 o
  -1   8   2      24483.78      24375.12       159.04 o
   0   8   2       1842.69       1877.73        80.73 o
   1   8   2       3013.34       2947.67        55.98 o
   2   8   2         43.07         56.36        12.10 o
   3   8   2      15884.85      15190.63       206.28 o
   4   8   2       5335.75       5184.86       125.51 o
   5   8   2       2075.86       2258.00       112.16 o
   6   8   2       3220.77       2940.01       117.41 o
   7   8   2       1392.66       1324.95       103.62 o
   8   8   2        160.21        179.82        61.49 o
   9   8   2       1004.24       1194.34       165.97 o
  -9   9   2        787.04        681.43       119.84 o
  -8   9   2         12.35        -28.75        32.84 o
  -7   9   2       2176.28       2427.49       160.77 o
  -6   9   2        822.39        936.53        92.23 o
  -5   9   2       2311.33       2198.39       145.69 o
  -4   9   2         89.06         71.21        24.26 o
  -3   9   2       4290.18       4202.49        88.60 o
  -2   9   2       1222.23       1292.04        36.30 o
  -1   9   2      21917.59      20524.75       695.64 o
   0   9   2        821.07        778.43        90.67 o
   1   9   2       3245.84       3286.50        47.45 o
   2   9   2       1180.48       1164.69        44.48 o
   3   9   2        883.44        831.38        47.64 o
   4   9   2        622.81        540.46        45.22 o
   5   9   2      12895.43      13065.39       273.19 o
   6   9   2        140.25        158.04        29.12 o
   7   9   2        109.22        178.65        50.78 o
   8   9   2        350.10        494.80       173.59 o
   9   9   2         42.29        -64.06        64.06 o
  -9  10   2         26.32        -17.32        63.07 o
  -8  10   2        898.28        832.92       113.09 o
  -7  10   2          2.42         30.86        51.17 o
  -6  10   2        276.16        260.86        49.11 o
  -5  10   2          6.09         17.41        26.45 o
  -4  10   2        625.07        561.91        57.19 o
  -3  10   2       1600.72       1550.85        78.26 o
  -2  10   2       6622.99       6542.73        91.87 o
  -1  10   2         19.12         10.69        46.61 o
   0  10   2        736.60        904.67       104.63 o
   1  10   2        939.10        959.90       108.15 o
   2  10   2        794.99        801.18        42.41 o
   3  10   2       1752.73       1664.40        62.66 o
   4  10   2       5564.35       5481.37       183.70 o
   5  10   2         10.20         32.44        22.00 o
   6  10   2        250.22        190.51        56.09 o
   7  10   2        394.30        477.71       148.87 o
  -8  11   2         41.25        107.52        92.29 o
  -7  11   2        192.40        310.19        79.98 o
  -6  11   2        328.69        355.72        78.93 o
  -5  11   2        261.70        263.45        44.17 o
  -4  11   2         38.43         38.86        17.59 o
  -3  11   2       4613.15       4639.86       136.40 o
  -2  11   2        281.14        271.29       102.60 o
  -1  11   2        697.94        783.23       104.16 o
   0  11   2        474.04        528.71        88.64 o
   1  11   2        701.70        672.95        96.02 o
   2  11   2          0.83         43.75        70.70 o
   3  11   2       4042.55       4167.97       245.38 o
   4  11   2        353.39        262.06        99.35 o
   5  11   2       1161.15       1503.40       232.90 o
   6  11   2        122.24        149.79        74.20 o
   7  11   2        183.19        166.25       121.18 o
  -7  12   2         12.56         28.29        71.61 o
  -6  12   2          2.57          6.43        66.30 o
  -5  12   2        423.66        340.89       124.50 o
  -4  12   2        117.36         74.17        53.51 o
  -3  12   2        983.07        889.89       175.35 o
  -2  12   2      10801.32      11830.37       607.41 o
  -1  12   2        248.51        311.40        73.02 o
   0  12   2        994.63        861.88       170.71 o
   1  12   2        117.26         91.74        94.77 o
   2  12   2        582.91        754.31       158.78 o
   3  12   2        344.31        317.21        77.25 o
   4  12   2       5578.46       5335.43       302.29 o
   5  12   2         47.48        188.23        98.10 o
   6  12   2       1038.06        926.23       198.32 o
   7  12   2        199.43        -37.90        70.14 o
  -6  13   2       1652.64       2420.81       331.62 o
  -5  13   2       1097.41        966.52       144.81 o
  -4  13   2       2041.16       1832.39       266.78 o
  -3  13   2       2083.14       2348.78       292.61 o
  -2  13   2          1.05         37.20        64.69 o
  -1  13   2       6479.29       6804.08       333.12 o
   0  13   2       8200.27       7844.23       355.35 o
   1  13   2        792.20        905.54       171.16 o
   2  13   2        959.03        821.47       167.99 o
   3  13   2        470.39        558.37       149.78 o
   4  13   2        798.47        911.93       132.45 o
   5  13   2       4230.31       4502.79       303.39 o
   6  13   2       1488.59       1379.86       252.76 o
  -6  14   2        822.18        874.79       148.74 o
  -5  14   2        630.78        391.30       148.58 o
  -4  14   2        388.72        254.47       114.51 o
  -3  14   2       6665.07       7471.37       537.20 o
  -2  14   2        249.75        366.74       121.73 o
  -1  14   2       4998.60       5615.38       317.58 o
   0  14   2        873.78        947.85       132.00 o
   1  14   2       2979.28       2823.30       224.77 o
   2  14   2       2412.68       2196.79       286.59 o
   3  14   2       7713.55       7535.23       533.54 o
   4  14   2          3.06         31.44        53.48 o
   5  14   2       1099.97       1196.44       206.57 o
  -5  15   2       3570.12       3436.11       402.22 o
  -4  15   2        107.91        342.40       131.31 o
  -3  15   2        322.69        222.22       111.42 o
  -2  15   2         91.35         23.83        70.49 o
  -1  15   2       2750.19       2735.87       258.92 o
   0  15   2        804.98        633.28       113.62 o
   1  15   2       6987.86       6930.56       378.64 o
   2  15   2        333.90        400.24       117.39 o
   3  15   2        403.94        335.37       123.55 o
   4  15   2         34.27        -31.85        69.00 o
  -3  16   2       1786.49       1701.14       276.32 o
  -2  16   2       1629.36       1225.83       232.60 o
  -1  16   2        298.21        230.04        82.52 o
   0  16   2        279.70        367.56        97.45 o
   1  16   2        266.27        214.57       124.23 o
   2  16   2       1049.89       1600.40       263.98 o
   3  16   2       1377.73       1330.92       246.94 o
  -1  17   2         61.54         66.62        65.32 o
   0  17   2        163.90        210.94        84.94 o
   1  17   2          0.09        -57.41       100.85 o
  -9   0   3        285.77        210.82       106.10 o
  -7   0   3       2939.89       2933.04       282.79 o
  -5   0   3        885.74        717.40       115.17 o
  -3   0   3        644.64        647.24        43.88 o
  -1   0   3      19204.21      19513.13       188.10 o
   1   0   3         44.45         57.60        11.00 o
   3   0   3       3749.75       3910.35       116.65 o
   5   0   3       9370.85       9357.83       212.41 o
   7   0   3          1.89         14.92        37.62 o
   9   0   3        245.58        175.60        64.79 o
 -10   1   3         16.08         21.77        49.09 o
  -9   1   3        279.36        283.30        83.26 o
  -8   1   3        215.93        189.90        66.97 o
  -7   1   3        145.30        130.73        46.96 o
  -6   1   3      10563.52      10586.54       221.37 o
  -5   1   3        281.39        345.74        33.81 o
  -4   1   3        295.99        308.35        38.66 o
  -3   1   3       6469.74       6617.35       105.42 o
  -2   1   3       2121.80       2059.66        73.03 o
  -1   1   3       3214.22       3276.41        58.78 o
   0   1   3      26181.10      26789.55       150.11 o
   1   1   3        866.91        911.51        33.70 o
   2   1   3         22.86         41.64        13.74 o
   3   1   3       3990.37       3857.56        62.01 o
   4   1   3       2303.70       2302.23        66.69 o
   5   1   3         81.60         84.89        17.57 o
   6   1   3       2823.99       3079.93       148.00 o
   7   1   3        141.94        101.06        31.35 o
   8   1   3         61.03         41.16        32.30 o
   9   1   3        750.51        798.57        94.18 o
 -10   2   3         43.92         51.54        42.06 o
  -9   2   3        453.44        460.61        92.49 o
  -8   2   3       1697.07       1850.44       409.81 o
  -7   2   3       2497.73       2478.85       166.74 o
  -6   2   3       1561.22       1584.90        84.91 o
  -5   2   3      19671.11      19436.76       456.02 o
  -4   2   3       1970.31       1904.24        68.68 o
  -3   2   3       7026.49       7145.27       129.29 o
  -2   2   3      20083.61      20071.00       398.60 o
  -1   2   3       8596.10       8945.65       120.05 o
   0   2   3        485.49        485.41        23.54 o
   1   2   3      69768.47      71346.11       531.43 o
   2   2   3       2796.51       2852.63        78.58 o
   3   2   3      17441.88      17970.80       157.62 o
   4   2   3       5426.60       5325.42        99.07 o
   5   2   3        318.59        341.26        33.02 o
   6   2   3       1780.81       1666.56       109.92 o
   7   2   3       5455.91       5219.71       208.44 o
   8   2   3        119.64        122.25        42.19 o
   9   2   3        141.85        150.22        47.81 o
 -10   3   3        261.80        220.76        73.81 o
  -9   3   3          0.41        -32.10        39.96 o
  -8   3   3        725.46        600.92       100.18 o
  -7   3   3      20118.45      19934.91       525.94 o
  -6   3   3        250.67        408.60       164.38 o
  -5   3   3       5501.52       5488.74       106.80 o
  -4   3   3       2210.86       2179.12        76.14 o
  -3   3   3       3700.24       3679.78       138.87 o
  -2   3   3       1142.45       1319.52        63.93 o
  -1   3   3     194950.91     191994.28       868.87 o
   0   3   3        701.37        701.01        25.31 o
   1   3   3       4100.29       4199.99       145.04 o
   2   3   3       4665.53       4661.57       102.70 o
   3   3   3      14573.84      15126.43       163.30 o
   4   3   3        592.32        687.71        42.82 o
   5   3   3      35691.21      35167.82       345.44 o
   6   3   3       1106.37       1174.89       106.30 o
   7   3   3        352.12        354.38        72.67 o
   8   3   3         33.67         28.45        26.76 o
   9   3   3        742.14        673.14        88.72 o
 -10   4   3        339.04        509.46       107.69 o
  -9   4   3       4688.81       4570.00       297.79 o
  -8   4   3       2771.72       2865.62       218.02 o
  -7   4   3        559.71        582.63        90.81 o
  -6   4   3       3549.64       3835.22       107.14 o
  -5   4   3      12501.37      13182.05       198.75 o
  -4   4   3       3300.35       3100.45       312.81 o
  -3   4   3      42145.38      41715.43       408.78 o
  -2   4   3      31525.75      33388.14       375.86 o
  -1   4   3       1861.73       2123.19        45.36 o
   0   4   3      20347.27      20038.31       155.00 o
   1   4   3      27998.25      27506.27       294.78 o
   2   4   3       2880.19       2804.89       114.69 o
   3   4   3      22046.72      21530.17       208.06 o
   4   4   3      10471.95      10198.22       167.45 o
   5   4   3       6003.15       5895.21       145.92 o
   6   4   3       3180.83       3367.66       265.74 o
   7   4   3       5676.68       5719.11       308.01 o
   8   4   3         25.93         -5.78        51.23 o
   9   4   3        530.40        479.61        88.31 o
 -10   5   3        273.09        211.26        66.43 o
  -9   5   3        354.81        535.60       108.49 o
  -8   5   3       2636.94       2481.11       423.87 o
  -7   5   3        174.40         70.82        32.64 o
  -6   5   3      12892.84      13315.47       200.11 o
  -5   5   3       3282.73       3252.12       172.28 o
  -4   5   3        653.30        542.62        53.60 o
  -3   5   3      12942.72      13254.25       173.33 o
  -2   5   3      15534.57      14643.66       193.54 o
  -1   5   3         66.28         85.92        10.53 o
   0   5   3      20171.69      19646.76       162.38 o
   1   5   3       5262.71       5316.72       116.52 o
   2   5   3          0.78         18.20         8.72 o
   3   5   3      21675.01      21463.62       246.03 o
   4   5   3      15743.02      15565.33       215.93 o
   5   5   3          3.94         25.46        14.95 o
   6   5   3       1879.72       1952.35        89.82 o
   7   5   3        584.90        624.64        88.43 o
   8   5   3        160.92         61.57        39.30 o
   9   5   3       1517.04       1399.00       125.30 o
 -10   6   3        649.40        608.64       118.01 o
  -9   6   3         19.59         94.29        71.88 o
  -8   6   3         12.92        -20.85        32.85 o
  -7   6   3        535.12        548.13        90.34 o
  -6   6   3         61.64         40.54        29.45 o
  -5   6   3          0.05        -22.07        23.33 o
  -4   6   3      14962.51      14820.83       281.93 o
  -3   6   3        130.41        155.56        20.19 o
  -2   6   3        115.54        144.79        17.53 o
  -1   6   3       3690.39       3680.77        68.79 o
   0   6   3        112.64        148.68        15.00 o
   1   6   3          2.31         19.13         9.93 o
   2   6   3      34479.09      34385.43       297.15 o
   3   6   3       2185.48       2094.08        76.07 o
   4   6   3       1151.65       1162.50        70.66 o
   5   6   3       2125.82       2195.67        84.57 o
   6   6   3          2.49         19.06        16.54 o
   7   6   3         90.95         97.15        34.88 o
   8   6   3       2349.85       2207.39       146.46 o
   9   6   3        663.83        622.33        82.53 o
 -10   7   3         36.76         32.36        49.79 o
  -9   7   3         59.27         56.39        44.89 o
  -8   7   3         57.52         87.19        37.77 o
  -7   7   3        216.93        245.15        64.83 o
  -6   7   3        816.15        849.76        88.31 o
  -5   7   3       3318.11       3524.41       156.53 o
  -4   7   3        185.93        118.02        32.63 o
  -3   7   3        654.66        611.47        30.69 o
  -2   7   3       1130.69       1116.70        41.63 o
  -1   7   3       1712.91       1713.57        78.69 o
   0   7   3       1177.20       1150.07        57.38 o
   1   7   3      13627.05      13422.81       178.01 o
   2   7   3        229.86        220.24        27.49 o
   3   7   3        202.51        188.06        27.99 o
   4   7   3        807.47        764.56        62.80 o
   5   7   3        702.29        749.00        53.83 o
   6   7   3        353.93        313.41        41.00 o
   7   7   3       3240.76       3426.93       171.12 o
   8   7   3        183.94        140.09        40.65 o
   9   7   3         56.16         -3.59        62.04 o
 -10   8   3        162.14        410.83       104.28 o
  -9   8   3          1.21         17.54        26.83 o
  -8   8   3        120.08         52.23        32.11 o
  -7   8   3        147.85        173.23        46.60 o
  -6   8   3       3026.42       3006.22       161.51 o
  -5   8   3       6079.42       6114.54       232.98 o
  -4   8   3       2451.76       2345.09       144.61 o
  -3   8   3        824.48        799.95        37.62 o
  -2   8   3        511.46        520.51        24.04 o
  -1   8   3         55.58         50.54        35.33 o
   0   8   3       5748.70       5419.01       209.77 o
   1   8   3       7110.58       7008.87       115.50 o
   2   8   3       5486.36       5429.56       109.66 o
   3   8   3         11.55         15.58        11.30 o
   4   8   3        178.24        177.76        31.16 o
   5   8   3        397.66        334.32       101.68 o
   6   8   3       2004.55       2185.34       129.60 o
   7   8   3        899.85        735.79       127.90 o
   8   8   3        539.45        514.73       125.70 o
  -9   9   3        228.95        207.44        53.25 o
  -8   9   3          8.96         -7.38        32.18 o
  -7   9   3       2566.92       2857.66       173.88 o
  -6   9   3       1665.87       1729.95       123.51 o
  -5   9   3       6913.47       7084.94       226.40 o
  -4   9   3       2075.58       2300.72       114.92 o
  -3   9   3       5728.34       5776.12       100.32 o
  -2   9   3        157.41        162.57        13.36 o
  -1   9   3      15146.44      15245.97       172.32 o
   0   9   3        658.70        603.09        36.93 o
   1   9   3       4144.47       4225.64        65.26 o
   2   9   3       2413.77       2306.80        70.10 o
   3   9   3       9174.88       9022.26       168.03 o
   4   9   3        215.90        168.61        28.53 o
   5   9   3       1973.98       2150.62       133.96 o
   6   9   3          6.11         -7.50        22.73 o
   7   9   3        452.70        535.33       202.16 o
   8   9   3        233.63        235.60        71.35 o
  -9  10   3       1713.63       1799.63       285.02 o
  -8  10   3        199.51        198.62        48.13 o
  -7  10   3          0.33        -22.64        53.34 o
  -6  10   3        350.86        371.41        58.29 o
  -5  10   3       1117.69       1072.96        89.25 o
  -4  10   3       8343.41       8491.51       222.78 o
  -3  10   3      23289.76      23787.56       230.42 o
  -2  10   3       2713.36       2694.30        59.08 o
  -1  10   3       1108.50       1101.10        43.25 o
   0  10   3       3365.12       3202.49       114.95 o
   1  10   3       9307.81       9246.34        95.93 o
   2  10   3      10004.43       9950.56       139.89 o
   3  10   3      11729.84      11990.91       202.74 o
   4  10   3         95.93        157.27        33.91 o
   5  10   3        333.19        400.30        59.04 o
   6  10   3        536.03        491.62        95.48 o
   7  10   3       1763.92       1672.35       139.17 o
  -8  11   3       2556.52       2292.78       332.98 o
  -7  11   3        428.00        406.00        91.26 o
  -6  11   3       2947.21       2938.04       214.62 o
  -5  11   3       1826.67       1746.38       114.18 o
  -4  11   3       1032.58       1025.63        70.77 o
  -3  11   3         12.38         14.85        10.27 o
  -2  11   3      27747.48      27679.25       227.00 o
  -1  11   3       1421.63       1478.88       142.90 o
   0  11   3       8044.41       7617.31       430.12 o
   1  11   3        200.17        178.01        17.84 o
   2  11   3        249.21        258.05        24.64 o
   3  11   3       1248.84       1251.51        73.82 o
   4  11   3       9409.41       8970.51       242.01 o
   5  11   3        783.48        846.11       102.94 o
   6  11   3       1594.55       2254.41       301.27 o
   7  11   3        104.06         79.12        54.96 o
  -7  12   3        300.47        315.80       127.31 o
  -6  12   3         15.25         62.04        72.84 o
  -5  12   3         82.12         30.74        46.19 o
  -4  12   3       7237.11       7261.96       508.30 o
  -3  12   3       2873.79       2658.38       298.56 o
  -2  12   3       1929.45       1916.97       246.92 o
  -1  12   3        160.42        253.62        66.07 o
   0  12   3       2837.19       2917.68       238.88 o
   1  12   3        373.18        342.14        76.61 o
   2  12   3       8536.22       9320.57       531.29 o
   3  12   3       2100.88       1912.26       320.83 o
   4  12   3          0.11         -4.95        38.99 o
   5  12   3         94.30         26.19        66.83 o
   6  12   3       1368.49       1425.00       249.78 o
  -6  13   3       1062.24       1352.47       181.82 o
  -5  13   3       1670.93       1756.18       296.86 o
  -4  13   3        735.20        926.12       192.41 o
  -3  13   3        153.42        150.73        77.60 o
  -2  13   3        447.44        465.11       135.08 o
  -1  13   3        640.41        757.29       113.06 o
   0  13   3       2345.22       2234.45       370.86 o
   1  13   3       1813.11       1965.33       249.44 o
   2  13   3       1798.27       1852.74       249.88 o
   3  13   3        667.50        576.06       100.15 o
   4  13   3       1078.40       1054.35       141.21 o
   5  13   3        278.63        101.45        87.73 o
   6  13   3         67.64         87.09        80.79 o
  -6  14   3        466.74        411.57       253.96 o
  -5  14   3        388.78        475.89       148.36 o
  -4  14   3        326.00        275.71       119.42 o
  -3  14   3          1.42         30.35        57.16 o
  -2  14   3         28.93         39.35        59.07 o
  -1  14   3        612.92        584.50       105.99 o
   0  14   3       2231.29       2141.12       198.52 o
   1  14   3        230.48        161.87        62.40 o
   2  14   3        666.48        739.74       171.23 o
   3  14   3          7.08        164.07        99.50 o
   4  14   3         30.16         65.72        44.42 o
   5  14   3         94.09         77.79        76.60 o
  -5  15   3        727.44        757.00       193.19 o
  -4  15   3        168.52         65.06        72.22 o
  -3  15   3       1152.08       1218.47       233.56 o
  -2  15   3        667.26        652.31       169.10 o
  -1  15   3         57.05         27.95        54.13 o
   0  15   3        307.80        379.40        86.84 o
   1  15   3       1175.33       1076.77       205.12 o
   2  15   3        169.42         77.51        81.08 o
   3  15   3       1887.65       1860.50       277.66 o
   4  15   3        223.32        340.24       144.04 o
  -4  16   3       1623.34       1971.43       304.85 o
  -3  16   3       1170.52       1193.64       233.87 o
  -2  16   3         73.33         92.14        81.60 o
  -1  16   3        343.53        354.70        89.73 o
   0  16   3         97.78        115.85        88.09 o
   1  16   3        971.68        823.28       174.26 o
   2  16   3       3696.11       4143.27       420.90 o
   3  16   3        356.03        377.30       136.33 o
  -1  17   3       1446.67       1451.09       186.41 o
   0  17   3       2903.38       2948.90       257.03 o
   1  17   3          5.04       -117.51       117.51 o
 -10   0   4       4348.77       4648.41       456.00 o
  -8   0   4        268.32        203.64        82.07 o
  -6   0   4       7785.81       7998.82       419.94 o
  -4   0   4      54066.32      53796.69      1334.91 o
  -2   0   4       3130.54       3119.56       101.21 o
   0   0   4     103383.30     104221.03       528.65 o
   2   0   4      42339.72      42170.19       399.85 o
   4   0   4      20428.27      20425.84       436.54 o
   6   0   4       4139.91       4121.94       250.83 o
   8   0   4       2720.14       2664.00       255.78 o
 -10   1   4         28.58         60.99        51.49 o
  -9   1   4       2114.38       2053.01       200.95 o
  -8   1   4       5933.64       6010.63       312.06 o
  -7   1   4        709.62        856.97       108.44 o
  -6   1   4       1531.41       1486.62        69.26 o
  -5   1   4       2942.39       2963.94       119.91 o
  -4   1   4      10295.76      10462.75       192.74 o
  -3   1   4      20995.45      21110.44       267.62 o
  -2   1   4      58720.06      58763.07       363.98 o
  -1   1   4      18145.46      18682.02       130.21 o
   0   1   4       1783.72       1850.98        54.07 o
   1   1   4       5404.93       5261.15        89.96 o
   2   1   4      28734.44      29722.74       196.08 o
   3   1   4      12281.12      11689.27       150.38 o
   4   1   4      21608.60      21336.91       261.52 o
   5   1   4         58.26         78.06        19.37 o
   6   1   4        360.07        357.21        92.71 o
   7   1   4       1190.19       1120.47       100.69 o
   8   1   4       2065.71       2323.05       153.33 o
   9   1   4       2134.68       2149.83       177.13 o
 -10   2   4          1.68        -25.82        38.45 o
  -9   2   4       1817.50       1547.04       173.09 o
  -8   2   4         31.87         35.11        39.53 o
  -7   2   4       2339.58       2313.94       156.86 o
  -6   2   4       5385.09       5407.24       160.05 o
  -5   2   4       6619.88       6711.97       179.08 o
  -4   2   4        402.30        406.63        35.79 o
  -3   2   4      12018.52      12211.05       268.98 o
  -2   2   4       1457.75       1564.62        72.79 o
  -1   2   4      19375.10      19421.04       133.69 o
   0   2   4      23445.18      23448.47       156.53 o
   1   2   4      23605.14      24295.94       437.76 o
   2   2   4       3388.40       3316.10        86.84 o
   3   2   4       5864.70       5872.26       145.19 o
   4   2   4        236.18        274.52        26.68 o
   5   2   4       4180.02       4175.46       130.29 o
   6   2   4       3735.12       3773.60       168.77 o
   7   2   4        862.38        795.90        85.63 o
   8   2   4       1644.94       1615.72       128.34 o
   9   2   4        108.61         60.12        41.81 o
 -10   3   4        589.71        565.53       120.04 o
  -9   3   4          7.51          2.92        60.04 o
  -8   3   4        983.13       1145.61       138.11 o
  -7   3   4        830.98        753.65        67.23 o
  -6   3   4          1.49        -20.76        23.41 o
  -5   3   4        944.97       1084.95        59.35 o
  -4   3   4       7972.57       8027.29       160.95 o
  -3   3   4        248.07        242.34        53.55 o
  -2   3   4       7018.51       7094.84       163.73 o
  -1   3   4      11730.25      11921.19       101.86 o
   0   3   4       4578.40       4580.52        74.91 o
   1   3   4       2958.85       2757.80        91.46 o
   2   3   4       9237.04       8717.07       182.12 o
   3   3   4         44.46         72.55        21.36 o
   4   3   4       4767.27       4574.59       162.98 o
   5   3   4        812.20        846.03        57.54 o
   6   3   4       2639.50       2723.96       144.38 o
   7   3   4       1586.34       1479.53       117.69 o
   8   3   4        465.66        359.61        64.62 o
   9   3   4         12.97        -19.85        35.00 o
 -10   4   4          4.14        -22.14        56.90 o
  -9   4   4       1762.72       1468.91       227.32 o
  -8   4   4        837.26        640.91       106.92 o
  -7   4   4        867.78       1127.19       124.79 o
  -6   4   4        300.41        332.43        31.60 o
  -5   4   4          3.05         21.74        15.71 o
  -4   4   4         29.84         44.81        16.66 o
  -3   4   4      14002.23      13661.65       309.61 o
  -2   4   4       9598.48       9952.69       175.97 o
  -1   4   4       2053.22       1967.94        43.73 o
   0   4   4       1015.53       1001.47        36.32 o
   1   4   4          6.29          1.17        11.53 o
   2   4   4        884.12        985.42        67.69 o
   3   4   4       8611.63       8307.49       174.55 o
   4   4   4       4948.01       4802.03       143.12 o
   5   4   4        265.49        235.97        35.05 o
   6   4   4         35.68         56.44        25.75 o
   7   4   4          0.01        -18.13        30.97 o
   8   4   4         66.24         74.96        38.38 o
   9   4   4        113.92        107.83        83.74 o
 -10   5   4         80.63          1.00        48.43 o
  -9   5   4          9.17         -3.38        38.97 o
  -8   5   4       5618.77       6378.43       350.37 o
  -7   5   4       2245.87       2081.01       170.18 o
  -6   5   4         52.41         66.67        17.24 o
  -5   5   4       1930.67       1819.55       129.91 o
  -4   5   4       1634.58       1674.03       108.26 o
  -3   5   4        114.52         32.12        22.34 o
  -2   5   4      21572.52      21186.25       193.23 o
  -1   5   4      10062.67      10087.77       112.53 o
   0   5   4       6069.74       6146.46        96.41 o
   1   5   4       2222.35       2171.31        99.56 o
   2   5   4       2434.03       2353.08       105.75 o
   3   5   4       2055.92       2085.99        88.64 o
   4   5   4      10482.17      10516.17       215.49 o
   5   5   4       2586.45       2505.80       110.23 o
   6   5   4       1366.78       1373.82        94.13 o
   7   5   4        141.44        223.04        66.85 o
   8   5   4        458.61        477.36        99.87 o
   9   5   4         23.21         26.74        36.43 o
 -10   6   4       1390.40       1386.26       181.07 o
  -9   6   4        441.04        492.46       207.19 o
  -8   6   4          6.13          2.77        34.06 o
  -7   6   4       1521.03       1464.65       143.41 o
  -6   6   4      10093.34       9532.46       280.10 o
  -5   6   4        775.67        688.60        69.61 o
  -4   6   4      21123.83      21088.19       381.54 o
  -3   6   4        221.67        181.68        29.03 o
  -2   6   4       3579.34       3565.78        96.06 o
  -1   6   4       8385.60       8014.69       181.99 o
   0   6   4      38529.80      38353.61       255.49 o
   1   6   4       1091.39       1124.10        54.15 o
   2   6   4      14996.15      15376.77       333.19 o
   3   6   4        507.74        469.15        49.11 o
   4   6   4       5245.65       5342.33       154.37 o
   5   6   4       2771.31       2623.57       114.27 o
   6   6   4       6804.32       6864.01       247.91 o
   7   6   4        101.71        130.39        74.83 o
   8   6   4        556.41        659.22       155.88 o
   9   6   4         31.50        116.55        68.51 o
 -10   7   4        435.29        428.91       101.45 o
  -9   7   4       1134.57       1258.05       157.78 o
  -8   7   4       1101.97        966.73       107.58 o
  -7   7   4       1615.23       1845.76       136.22 o
  -6   7   4      10776.55      10979.23       303.51 o
  -5   7   4          0.16         34.56        29.84 o
  -4   7   4       9218.41       9653.88       232.01 o
  -3   7   4      20531.04      20747.17       259.31 o
  -2   7   4      13135.48      13521.20       175.93 o
  -1   7   4       7342.98       7357.75       175.11 o
   0   7   4       9787.81       9576.15       150.60 o
   1   7   4         10.69         46.97        16.43 o
   2   7   4      23799.58      23678.81       301.02 o
   3   7   4      13862.33      13557.33       343.99 o
   4   7   4       6905.64       6823.68       175.53 o
   5   7   4       1194.73       1212.62        79.28 o
   6   7   4         46.04         57.98        28.43 o
   7   7   4          3.92         12.38        63.15 o
   8   7   4       2636.33       2418.55       220.45 o
   9   7   4        825.71        844.86       141.26 o
 -10   8   4        245.85        144.06        72.40 o
  -9   8   4        315.71        336.94        70.65 o
  -8   8   4        401.92        398.29       114.31 o
  -7   8   4         30.70         16.28        28.63 o
  -6   8   4       1413.91       1443.57       112.75 o
  -5   8   4      23796.25      24342.47       417.13 o
  -4   8   4        185.66        151.81        31.62 o
  -3   8   4        287.21        307.27        24.53 o
  -2   8   4        480.91        481.35        27.92 o
  -1   8   4       2803.70       2860.01       109.92 o
   0   8   4      11892.06      12030.92       180.43 o
   1   8   4      23318.61      22461.79       225.39 o
   2   8   4        698.48        707.30        47.97 o
   3   8   4          7.44         35.27        19.23 o
   4   8   4        318.24        317.16        44.42 o
   5   8   4       4075.94       3906.45       143.29 o
   6   8   4       3049.79       3180.08       158.82 o
   7   8   4       2812.81       2618.90       221.97 o
   8   8   4        118.72         74.14       116.76 o
   9   8   4         20.14         23.33        54.82 o
  -9   9   4        482.65        620.16        96.17 o
  -8   9   4         50.07         42.81        36.30 o
  -7   9   4       3471.79       3400.93       258.41 o
  -6   9   4       2527.14       2576.53       151.21 o
  -5   9   4        396.76        503.81        62.44 o
  -4   9   4         13.12          9.53        17.03 o
  -3   9   4       2715.33       2786.60        64.53 o
  -2   9   4        301.53        358.38        23.42 o
  -1   9   4      14343.98      14272.51       388.71 o
   0   9   4       3566.87       3560.83       128.73 o
   1   9   4      10432.21      10007.52       133.61 o
   2   9   4         35.83         50.08        13.26 o
   3   9   4       3776.38       3674.69       150.44 o
   4   9   4        758.88        674.66        57.55 o
   5   9   4       4492.52       4459.69       186.64 o
   6   9   4       1109.03       1156.59        99.17 o
   7   9   4       1662.28       1531.62       161.30 o
   8   9   4         93.21         26.28        44.88 o
  -9  10   4          2.57        -98.09        98.09 o
  -8  10   4        251.63        249.37       115.62 o
  -7  10   4        538.65        354.64       106.70 o
  -6  10   4       1130.25       1069.40        98.07 o
  -5  10   4         11.88          0.49        20.26 o
  -4  10   4        168.08        177.38        34.23 o
  -3  10   4          1.81         -8.09         8.09 o
  -2  10   4       3873.51       3905.60        80.00 o
  -1  10   4       2906.43       3018.86       106.93 o
   0  10   4       4803.92       4544.77       111.35 o
   1  10   4        468.04        445.18        30.74 o
   2  10   4        188.94        218.04        23.65 o
   3  10   4        439.76        529.72        52.54 o
   4  10   4       4484.17       4458.53       181.52 o
   5  10   4       1266.40       1340.42       110.27 o
   6  10   4       1554.94       1609.48       130.33 o
   7  10   4         13.21        -34.00        34.00 o
   8  10   4         33.25         49.84        41.78 o
  -8  11   4         55.06        107.04        99.41 o
  -7  11   4        948.67        894.03       128.66 o
  -6  11   4          8.10        -56.21        86.82 o
  -5  11   4        132.90        128.23        33.12 o
  -4  11   4        510.93        395.48        44.80 o
  -3  11   4        774.03        772.51        43.02 o
  -2  11   4        247.17        223.65        26.62 o
  -1  11   4       7542.92       7341.51        77.57 o
   0  11   4        385.32        385.66        22.49 o
   1  11   4        340.46        318.51        29.66 o
   2  11   4        953.36        919.55        59.27 o
   3  11   4       1113.46       1231.55        77.76 o
   4  11   4         44.59         13.71        17.25 o
   5  11   4       4172.93       4227.29       191.74 o
   6  11   4        125.55         96.52        34.72 o
   7  11   4          1.21         24.78        60.77 o
  -7  12   4        587.50        907.24       207.54 o
  -6  12   4       2600.48       2910.81       348.78 o
  -5  12   4          0.13        -39.63        49.19 o
  -4  12   4        573.88        528.60       139.35 o
  -3  12   4        478.53        570.60       140.99 o
  -2  12   4        155.85         76.66        58.47 o
  -1  12   4       1938.31       1694.19       158.54 o
   0  12   4      10107.60      10007.71       379.12 o
   1  12   4          2.65         37.25        52.76 o
   2  12   4          2.63         29.95        39.82 o
   3  12   4        786.63        918.06       141.34 o
   4  12   4         84.66         53.32        35.38 o
   5  12   4        733.19        812.41       183.03 o
   6  12   4       1952.53       2022.67       292.36 o
  -6  13   4       1679.72       1789.76       202.19 o
  -5  13   4        308.47        234.34       103.97 o
  -4  13   4       2009.31       1954.09       278.26 o
  -3  13   4        820.70       1149.13       204.36 o
  -2  13   4       5076.68       5158.44       423.05 o
  -1  13   4       4888.87       4776.55       279.29 o
   0  13   4       2976.36       3177.18       266.99 o
   1  13   4       3855.01       4493.18       380.75 o
   2  13   4       1493.30       1370.17       215.39 o
   3  13   4        698.17        762.45       181.39 o
   4  13   4       1229.16       1490.74       189.19 o
   5  13   4       1084.01       1249.89       240.72 o
   6  13   4         36.52         50.90        74.06 o
  -6  14   4         26.69         79.52        98.74 o
  -5  14   4       8879.52       8444.70       609.53 o
  -4  14   4       1833.64       1860.50       277.78 o
  -3  14   4        140.95        151.40        88.15 o
  -2  14   4        178.79        123.97        84.29 o
  -1  14   4       2645.80       2520.41       212.48 o
   0  14   4          1.94         -6.56        35.36 o
   1  14   4      11130.52      11408.83       637.80 o
   2  14   4       2108.53       2307.02       288.69 o
   3  14   4        236.88        184.77        73.17 o
   4  14   4        523.54        544.88       110.63 o
   5  14   4        935.51        745.92       129.34 o
  -5  15   4         11.46        -20.20        55.43 o
  -4  15   4       1818.11       1564.66       266.79 o
  -3  15   4       4837.43       4911.86       455.35 o
  -2  15   4        140.37        123.88        81.52 o
  -1  15   4       1530.42       1656.74       205.58 o
   0  15   4       1707.50       1456.84       169.11 o
   1  15   4        132.52         61.33        51.54 o
   2  15   4        141.72        300.95       110.38 o
   3  15   4       4599.98       4457.46       429.48 o
   4  15   4        150.61        134.88        62.33 o
  -3  16   4        445.53        486.36       161.41 o
  -2  16   4          7.59        143.82        94.76 o
  -1  16   4       2064.23       2097.00       210.87 o
   0  16   4        663.10        416.46        98.22 o
   1  16   4         90.75         69.13        69.63 o
   2  16   4        923.38       1028.39       212.46 o
   3  16   4         12.76        -25.96        54.01 o
  -1  17   4        134.52         28.98        60.65 o
   0  17   4         13.81         42.78        52.80 o
  -9   0   5          7.44         97.13        78.88 o
  -7   0   5       2662.66       2622.41       266.53 o
  -5   0   5      14545.77      15229.52       386.25 o
  -3   0   5       1329.45       1478.17        78.44 o
  -1   0   5       5608.10       5564.46       115.16 o
   1   0   5      29680.41      29101.09       316.19 o
   3   0   5       2141.23       2293.91       128.21 o
   5   0   5       1152.13       1143.59        99.00 o
   7   0   5       4573.65       4235.66       393.71 o
   9   0   5          3.67         15.93        72.49 o
 -10   1   5       1383.88       1733.20       196.90 o
  -9   1   5        115.86        121.57        62.28 o
  -8   1   5         71.32         81.56        46.50 o
  -7   1   5       1224.65       1382.60       138.17 o
  -6   1   5       4299.80       4545.25       136.80 o
  -5   1   5       3693.39       3763.71       126.26 o
  -4   1   5      18747.44      18285.86       221.99 o
  -3   1   5        762.29        744.30        80.59 o
  -2   1   5       1853.44       1890.35        50.59 o
  -1   1   5      10566.15      10575.36        88.04 o
   0   1   5       8870.16       8348.35        87.22 o
   1   1   5       4772.95       4775.28        94.13 o
   2   1   5      17008.38      16708.21       168.80 o
   3   1   5         35.02         67.63        15.85 o
   4   1   5         18.70         22.57        17.50 o
   5   1   5       6806.40       6875.60       171.78 o
   6   1   5        592.91        593.74        99.80 o
   7   1   5        576.61        579.62       108.16 o
   8   1   5       1039.88       1025.08       151.14 o
   9   1   5         28.89        -15.80       211.30 o
 -10   2   5        200.79        215.62        80.15 o
  -9   2   5        952.03        946.09       138.23 o
  -8   2   5          0.34        -46.15        47.85 o
  -7   2   5       2892.17       2795.63       115.59 o
  -6   2   5       6047.09       6254.13       221.33 o
  -5   2   5      16753.35      16790.72       222.46 o
  -4   2   5       4110.18       4293.43       109.27 o
  -3   2   5      18950.56      18722.00       244.02 o
  -2   2   5        744.25        742.76        37.52 o
  -1   2   5       6373.37       6563.97        82.04 o
   0   2   5      33594.16      33151.77       302.41 o
   1   2   5      14842.25      14818.32       190.86 o
   2   2   5        813.22        763.23        42.55 o
   3   2   5      22305.23      22596.45       309.98 o
   4   2   5        181.25        200.72        26.52 o
   5   2   5       2476.31       2807.50       197.93 o
   6   2   5       4287.30       4156.65       258.00 o
   7   2   5        163.93        220.57        68.74 o
   8   2   5         21.82         11.93        47.53 o
   9   2   5       1206.71       1331.27       201.81 o
 -10   3   5        254.36        248.79        76.47 o
  -9   3   5       3224.22       3438.27       361.50 o
  -8   3   5        357.88        296.05        71.03 o
  -7   3   5       2338.57       2336.01       131.26 o
  -6   3   5          8.70         25.65        23.47 o
  -5   3   5      15688.28      15439.49       247.33 o
  -4   3   5       3692.53       3869.28       108.28 o
  -3   3   5      40669.62      40826.28       365.85 o
  -2   3   5       1200.76       1131.96        46.39 o
  -1   3   5       8001.82       7894.56        90.39 o
   0   3   5       6278.23       6447.70        88.11 o
   1   3   5      62705.52      63079.22       927.35 o
   2   3   5       3862.62       3897.26       118.22 o
   3   3   5       7795.67       7662.58       504.27 o
   4   3   5       2249.10       2323.09       109.05 o
   5   3   5        144.37        165.29        32.43 o
   6   3   5          0.71          3.16        40.47 o
   7   3   5       8522.42       8727.03       399.42 o
   8   3   5        155.63        162.48        61.35 o
   9   3   5         92.47         53.03        99.83 o
 -10   4   5         78.88         80.19       112.42 o
  -9   4   5        431.56        335.08        86.31 o
  -8   4   5        615.35        558.28       101.15 o
  -7   4   5       4939.98       4936.72       219.58 o
  -6   4   5       9154.26       9320.12       194.88 o
  -5   4   5       6577.19       6466.21       164.87 o
  -4   4   5        329.90        394.96        28.66 o
  -3   4   5       1118.06       1214.70       100.53 o
  -2   4   5       1861.78       1816.18        62.25 o
  -1   4   5      55247.08      55299.81       257.18 o
   0   4   5      36786.87      36393.05       220.29 o
   1   4   5       2653.01       2784.87       113.43 o
   2   4   5       1285.22       1289.07        60.75 o
   3   4   5       4645.73       4799.33       211.02 o
   4   4   5        242.49        252.50        33.36 o
   5   4   5      15622.37      15275.92       283.43 o
   6   4   5       5125.46       4967.79       281.64 o
   7   4   5         29.99         61.35        43.24 o
   8   4   5        451.10        500.39       107.68 o
   9   4   5        685.37        539.57       113.83 o
 -10   5   5        790.70       1067.98       154.58 o
  -9   5   5        801.80       1056.10       144.52 o
  -8   5   5       3233.77       3606.65       243.84 o
  -7   5   5        101.57        190.59        60.30 o
  -6   5   5         10.40         30.75        13.90 o
  -5   5   5        456.31        447.87        40.49 o
  -4   5   5      14816.52      15489.29       215.59 o
  -3   5   5       9959.21       9982.23       201.40 o
  -2   5   5       8879.63       8531.09       112.29 o
  -1   5   5       9507.28       9519.15       173.07 o
   0   5   5       6126.52       6301.01       101.43 o
   1   5   5       2891.55       3105.24       184.98 o
   2   5   5      15623.05      15225.77       246.30 o
   3   5   5       4899.30       5058.89       194.74 o
   4   5   5       5379.27       5354.39       162.47 o
   5   5   5       3320.72       3705.78       141.70 o
   6   5   5       1425.05       1308.93        97.56 o
   7   5   5         14.21         15.88        77.97 o
   8   5   5        859.38        813.82       158.19 o
 -10   6   5         58.25        -89.03        89.03 o
  -9   6   5        192.17         77.56        44.77 o
  -8   6   5        991.93       1179.88       143.46 o
  -7   6   5         76.57         28.71        26.63 o
  -6   6   5        820.10        801.99        83.19 o
  -5   6   5       3056.74       3030.29       144.50 o
  -4   6   5       2967.12       3044.11       133.63 o
  -3   6   5       2333.09       2680.00       214.58 o
  -2   6   5      16331.46      16261.90       189.84 o
  -1   6   5          9.68         14.75         9.40 o
   0   6   5       2891.60       2892.20        73.00 o
   1   6   5       8096.46       8400.79       199.80 o
   2   6   5       1169.68       1154.96        98.61 o
   3   6   5       3247.79       3394.84       121.87 o
   4   6   5       7769.83       7192.09       189.32 o
   5   6   5       1162.02       1054.45        77.77 o
   6   6   5          1.43        -11.28        26.48 o
   7   6   5       2086.52       2157.72       201.94 o
   8   6   5         67.74        143.05        60.08 o
 -10   7   5        164.76         60.10        42.92 o
  -9   7   5        134.41         91.50        46.95 o
  -8   7   5         19.62        -13.47        28.13 o
  -7   7   5        142.11        214.65        50.60 o
  -6   7   5       1423.99       1432.87       110.58 o
  -5   7   5       1288.86       1392.55        99.63 o
  -4   7   5        577.89        603.93        59.78 o
  -3   7   5       4253.67       4487.73       112.37 o
  -2   7   5        270.06        272.55        26.64 o
  -1   7   5       1796.49       1816.42        82.29 o
   0   7   5       4990.87       4844.55       110.74 o
   1   7   5       6006.85       6176.19       150.66 o
   2   7   5        281.71        283.40        42.07 o
   3   7   5       4636.16       4741.04       165.47 o
   4   7   5       1739.45       1677.75        93.31 o
   5   7   5        267.23        302.81        42.79 o
   6   7   5       1448.84       1472.21       111.32 o
   7   7   5       1025.13        798.85       123.29 o
   8   7   5         22.89         11.99        86.42 o
 -10   8   5        393.89        245.07       120.53 o
  -9   8   5        454.84        468.11        81.15 o
  -8   8   5         62.33         64.20        29.52 o
  -7   8   5         84.32         58.69        28.64 o
  -6   8   5        400.72        348.31        54.56 o
  -5   8   5       1543.33       1475.47       103.29 o
  -4   8   5       6647.09       7275.19       207.39 o
  -3   8   5       9645.98      10005.94       180.29 o
  -2   8   5        144.47        141.73        21.20 o
  -1   8   5       1134.70       1204.83        72.38 o
   0   8   5       1499.09       1472.31        86.66 o
   1   8   5       1136.60       1015.01        55.09 o
   2   8   5       9955.70       9840.27       210.52 o
   3   8   5       4585.13       4857.76       181.36 o
   4   8   5        770.66        658.49        59.75 o
   5   8   5        443.31        463.13        53.15 o
   6   8   5         37.32         41.38        24.65 o
   7   8   5          6.12        -34.21        39.28 o
   8   8   5       1025.86       1229.53       160.77 o
  -9   9   5       1875.44       2051.11       170.13 o
  -8   9   5        800.43        640.79        90.17 o
  -7   9   5        267.55        348.81        63.34 o
  -6   9   5        137.21         91.52        33.56 o
  -5   9   5       2701.74       2750.51       142.65 o
  -4   9   5       2298.31       2364.84       119.60 o
  -3   9   5      10637.92      10562.57       142.96 o
  -2   9   5       8089.81       8043.32       280.40 o
  -1   9   5         35.76         50.99        26.37 o
   0   9   5        892.48        879.23        95.52 o
   1   9   5       6562.70       6570.69       125.79 o
   2   9   5       3276.42       3116.40        95.20 o
   3   9   5       7335.27       7425.42       225.58 o
   4   9   5        941.15       1016.48        74.50 o
   5   9   5       1179.68       1070.59        95.25 o
   6   9   5        105.05         69.57        42.03 o
   7   9   5        387.50        489.17        98.03 o
   8   9   5         55.72         -0.53        43.37 o
  -9  10   5        539.35        626.04       177.10 o
  -8  10   5        912.60        965.12       111.34 o
  -7  10   5       6971.77       7065.87       274.96 o
  -6  10   5       1956.22       2241.18       142.69 o
  -5  10   5       1942.44       2105.94       125.78 o
  -4  10   5        172.21        171.73        23.61 o
  -3  10   5       1249.54       1214.76        59.78 o
  -2  10   5       6649.30       6693.51       149.74 o
  -1  10   5      21824.99      21495.11       772.13 o
   0  10   5       7643.25       7487.63       183.64 o
   1  10   5       2690.10       2520.89        86.06 o
   2  10   5         21.16         28.87        13.01 o
   3  10   5         79.89         41.85        20.99 o
   4  10   5       3695.90       3619.40       170.56 o
   5  10   5       4754.72       5070.49       187.21 o
   6  10   5        487.51        532.67        80.55 o
   7  10   5         14.29        -48.20        48.20 o
   8  10   5          1.24        -29.60        50.64 o
  -8  11   5       4211.98       3959.86       433.97 o
  -7  11   5        569.37        381.61       133.54 o
  -6  11   5       3053.36       3024.84       236.06 o
  -5  11   5         10.96         40.20        30.06 o
  -4  11   5       5897.48       5934.32       142.67 o
  -3  11   5        970.61        917.76        50.39 o
  -2  11   5      12883.74      13101.75       222.02 o
  -1  11   5          2.00          4.31        28.78 o
   0  11   5       3790.92       3663.54       140.94 o
   1  11   5        982.53        993.08        76.78 o
   2  11   5       5667.39       5455.10       157.12 o
   3  11   5        601.89        646.66        60.17 o
   4  11   5       2667.91       2872.17       135.44 o
   5  11   5        354.56        290.67        57.41 o
   6  11   5       1840.05       1727.45       178.93 o
   7  11   5        543.29        478.52       141.56 o
  -7  12   5       1017.91       1096.05       223.05 o
  -6  12   5       1762.72       1536.61       255.27 o
  -5  12   5        134.30         54.33        55.72 o
  -4  12   5        415.01        180.66        95.88 o
  -3  12   5       1523.58       1110.53       197.18 o
  -2  12   5       4910.35       4708.65       385.63 o
  -1  12   5       1676.65       1689.03       158.47 o
   0  12   5       3549.47       3989.26       239.49 o
   1  12   5        305.79        271.27        89.17 o
   2  12   5        144.05        288.49        70.18 o
   3  12   5       1051.20       1238.23       140.21 o
   4  12   5       5541.97       5541.40       308.59 o
   5  12   5        966.95       1177.60       153.62 o
   6  12   5        726.75        985.08       209.42 o
  -6  13   5         73.23         33.10        49.19 o
  -5  13   5         69.77         18.24        63.92 o
  -4  13   5       2875.41       3057.35       344.13 o
  -3  13   5       1500.15       1451.88       232.80 o
  -2  13   5        354.13        517.98       152.69 o
  -1  13   5        189.11        220.94        58.25 o
   0  13   5        230.12        162.06        65.31 o
   1  13   5         67.95         77.10        70.55 o
   2  13   5       3156.47       3022.35       314.83 o
   3  13   5       3201.54       2977.40       224.56 o
   4  13   5        342.58        397.73       115.56 o
   5  13   5        142.08        228.21        75.38 o
  -6  14   5         17.22         41.20        60.25 o
  -5  14   5        586.47        749.13       191.64 o
  -4  14   5       1925.90       1805.12       276.38 o
  -3  14   5        134.78         88.63        73.02 o
  -2  14   5         74.52        -25.43        75.92 o
  -1  14   5        111.64        114.15        52.28 o
   0  14   5        123.35        111.53        59.08 o
   1  14   5       1532.48       1582.34       237.56 o
   2  14   5       3874.55       3917.80       378.05 o
   3  14   5          1.70         21.66        41.42 o
   4  14   5          0.89         -4.19        60.70 o
   5  14   5          0.17          6.31        38.73 o
  -5  15   5         41.51        -16.84        56.83 o
  -4  15   5         26.51         67.13        64.45 o
  -3  15   5       1692.77       1252.07       237.38 o
  -2  15   5        126.87        196.09        94.78 o
  -1  15   5        108.82         89.23        54.02 o
   0  15   5       1618.91       1761.50       182.48 o
   1  15   5         15.13        -42.04        45.46 o
   2  15   5         32.62         65.47        80.37 o
   3  15   5        974.13       1132.94       220.49 o
   4  15   5        399.33        458.55       113.75 o
  -3  16   5          3.83        -43.37        62.24 o
  -2  16   5       2299.52       2286.56       318.18 o
  -1  16   5        945.09        928.97       141.02 o
   0  16   5         97.43         89.49        51.11 o
   1  16   5        634.68        756.49       181.93 o
   2  16   5          8.06         33.14        62.45 o
 -10   0   6          6.14        162.29        78.98 o
  -8   0   6       5774.34       5906.05       437.82 o
  -6   0   6       5500.92       5786.91       361.91 o
  -4   0   6       3738.19       4043.51       190.42 o
  -2   0   6      63031.32      62530.14       488.90 o
   0   0   6       1403.73       1409.79        64.05 o
   2   0   6       9380.50       9634.20       264.51 o
   4   0   6      32778.07      32875.82       994.36 o
   6   0   6        296.04        306.01       110.31 o
   8   0   6        498.54        235.06       120.67 o
 -10   1   6        769.51        961.44       186.09 o
  -9   1   6       1230.01       1545.92       172.60 o
  -8   1   6       1343.63       1336.31       147.94 o
  -7   1   6         21.12         53.23        37.08 o
  -6   1   6       9351.10       9722.82       245.50 o
  -5   1   6       5130.07       5290.20       159.79 o
  -4   1   6      12060.57      12094.91       248.15 o
  -3   1   6      11376.50      10917.96       158.15 o
  -2   1   6        319.56        297.09        39.01 o
  -1   1   6       7239.40       7339.90        77.66 o
   0   1   6      29944.40      29472.90       203.28 o
   1   1   6       5872.02       5948.31       113.82 o
   2   1   6       7209.87       7210.36       142.17 o
   3   1   6       9914.75      10058.47       205.72 o
   4   1   6       1431.67       1731.92       218.04 o
   5   1   6       3251.63       2935.02       209.54 o
   6   1   6       6779.75       6231.41       325.48 o
   7   1   6         90.19         32.09        49.17 o
   8   1   6         40.77         10.94        34.09 o
 -10   2   6        299.29        182.11        73.15 o
  -9   2   6         18.36        -16.81        41.77 o
  -8   2   6        780.88        808.62       118.32 o
  -7   2   6      11119.62      11295.02       249.36 o
  -6   2   6          6.25         10.31        30.94 o
  -5   2   6        420.69        442.47        39.26 o
  -4   2   6       7777.98       7489.57       168.28 o
  -3   2   6       2338.36       2264.55        88.21 o
  -2   2   6       3011.11       3005.34        73.37 o
  -1   2   6      19846.49      19511.11       158.82 o
   0   2   6       1269.39       1336.33        38.82 o
   1   2   6         29.14         40.45        11.79 o
   2   2   6      17135.78      16814.22       257.37 o
   3   2   6       2044.71       2042.51       112.79 o
   4   2   6        467.33        516.09        58.63 o
   5   2   6       7651.32       7619.67       276.95 o
   6   2   6        106.40        111.13        54.22 o
   7   2   6        102.54         66.96        50.38 o
   8   2   6       2309.92       2338.99       228.61 o
 -10   3   6         25.01         -1.58        44.36 o
  -9   3   6         13.34         51.36        77.11 o
  -8   3   6       5246.72       5101.82       288.58 o
  -7   3   6         44.75        105.46        31.15 o
  -6   3   6         98.83        114.64        20.34 o
  -5   3   6       1829.74       1765.14        85.53 o
  -4   3   6        289.08        332.24        39.24 o
  -3   3   6        283.15        271.83        27.69 o
  -2   3   6      30914.83      30364.77       230.20 o
  -1   3   6        429.98        443.19        25.35 o
   0   3   6         72.46         75.46        11.78 o
   1   3   6       3941.03       3742.79       127.63 o
   2   3   6       1159.39       1388.89       140.61 o
   3   3   6        529.41        509.03        80.42 o
   4   3   6      16018.20      16384.62       351.58 o
   5   3   6          4.37          6.84        18.97 o
   6   3   6        383.62        474.48        95.89 o
   7   3   6       1408.14       1264.47       159.53 o
   8   3   6        275.48        305.15        83.88 o
 -10   4   6        236.69        203.79        72.84 o
  -9   4   6        554.09        550.07       116.31 o
  -8   4   6         58.90         61.65        51.04 o
  -7   4   6       4285.69       4300.62       181.39 o
  -6   4   6       1860.13       1846.43       133.57 o
  -5   4   6         69.21         93.50        17.17 o
  -4   4   6       4402.54       4381.57       123.26 o
  -3   4   6       2453.22       2554.02        83.55 o
  -2   4   6        801.25        796.61        33.47 o
  -1   4   6      22802.70      22596.70       188.97 o
   0   4   6       7281.03       6969.10        94.36 o
   1   4   6         49.53         32.39        14.79 o
   2   4   6       5167.58       5071.51       190.68 o
   3   4   6       1809.03       1735.46       119.16 o
   4   4   6         97.02        122.47        34.92 o
   5   4   6       4331.10       4407.03       203.24 o
   6   4   6       3615.29       3783.12       384.16 o
   7   4   6          3.32         32.96        43.52 o
   8   4   6         69.30         42.42        53.64 o
 -10   5   6          1.44        -49.91        49.91 o
  -9   5   6       1003.92       1011.53       143.13 o
  -8   5   6        860.09        728.99       115.24 o
  -7   5   6        432.42        424.05        54.79 o
  -6   5   6      11604.67      11652.19       185.70 o
  -5   5   6       2043.84       2060.97        72.61 o
  -4   5   6         94.53         67.44        25.42 o
  -3   5   6      14631.70      14580.31       223.24 o
  -2   5   6         18.40         19.36         9.24 o
  -1   5   6       2742.87       2782.24        66.57 o
   0   5   6      34527.32      34243.33       288.51 o
   1   5   6       5157.80       5218.25       157.42 o
   2   5   6        323.65        308.01        78.90 o
   3   5   6       4444.12       4421.77       193.32 o
   4   5   6        650.43        750.43        64.85 o
   5   5   6        442.04        430.81        51.80 o
   6   5   6       4571.50       4615.55       194.89 o
   7   5   6        794.15        925.36       136.79 o
   8   5   6        165.34        329.59        89.75 o
 -10   6   6         51.94        102.05        87.72 o
  -9   6   6        275.41        241.05        64.21 o
  -8   6   6       5099.76       5000.99       308.02 o
  -7   6   6        803.41       1003.92       100.22 o
  -6   6   6       2728.94       2852.22       179.74 o
  -5   6   6       6724.42       6879.50       217.75 o
  -4   6   6       1469.21       1400.56        72.01 o
  -3   6   6       2121.96       2032.84        98.65 o
  -2   6   6      36321.58      36239.30       363.55 o
  -1   6   6       1722.01       1697.28        77.64 o
   0   6   6       5099.35       5060.78       104.52 o
   1   6   6      12204.27      11692.43       285.28 o
   2   6   6       5539.79       5445.99       329.72 o
   3   6   6          9.38         34.25        22.90 o
   4   6   6       4842.95       4962.83       165.17 o
   5   6   6        394.75        385.75        50.15 o
   6   6   6          0.32        -19.69        21.73 o
   7   6   6       1113.01       1176.93       152.58 o
   8   6   6        874.09        791.51       133.70 o
 -10   7   6       1650.30       1708.93       167.80 o
  -9   7   6        471.21        553.78        91.23 o
  -8   7   6         22.40         22.14        48.76 o
  -7   7   6       1910.44       2108.77       162.78 o
  -6   7   6        437.52        433.30        59.86 o
  -5   7   6       4883.63       5123.00       191.86 o
  -4   7   6      27818.93      27940.61       412.85 o
  -3   7   6      12746.10      13228.50       237.70 o
  -2   7   6       1462.44       1379.00        61.52 o
  -1   7   6       3646.52       3286.24       228.79 o
   0   7   6       4980.20       4947.78       116.66 o
   1   7   6       7765.10       7831.34       563.14 o
   2   7   6      20845.13      21054.27       618.81 o
   3   7   6        706.86        788.72        73.43 o
   4   7   6       2692.30       2904.85       127.27 o
   5   7   6       1106.18       1163.23       114.39 o
   6   7   6       1319.98       1626.53       121.18 o
   7   7   6        429.20        445.96        94.22 o
   8   7   6        578.87        582.51       118.49 o
 -10   8   6         38.92       -106.14       106.14 o
  -9   8   6       1609.36       1663.25       151.59 o
  -8   8   6         28.66         28.35        34.02 o
  -7   8   6       1403.01       1482.22       123.26 o
  -6   8   6        912.27        770.76        84.27 o
  -5   8   6       1103.68       1112.68        91.00 o
  -4   8   6       2810.29       2771.40       131.16 o
  -3   8   6      23407.89      23999.03       304.83 o
  -2   8   6        416.98        455.06        64.92 o
  -1   8   6       5401.05       5365.00       222.87 o
   0   8   6         40.14         24.46        15.39 o
   1   8   6       1115.77       1160.45        56.52 o
   2   8   6       5390.22       5527.05       235.41 o
   3   8   6      14742.55      14450.00       247.26 o
   4   8   6        558.51        562.81        56.81 o
   5   8   6        557.39        590.18        73.41 o
   6   8   6          1.00        -23.20        40.18 o
   7   8   6          1.49         22.12        37.31 o
   8   8   6        635.72        589.97       118.63 o
  -9   9   6        426.26        413.82        77.39 o
  -8   9   6         32.03         23.55        32.56 o
  -7   9   6          0.23         21.89        45.62 o
  -6   9   6        986.39        950.81        92.45 o
  -5   9   6       4648.53       4824.14       190.99 o
  -4   9   6       2195.33       2366.16       100.43 o
  -3   9   6        221.91        251.65        26.21 o
  -2   9   6        477.28        435.94       102.47 o
  -1   9   6       1647.62       1689.96       132.68 o
   0   9   6        547.26        567.32        46.93 o
   1   9   6      12873.17      12398.23       185.85 o
   2   9   6       6775.55       6809.57       592.26 o
   3   9   6         39.94         53.14        23.98 o
   4   9   6        433.70        503.65        51.14 o
   5   9   6        627.48        560.17        70.89 o
   6   9   6          2.94          4.78        32.61 o
   7   9   6       1379.34       1418.48       165.70 o
   8   9   6        820.42        692.09       125.87 o
  -9  10   6          1.26         -2.97        75.62 o
  -8  10   6         58.35        159.13        49.95 o
  -7  10   6         41.17         69.71        41.84 o
  -6  10   6       1872.53       1859.97       148.07 o
  -5  10   6       1144.20       1278.38       100.07 o
  -4  10   6        157.26        171.85        25.24 o
  -3  10   6        411.98        405.88        36.29 o
  -2  10   6         82.26        186.62        81.58 o
  -1  10   6         35.27         49.90        38.15 o
   0  10   6       9027.11       9090.98       375.48 o
   1  10   6       2977.72       2988.88       116.89 o
   2  10   6          7.29         23.22        16.58 o
   3  10   6        442.33        372.03        48.02 o
   4  10   6         12.48          6.60        22.92 o
   5  10   6        149.73        162.89        39.02 o
   6  10   6       2362.20       2323.75       165.89 o
   7  10   6       1390.66       1128.89       148.34 o
   8  10   6          2.18         80.36        81.20 o
  -8  11   6         33.20         28.19        69.92 o
  -7  11   6       1102.71       1064.78       222.21 o
  -6  11   6        402.20        509.30        93.71 o
  -5  11   6        348.20        414.05        43.59 o
  -4  11   6         70.81         73.04        19.09 o
  -3  11   6       2031.10       2147.62        93.48 o
  -2  11   6        903.19        996.47       107.30 o
  -1  11   6       5668.81       5655.96       271.92 o
   0  11   6        717.56        776.87       100.99 o
   1  11   6       3158.87       2975.44       282.11 o
   2  11   6          3.57         38.39        21.84 o
   3  11   6       1426.72       1318.31        88.70 o
   4  11   6        196.00        131.07        36.75 o
   5  11   6       1733.76       1942.23       173.88 o
   6  11   6          7.15          6.53        42.21 o
  -7  12   6          6.50        -39.13        80.36 o
  -6  12   6       1107.90       1322.91       233.77 o
  -5  12   6       2373.24       2855.48       333.71 o
  -4  12   6        937.81        792.58       170.32 o
  -3  12   6       1057.67       1019.14       182.86 o
  -2  12   6       1050.69       1068.74       186.95 o
  -1  12   6        146.62        219.43        63.45 o
   0  12   6       1218.26       1276.16       136.33 o
   1  12   6       1879.26       2166.93       253.11 o
   2  12   6       3574.19       3916.68       238.62 o
   3  12   6        109.46         78.93       142.75 o
   4  12   6        260.61        370.00        86.21 o
   5  12   6         81.95        150.46        44.65 o
   6  12   6        243.40        362.37       141.71 o
  -6  13   6         70.91         32.58        62.03 o
  -5  13   6       1531.22       1470.97       251.36 o
  -4  13   6       5667.64       5627.17       467.20 o
  -3  13   6         11.29        112.05        89.68 o
  -2  13   6        239.67        149.72        64.66 o
  -1  13   6       1476.14       1375.31       336.75 o
   0  13   6       1064.42       1073.65       130.64 o
   1  13   6       4589.20       4597.42       385.83 o
   2  13   6       2555.47       2981.33       311.54 o
   3  13   6        190.89        193.97        91.54 o
   4  13   6        300.74        371.88        85.59 o
   5  13   6        361.90        522.99        82.21 o
  -6  14   6        374.88        269.03       142.29 o
  -5  14   6        804.94        851.76       203.31 o
  -4  14   6        166.88        149.44        78.03 o
  -3  14   6       6331.92       6575.94       510.18 o
  -2  14   6        993.54       1283.07       224.51 o
  -1  14   6       1901.07       1998.05       188.58 o
   0  14   6        245.88        198.79        63.82 o
   1  14   6        142.59        215.12        98.77 o
   2  14   6          1.67         -6.30        37.96 o
   3  14   6       4031.74       4184.02       275.63 o
   4  14   6        483.74        605.62       115.18 o
   5  14   6        162.86        103.26        74.87 o
  -5  15   6       1431.53       1151.81       240.17 o
  -4  15   6       2007.53       2004.09       302.61 o
  -3  15   6       1122.71       1380.15       241.78 o
  -2  15   6         77.12         19.41        64.55 o
  -1  15   6       1748.72       1767.74       184.10 o
   0  15   6        370.71        320.75       101.46 o
   1  15   6       2750.49       3329.19       357.20 o
   2  15   6       1297.87       1468.69       243.30 o
   3  15   6         66.08         59.44        74.63 o
   4  15   6         29.22        -10.54        62.09 o
  -3  16   6          2.60         16.76        58.57 o
  -2  16   6       1020.20       1288.24       243.71 o
  -1  16   6       1189.64       1155.02       157.01 o
   0  16   6        484.62        510.98       103.71 o
   1  16   6       1845.98       1559.23       256.44 o
   2  16   6        123.59         50.75        49.81 o
  -9   0   7       1448.19       1565.74       246.40 o
  -7   0   7        412.92        435.21       113.59 o
  -5   0   7      15840.71      15534.70       397.69 o
  -3   0   7      14002.32      13791.01       180.31 o
  -1   0   7       1783.15       1722.00        87.37 o
   1   0   7      25740.56      25078.35       431.75 o
   3   0   7      15250.00      16199.12       657.04 o
   5   0   7       1900.61       1607.56       231.05 o
   7   0   7       1374.58       1718.76       267.38 o
 -10   1   7       1597.61       1728.27       197.45 o
  -9   1   7        832.22        789.05       125.18 o
  -8   1   7        915.19       1015.94       141.08 o
  -7   1   7        850.46       1060.68       102.59 o
  -6   1   7         48.66         42.27        22.75 o
  -5   1   7        788.61        826.27        87.67 o
  -4   1   7      18967.41      18595.62       267.19 o
  -3   1   7      11950.25      11955.38       120.26 o
  -2   1   7       9452.28       9340.18       124.09 o
  -1   1   7      14025.51      14084.16       164.24 o
   0   1   7         68.42        100.93        31.97 o
   1   1   7       5174.15       5295.10       205.91 o
   2   1   7      20825.73      20534.58       466.92 o
   3   1   7       6152.66       6024.99       204.27 o
   4   1   7       4272.69       4213.97       259.00 o
   5   1   7        718.15        582.85       118.62 o
   6   1   7        262.66        266.94        73.08 o
   7   1   7       1070.27       1104.76       152.78 o
   8   1   7       1011.41        951.73       191.63 o
 -10   2   7         68.54         76.95        63.47 o
  -9   2   7       3921.97       4125.38       341.05 o
  -8   2   7       3103.91       3163.05       228.85 o
  -7   2   7         10.73          4.59        18.19 o
  -6   2   7       1791.73       1694.70       163.80 o
  -5   2   7        214.43        176.78        26.20 o
  -4   2   7       3007.73       3090.49       124.23 o
  -3   2   7      27829.92      27943.55       267.70 o
  -2   2   7      13127.54      13197.60       140.40 o
  -1   2   7      14908.37      15264.73       168.08 o
   0   2   7       7210.22       7217.22       110.28 o
   1   2   7       4156.24       4219.50       114.06 o
   2   2   7       5423.32       5711.51       187.34 o
   3   2   7      16151.01      16180.64       336.80 o
   4   2   7       1691.05       1806.21       219.33 o
   5   2   7       3268.95       3369.34       191.02 o
   6   2   7        366.86        364.81       227.33 o
   7   2   7        374.16        269.23        77.17 o
   8   2   7        395.18        226.95        84.14 o
 -10   3   7        111.42         86.23        61.56 o
  -9   3   7         61.59        -38.44        64.06 o
  -8   3   7        409.85        500.24       211.76 o
  -7   3   7       5915.71       5979.96       204.90 o
  -6   3   7       1845.41       1674.99        83.49 o
  -5   3   7      13490.84      13642.31       210.53 o
  -4   3   7        880.35        877.08        63.34 o
  -3   3   7        102.62         80.45        15.72 o
  -2   3   7       6215.79       6020.40       109.24 o
  -1   3   7      20432.65      19909.56       156.51 o
   0   3   7       3733.33       3919.69        97.88 o
   1   3   7      16176.05      15693.60       271.94 o
   2   3   7        356.25        367.02        49.91 o
   3   3   7       5417.37       5171.10       216.15 o
   4   3   7       1714.32       1660.29       129.75 o
   5   3   7       3331.58       3126.56       231.69 o
   6   3   7        296.06        187.10       182.21 o
   7   3   7        868.03        791.38       130.97 o
   8   3   7         14.81        173.00        64.94 o
 -10   4   7        343.44        424.01        95.56 o
  -9   4   7        665.34        765.75       214.36 o
  -8   4   7       1411.06       1283.17       147.45 o
  -7   4   7       3183.37       3300.61       142.44 o
  -6   4   7          2.33         17.04        16.86 o
  -5   4   7       8947.43       8689.38       147.64 o
  -4   4   7      10045.12       9706.27       179.80 o
  -3   4   7       8790.48       8774.09       206.08 o
  -2   4   7      12284.23      12486.15       153.67 o
  -1   4   7       7274.85       7684.68       147.23 o
   0   4   7          6.65         25.47        14.30 o
   1   4   7      17681.02      17505.39       375.72 o
   2   4   7      12426.18      12031.72       251.14 o
   3   4   7       6283.67       6038.00       428.60 o
   4   4   7        469.49        546.27        80.65 o
   5   4   7         18.69         39.22        32.25 o
   6   4   7        201.04        142.38        63.99 o
   7   4   7       2663.74       2532.40       404.13 o
   8   4   7       1163.61       1009.10       153.51 o
 -10   5   7        583.67        691.95       132.04 o
  -9   5   7          5.63        -18.39        31.58 o
  -8   5   7         48.74         41.39        29.91 o
  -7   5   7       1211.50       1116.46        87.23 o
  -6   5   7       8554.99       8265.12       166.40 o
  -5   5   7         97.36         94.16        22.32 o
  -4   5   7       1007.34        943.56        80.73 o
  -3   5   7       1378.83       1437.87        55.17 o
  -2   5   7       3040.55       3106.71        94.25 o
  -1   5   7       4406.46       4077.36       107.73 o
   0   5   7      20199.98      19407.13       228.91 o
   1   5   7       2353.99       2344.46       107.46 o
   2   5   7       1411.78       1518.57       157.03 o
   3   5   7       1976.86       1945.12       137.97 o
   4   5   7       1978.21       2032.13       110.55 o
   5   5   7       2738.95       2525.80       129.80 o
   6   5   7       1749.16       1764.42       112.55 o
   7   5   7       1275.19       1463.32       209.34 o
   8   5   7          9.58         96.49        65.57 o
 -10   6   7        265.52        128.20       123.23 o
  -9   6   7        137.46         86.95        58.88 o
  -8   6   7        768.74        690.98       126.92 o
  -7   6   7       2084.57       2014.56       130.33 o
  -6   6   7          0.14         28.42        21.19 o
  -5   6   7       3196.01       3128.23       114.33 o
  -4   6   7       1385.13       1495.18       108.48 o
  -3   6   7       1352.48       1478.79        68.12 o
  -2   6   7       4069.10       4117.29       113.79 o
  -1   6   7      10509.56      10165.75       196.14 o
   0   6   7       1650.29       1536.31        69.71 o
   1   6   7       3195.65       3099.17       137.69 o
   2   6   7       1340.71       1511.83       180.86 o
   3   6   7       2009.08       2302.54       239.18 o
   4   6   7       1619.25       1608.86        99.37 o
   5   6   7       3366.76       3450.37       152.75 o
   6   6   7       2095.13       2099.17       140.83 o
   7   6   7        272.37        302.69        84.76 o
   8   6   7          8.47        -29.30        41.02 o
 -10   7   7        439.50        389.59        83.98 o
  -9   7   7        503.20        505.06        96.82 o
  -8   7   7          1.84         -1.15        28.23 o
  -7   7   7        154.19        118.16        40.93 o
  -6   7   7         44.71         72.29        28.69 o
  -5   7   7       1371.17       1317.37        99.52 o
  -4   7   7       5756.40       5926.59       235.83 o
  -3   7   7       6056.31       6128.45       148.27 o
  -2   7   7        280.66        292.54        41.20 o
  -1   7   7          3.52         -2.22        19.18 o
   0   7   7         57.00         31.69        25.22 o
   1   7   7       2503.56       2552.75       141.71 o
   2   7   7       6197.35       6153.57       253.60 o
   3   7   7       7013.61       7493.74       278.23 o
   4   7   7       1240.49       1123.09        83.86 o
   5   7   7        206.85        168.49        40.40 o
   6   7   7         10.20         -6.10        25.71 o
   7   7   7        215.57        215.45        70.16 o
   8   7   7        619.08        647.82       130.35 o
  -9   8   7       1060.51       1104.29       126.04 o
  -8   8   7        841.90        760.64        95.81 o
  -7   8   7        428.07        333.21        61.06 o
  -6   8   7       3196.88       3376.22       172.88 o
  -5   8   7        463.71        462.19        60.52 o
  -4   8   7         22.29          1.37        17.48 o
  -3   8   7       5776.14       5641.90       150.14 o
  -2   8   7       8460.75       8121.44       402.21 o
  -1   8   7       2733.12       2760.76       158.21 o
   0   8   7       3090.21       3332.81       133.90 o
   1   8   7        842.73        888.12        89.17 o
   2   8   7         71.99        109.55        32.87 o
   3   8   7        942.72       1093.13        91.41 o
   4   8   7       5230.15       5297.28       182.82 o
   5   8   7       2036.03       2152.99       142.75 o
   6   8   7        229.15        271.05        93.27 o
   7   8   7         32.64         49.65        99.31 o
   8   8   7          1.41        127.53        92.02 o
  -9   9   7          4.28         -8.35        37.92 o
  -8   9   7       1825.62       1855.81       153.14 o
  -7   9   7       1502.91       1788.59       165.10 o
  -6   9   7        644.84        601.33        78.88 o
  -5   9   7       3865.37       3911.07       133.59 o
  -4   9   7        352.48        455.13        43.16 o
  -3   9   7         17.96         -5.87        22.70 o
  -2   9   7       6889.72       6336.26       377.07 o
  -1   9   7       9350.01       9112.92       425.75 o
   0   9   7       1593.42       1461.96       120.91 o
   1   9   7        799.92        867.58       122.09 o
   2   9   7        211.64        246.42        75.22 o
   3   9   7        655.95        699.73        53.96 o
   4   9   7       3409.32       3515.53       136.44 o
   5   9   7       2203.10       1795.59       168.72 o
   6   9   7        509.93        601.93       105.40 o
   7   9   7         34.82         40.53       140.34 o
  -9  10   7         96.54        -48.89        66.15 o
  -8  10   7        457.28        385.28        72.44 o
  -7  10   7       4738.32       4792.25       230.19 o
  -6  10   7         11.13          7.15        23.70 o
  -5  10   7       1827.74       1921.96       102.15 o
  -4  10   7       2924.90       3159.50       113.17 o
  -3  10   7       3470.57       3474.65       152.56 o
  -2  10   7       3132.05       2858.48       268.07 o
  -1  10   7       7332.21       7414.85       292.17 o
   0  10   7       1711.34       1471.51       129.46 o
   1  10   7       5644.73       6028.59       255.92 o
   2  10   7       2570.01       2887.66       185.80 o
   3  10   7        481.70        448.04        48.92 o
   4  10   7        291.10        348.76        50.74 o
   5  10   7        738.97        771.06        78.83 o
   6  10   7        556.37        521.91        84.78 o
   7  10   7       1500.08       1356.46       183.97 o
  -8  11   7          2.25          4.54        57.49 o
  -7  11   7         25.64         94.38        75.90 o
  -6  11   7      10244.12      11066.69       336.51 o
  -5  11   7        101.40        115.34        29.06 o
  -4  11   7        145.23        140.03        31.71 o
  -3  11   7        234.45        211.55        38.06 o
  -2  11   7        597.15        495.75       123.05 o
  -1  11   7       2048.34       2105.60       165.14 o
   0  11   7      12545.32      13139.00       415.48 o
   1  11   7        667.01        532.56       125.79 o
   2  11   7        272.67        308.92        41.82 o
   3  11   7        174.00        175.24        36.25 o
   4  11   7        308.15        305.70        46.58 o
   5  11   7        360.37        235.44        82.06 o
   6  11   7       2340.24       2697.47       233.38 o
  -7  12   7       1294.05       1358.86       250.28 o
  -6  12   7         44.83        157.77        97.93 o
  -5  12   7        573.47        605.93       165.48 o
  -4  12   7       2473.77       2553.31       299.46 o
  -3  12   7          4.22         27.10        36.11 o
  -2  12   7       2926.76       3182.43       318.08 o
  -1  12   7       4012.79       3803.28       235.56 o
   0  12   7       2130.78       2065.77       172.08 o
   1  12   7        296.89        334.54       101.70 o
   2  12   7       3926.02       4071.15       239.57 o
   3  12   7         31.85         70.16        43.97 o
   4  12   7        757.03        681.96       116.27 o
   5  12   7       1563.05       1719.89       146.92 o
   6  12   7        387.72        465.68       152.75 o
  -7  13   7         23.31         10.11        62.17 o
  -6  13   7         74.82        201.39       116.78 o
  -5  13   7        591.24        548.51       152.75 o
  -4  13   7        197.86        272.54       106.26 o
  -3  13   7        923.33        892.86       184.65 o
  -2  13   7       2585.49       2724.89       307.08 o
  -1  13   7       1391.20       1440.74       153.23 o
   0  13   7         37.17         28.56        41.00 o
   1  13   7       1509.41       1763.52       240.31 o
   2  13   7         49.69        168.52        90.66 o
   3  13   7        837.20        850.20       122.16 o
   4  13   7       2029.53       2244.12       172.42 o
   5  13   7        351.73        402.83        73.35 o
  -6  14   7        568.09        662.01       188.02 o
  -5  14   7        601.57        340.50       127.39 o
  -4  14   7         75.94        178.34       106.03 o
  -3  14   7        531.38        630.87       159.00 o
  -2  14   7       2557.42       2723.98       320.87 o
  -1  14   7         51.43         25.49        43.34 o
   0  14   7       1783.01       1935.62       182.03 o
   1  14   7        564.74        454.01       133.38 o
   2  14   7         94.08        196.40       100.92 o
   3  14   7        277.72        292.02       163.77 o
   4  14   7       1637.99       2043.06       163.50 o
  -5  15   7        192.95        245.27       116.95 o
  -4  15   7       2110.89       2227.69       315.52 o
  -3  15   7          6.94        -36.02        76.20 o
  -2  15   7        684.84        586.57       159.22 o
  -1  15   7        858.88        681.83       114.04 o
   0  15   7          0.50        -19.06        60.47 o
   1  15   7        238.59         56.95        70.70 o
   2  15   7       1314.90       1709.72       261.80 o
   3  15   7        100.63         99.13        76.52 o
   4  15   7        107.54         97.08        80.96 o
  -3  16   7       1314.03       1194.68       244.17 o
  -2  16   7        193.78        151.48       101.60 o
  -1  16   7        470.75        629.16       166.48 o
   0  16   7       1058.64       1229.29       223.41 o
   1  16   7        160.76         44.65        64.46 o
   2  16   7        582.55        514.85       143.21 o
 -10   0   8       2023.35       2048.82       304.51 o
  -8   0   8          2.81         84.33        72.52 o
  -6   0   8       4743.99       4837.29       344.67 o
  -4   0   8      23609.70      24309.01       462.36 o
  -2   0   8      11045.15      11385.66       307.32 o
   0   0   8      18467.61      18704.88       383.13 o
   2   0   8       5890.85       5523.62       358.10 o
   4   0   8         71.53         97.04        67.13 o
   6   0   8       3535.20       3469.68       368.72 o
   8   0   8         77.55         26.12        71.54 o
 -10   1   8          0.82        -57.99        57.99 o
  -9   1   8        811.38       1016.75       140.39 o
  -8   1   8       1079.21       1096.71       136.93 o
  -7   1   8       2422.37       2468.73       124.83 o
  -6   1   8       4160.39       4268.73       178.06 o
  -5   1   8       3287.20       2987.75       116.54 o
  -4   1   8       4018.57       3919.83       142.10 o
  -3   1   8       2612.11       2702.56       103.13 o
  -2   1   8       8835.72       8748.50       131.37 o
  -1   1   8      28242.05      29859.67       656.03 o
   0   1   8       3843.42       3723.12       142.24 o
   1   1   8       1205.05       1143.50        83.13 o
   2   1   8       9725.73       9881.09       258.25 o
   3   1   8         37.97        -17.06        37.03 o
   4   1   8       2770.90       3026.97       230.20 o
   5   1   8       2274.65       2315.90       249.77 o
   6   1   8         26.17         28.56        44.55 o
   7   1   8         38.88         12.20        39.35 o
   8   1   8        955.14       1011.93       162.99 o
 -10   2   8          2.91         -3.54        48.36 o
  -9   2   8        535.44        654.35       114.58 o
  -8   2   8         87.50         61.53        39.44 o
  -7   2   8       1554.59       1419.54        99.15 o
  -6   2   8       3011.01       2976.23       121.48 o
  -5   2   8       7319.53       7075.99       222.29 o
  -4   2   8          0.51         39.87        42.53 o
  -3   2   8       2367.38       2348.27       122.05 o
  -2   2   8      12067.24      12256.23       149.01 o
  -1   2   8       2054.23       2235.57       135.22 o
   0   2   8       7788.00       7508.84       152.62 o
   1   2   8      15802.05      15729.00       229.78 o
   2   2   8         32.91         20.47        25.07 o
   3   2   8       1061.54       1099.40        93.42 o
   4   2   8       7272.35       7687.64       490.39 o
   5   2   8         91.18        119.38        38.11 o
   6   2   8        325.99        319.55        86.29 o
   7   2   8       1367.99       1120.97       161.21 o
   8   2   8          6.38        114.06        64.91 o
 -10   3   8        220.08        266.48        77.56 o
  -9   3   8          0.12         24.13        36.06 o
  -8   3   8        881.94        942.18       128.34 o
  -7   3   8        352.41        388.90        50.07 o
  -6   3   8      10364.20      10151.26       196.20 o
  -5   3   8         34.78         49.60        22.86 o
  -4   3   8       3056.22       3051.57       114.01 o
  -3   3   8        611.71        632.82        42.92 o
  -2   3   8       2033.05       2084.68        59.71 o
  -1   3   8       1094.27       1103.20        40.77 o
   0   3   8      29692.81      28577.94       365.54 o
   1   3   8         81.81         64.01        23.48 o
   2   3   8       2827.71       2846.07       113.32 o
   3   3   8       2901.33       2771.64       205.67 o
   4   3   8        357.30        363.33        88.86 o
   5   3   8          7.72         57.77        35.42 o
   6   3   8       5453.28       5289.68       323.45 o
   7   3   8         27.00          8.73        37.47 o
   8   3   8         54.26         65.18        95.93 o
 -10   4   8          0.33         18.69        55.06 o
  -9   4   8          0.72         13.26        34.52 o
  -8   4   8       1963.01       1830.81       143.70 o
  -7   4   8       4016.64       4089.42       244.31 o
  -6   4   8       1782.19       1794.50        83.74 o
  -5   4   8       4649.05       4567.44       153.30 o
  -4   4   8         21.66         12.87        12.98 o
  -3   4   8        195.96        219.28        29.92 o
  -2   4   8       9349.30       9057.25       133.76 o
  -1   4   8      10233.52       9846.36       209.14 o
   0   4   8       5216.30       5114.34       156.23 o
   1   4   8       7730.98       7568.26       167.45 o
   2   4   8       4342.47       4444.29       147.10 o
   3   4   8       1251.77       1156.42       110.97 o
   4   4   8       3191.66       3585.10       202.48 o
   5   4   8       3890.47       3702.50       163.62 o
   6   4   8        964.75        910.97       110.20 o
   7   4   8       1036.15        803.16       134.48 o
 -10   5   8        708.22        853.41       113.56 o
  -9   5   8        241.03        317.48        66.03 o
  -8   5   8         47.76         31.22        29.51 o
  -7   5   8       2387.72       2234.83       123.43 o
  -6   5   8       5486.27       5434.54       143.85 o
  -5   5   8       5406.74       5528.41       157.20 o
  -4   5   8      16377.63      16314.57       274.03 o
  -3   5   8        732.06        745.06        50.61 o
  -2   5   8        620.84        625.34        40.51 o
  -1   5   8       5741.66       5652.22       173.05 o
   0   5   8       2355.12       2143.61        86.91 o
   1   5   8       5849.01       5897.54       158.33 o
   2   5   8      14227.78      13635.99       370.35 o
   3   5   8       1099.52        861.87       155.73 o
   4   5   8         69.27         45.91        30.09 o
   5   5   8       2150.55       2304.77       130.72 o
   6   5   8        220.03        180.58        39.35 o
   7   5   8        974.88        970.58       147.97 o
 -10   6   8       1294.10        932.76       212.04 o
  -9   6   8       1257.47       1116.74       122.09 o
  -8   6   8       1580.97       1483.51       131.61 o
  -7   6   8        182.76        136.18        39.94 o
  -6   6   8       1181.25       1146.58        67.74 o
  -5   6   8       3341.26       3629.44       130.16 o
  -4   6   8       6748.07       6624.50       202.30 o
  -3   6   8      12041.73      12272.50       194.07 o
  -2   6   8        194.13        228.09        35.42 o
  -1   6   8          2.88          8.87        15.32 o
   0   6   8       7917.65       7863.77       204.18 o
   1   6   8       4847.55       4555.60       201.14 o
   2   6   8       4732.34       4924.85       336.71 o
   3   6   8       3146.07       3408.23       238.96 o
   4   6   8        196.50        187.15        46.24 o
   5   6   8         72.46         16.76        26.94 o
   6   6   8       1517.73       1461.00       121.99 o
   7   6   8        506.15        513.42       113.08 o
 -10   7   8        333.90        354.22       126.52 o
  -9   7   8        310.01        372.54        72.57 o
  -8   7   8       3789.35       4069.59       220.28 o
  -7   7   8       2443.36       2626.60       142.66 o
  -6   7   8        985.21        913.16        90.92 o
  -5   7   8        678.78        704.81        78.93 o
  -4   7   8       1680.38       1934.18       111.64 o
  -3   7   8       2266.26       2238.50        82.02 o
  -2   7   8      21728.31      20701.92       597.37 o
  -1   7   8       3761.24       3534.82       384.39 o
   0   7   8        268.96        284.08        47.35 o
   1   7   8        343.53        498.89        55.21 o
   2   7   8         31.17         50.54        43.01 o
   3   7   8       2604.53       2696.88       175.94 o
   4   7   8       8228.48       8655.49       242.89 o
   5   7   8       1352.73       1313.96       100.40 o
   6   7   8        167.13         74.58        52.56 o
   7   7   8        102.01         38.16        41.92 o
  -9   8   8       1962.60       2030.94       170.22 o
  -8   8   8          1.73         30.87        33.63 o
  -7   8   8        669.07        702.77        89.02 o
  -6   8   8        384.11        360.67        61.24 o
  -5   8   8       3674.31       3652.84       145.31 o
  -4   8   8        425.25        430.14       174.54 o
  -3   8   8      10358.56      10333.10       266.10 o
  -2   8   8        517.50        356.08        89.58 o
  -1   8   8       5493.23       5663.03       223.54 o
   0   8   8       2697.38       2605.56       142.65 o
   1   8   8       2960.44       2831.81       137.19 o
   2   8   8        369.29        392.15        54.95 o
   3   8   8       5671.79       5737.50       462.95 o
   4   8   8        934.70       1081.74        85.81 o
   5   8   8       1911.18       1805.64       137.47 o
   6   8   8         72.34         -6.99        36.93 o
   7   8   8        185.32         96.17       106.45 o
  -9   9   8         76.08         60.03        43.17 o
  -8   9   8        123.26        266.25       101.49 o
  -7   9   8        897.46        930.05       102.52 o
  -6   9   8        518.89        582.60        75.08 o
  -5   9   8        209.04        214.49        36.49 o
  -4   9   8       2992.17       3034.12       186.20 o
  -3   9   8       2240.97       2569.75       167.35 o
  -2   9   8       1936.77       2049.96       211.84 o
  -1   9   8       3285.67       3302.17       182.70 o
   0   9   8       1617.11       1450.35       120.71 o
   1   9   8         61.71         52.84        29.69 o
   2   9   8       4963.88       5074.68       200.99 o
   3   9   8       2596.92       2662.16       132.36 o
   4   9   8       1631.16       1587.05       105.76 o
   5   9   8        186.43        122.87        41.12 o
   6   9   8        524.07        691.06       115.41 o
   7   9   8         57.42         -5.17        58.07 o
  -9  10   8         73.63        165.88       108.58 o
  -8  10   8        920.50        820.02       143.76 o
  -7  10   8        108.70        101.86        32.72 o
  -6  10   8        279.91        262.35        42.66 o
  -5  10   8        206.00        246.74        36.41 o
  -4  10   8       1451.11       1580.91        83.61 o
  -3  10   8       1731.62       1980.13       234.06 o
  -2  10   8       3931.29       4095.79       319.39 o
  -1  10   8        958.66       1031.89       110.43 o
   0  10   8        620.75        679.29       116.12 o
   1  10   8       1177.36       1143.35       112.00 o
   2  10   8       1915.51       2162.10       137.73 o
   3  10   8       2028.13       1998.55       101.45 o
   4  10   8       1548.65       1493.83        95.73 o
   5  10   8        868.69        847.88        85.77 o
   6  10   8        178.29        113.68        56.01 o
   7  10   8         37.00         36.72        43.27 o
  -8  11   8         98.98         29.16        60.17 o
  -7  11   8        544.49        569.73       107.41 o
  -6  11   8         13.57         26.01        27.63 o
  -5  11   8       2817.22       2733.42       186.03 o
  -4  11   8        718.45        646.79        54.09 o
  -3  11   8        451.58        724.69       150.51 o
  -2  11   8        461.80        388.81       106.29 o
  -1  11   8       2473.82       2549.30       179.47 o
   0  11   8        261.79        330.80        72.45 o
   1  11   8       6974.92       6784.34       420.09 o
   2  11   8        382.46        605.10        71.40 o
   3  11   8        307.65        201.48        62.32 o
   4  11   8         14.92         39.91        26.52 o
   5  11   8        307.11        374.29        57.86 o
   6  11   8        379.66        424.26       144.76 o
  -6  12   8        742.73        847.51       203.54 o
  -5  12   8        363.31        477.41       149.52 o
  -4  12   8       2016.60       1628.69       241.22 o
  -3  12   8       2319.53       2448.49       285.40 o
  -2  12   8        184.60        238.33        99.79 o
  -1  12   8       1408.23       1734.58       159.21 o
   0  12   8        911.40        830.28       153.17 o
   1  12   8        156.40        232.86        86.34 o
   2  12   8        970.63       1122.10       127.06 o
   3  12   8       2063.56       2319.34       157.97 o
   4  12   8         45.96         60.90        34.29 o
   5  12   8        431.38        557.15        85.81 o
  -6  13   8       1066.22       1151.65       231.37 o
  -5  13   8        219.69        267.70        95.75 o
  -4  13   8        552.25        425.82       140.01 o
  -3  13   8       1869.76       1508.58       236.83 o
  -2  13   8       3853.72       3215.58       331.19 o
  -1  13   8       1650.42       1556.12       155.94 o
   0  13   8        549.71        661.87       145.68 o
   1  13   8        346.66        571.97       138.42 o
   2  13   8        133.45        122.93        75.19 o
   3  13   8       1364.81       1411.92       129.80 o
   4  13   8       1333.03       1423.43       134.07 o
   5  13   8         46.05          0.66        73.56 o
  -6  14   8          9.08        232.39       115.68 o
  -5  14   8       1231.71       1385.04       253.69 o
  -4  14   8        543.53        328.49       121.85 o
  -3  14   8       3076.25       3477.09       370.69 o
  -2  14   8        107.92          5.81        60.55 o
  -1  14   8       1297.57       1321.05       152.02 o
   0  14   8          1.45        -87.27        87.27 o
   1  14   8        571.02        359.91       121.27 o
   2  14   8        205.80        157.78        88.96 o
   3  14   8        951.19       1248.49       150.98 o
   4  14   8          5.33        -37.57        38.28 o
  -5  15   8        160.65        232.22       110.88 o
  -4  15   8        474.05        247.42       105.92 o
  -3  15   8       1527.38       1521.39       256.52 o
  -2  15   8        724.84        637.03       166.85 o
  -1  15   8       1366.73       1340.39       231.77 o
   0  15   8          4.31         10.53        49.83 o
   1  15   8          4.24         10.41        43.52 o
   2  15   8        454.69        468.38       141.62 o
   3  15   8       1002.62        907.02       191.87 o
  -3  16   8        281.47        215.22       105.55 o
  -2  16   8        300.44        298.95       118.99 o
  -1  16   8         18.41         43.47        65.40 o
   0  16   8        130.73        102.80        67.07 o
   1  16   8       1270.54       1730.97       264.71 o
  -9   0   9       5384.35       6010.62       487.47 o
  -7   0   9         20.18         47.08        47.70 o
  -5   0   9        151.37        170.99        45.02 o
  -3   0   9      39627.79      39362.46       596.64 o
  -1   0   9       2628.37       2776.15       154.19 o
   1   0   9       1541.69       1543.84       123.94 o
   3   0   9      25672.11      25568.41       900.42 o
   5   0   9         78.47        217.74        94.06 o
   7   0   9        129.36        177.28        94.13 o
 -10   1   9        295.13        259.82        83.48 o
  -9   1   9        346.27        321.55        86.57 o
  -8   1   9       4041.50       3961.24       274.07 o
  -7   1   9       1392.05       1378.59        98.80 o
  -6   1   9          1.07         18.89        17.44 o
  -5   1   9       6223.87       6012.54       150.45 o
  -4   1   9       1597.90       1580.72       100.71 o
  -3   1   9        916.02        879.51        76.23 o
  -2   1   9      25209.15      25295.06       216.09 o
  -1   1   9       7983.89       7659.37       257.63 o
   0   1   9         13.14          8.53        17.75 o
   1   1   9       8006.92       7823.10       155.73 o
   2   1   9        480.41        377.80        55.19 o
   3   1   9         45.68         96.88        42.19 o
   4   1   9       9417.73       9500.81       418.22 o
   5   1   9       2806.24       2865.33       229.32 o
   6   1   9          2.98        -14.72        42.37 o
   7   1   9        931.34        846.64       138.83 o
 -10   2   9        645.01        687.30       128.53 o
  -9   2   9       1141.63       1276.94       291.38 o
  -8   2   9        846.78        820.86       121.43 o
  -7   2   9       5575.63       5569.38       176.83 o
  -6   2   9       1813.16       1660.28        92.82 o
  -5   2   9          0.26        -37.36        43.59 o
  -4   2   9       7601.31       7491.16       225.39 o
  -3   2   9          4.98         39.14        19.93 o
  -2   2   9        481.69        541.19        33.35 o
  -1   2   9      23259.76      22438.53      1156.16 o
   0   2   9       6532.08       6829.56       260.12 o
   1   2   9        282.03        283.86        32.76 o
   2   2   9       3346.80       3450.98       164.08 o
   3   2   9        488.52        614.53        74.06 o
   4   2   9         10.06          5.00        41.74 o
   5   2   9       4955.56       4798.22       247.92 o
   6   2   9        498.63        509.26       107.31 o
   7   2   9        490.34        327.96        79.43 o
 -10   3   9        229.99        182.51        70.24 o
  -9   3   9       1249.86       1147.98       146.39 o
  -8   3   9        253.02        346.79        63.78 o
  -7   3   9       3453.33       3494.36       145.18 o
  -6   3   9       2929.46       2680.89       121.47 o
  -5   3   9        480.13        446.14        63.20 o
  -4   3   9       1512.18       1452.73        83.45 o
  -3   3   9      11332.56      11561.40       188.88 o
  -2   3   9         10.96         42.41        11.24 o
  -1   3   9       5705.65       5574.35       113.73 o
   0   3   9       4904.33       4751.87       131.86 o
   1   3   9       3297.77       3407.93        96.96 o
   2   3   9         38.12         59.08        19.73 o
   3   3   9       3898.89       3703.67       179.47 o
   4   3   9        252.90        286.25        61.72 o
   5   3   9          0.10         15.04        43.02 o
   6   3   9        967.35        763.90       197.98 o
   7   3   9        443.02        356.34        94.92 o
 -10   4   9        102.90        159.01        89.15 o
  -9   4   9          5.51          8.91        39.38 o
  -8   4   9         45.58          7.75        32.08 o
  -7   4   9        392.78        398.42        44.52 o
  -6   4   9       6387.20       6356.01       159.37 o
  -5   4   9      11199.72      10863.33       204.30 o
  -4   4   9       4346.24       4100.14       152.25 o
  -3   4   9        607.84        583.41        44.37 o
  -2   4   9         39.55         33.11        12.79 o
  -1   4   9       5412.12       5591.89       105.70 o
   0   4   9       5465.96       5282.18       160.38 o
   1   4   9       7775.76       7476.89       303.51 o
   2   4   9        703.94        634.21        58.32 o
   3   4   9       1040.49       1145.02       116.46 o
   4   4   9       1111.26       1264.20       126.92 o
   5   4   9        769.76        646.27        80.02 o
   6   4   9        371.26        405.95        73.96 o
   7   4   9        186.33        227.75        93.17 o
 -10   5   9        159.47         41.20        50.53 o
  -9   5   9        182.91        168.91        63.32 o
  -8   5   9       1447.72       1377.88       124.15 o
  -7   5   9        724.40        607.29        82.85 o
  -6   5   9       1547.35       1553.03        81.22 o
  -5   5   9        904.47        893.08        72.93 o
  -4   5   9       5945.30       5943.50       176.04 o
  -3   5   9       1493.47       1516.91        67.36 o
  -2   5   9       6664.92       6656.44       157.77 o
  -1   5   9       3991.26       3953.52       146.28 o
   0   5   9        772.04        702.33        50.76 o
   1   5   9       7385.11       7201.16       177.10 o
   2   5   9       3860.20       4178.05       305.36 o
   3   5   9          5.05          3.05        32.50 o
   4   5   9       2290.98       2344.95       174.26 o
   5   5   9        544.76        683.63        76.34 o
   6   5   9          1.93         36.69        38.38 o
   7   5   9        704.10        583.35       119.95 o
 -10   6   9        328.44        169.15       101.84 o
  -9   6   9       1230.49       1151.58       126.56 o
  -8   6   9        172.33        114.73        55.44 o
  -7   6   9        270.60        300.88        56.43 o
  -6   6   9         10.74         39.51        19.89 o
  -5   6   9       2657.30       2507.57       117.71 o
  -4   6   9        932.43        949.03        87.61 o
  -3   6   9       8806.00       8654.72       193.62 o
  -2   6   9       2010.63       1984.45        93.27 o
  -1   6   9        683.00        646.03        65.02 o
   0   6   9       2781.76       2872.49       108.55 o
   1   6   9       3341.71       3624.12       181.30 o
   2   6   9          2.24         20.13        19.26 o
   3   6   9       6323.17       6586.53       282.96 o
   4   6   9        307.34        259.45        63.38 o
   5   6   9        113.27        136.36        32.73 o
   6   6   9        632.96        549.78       198.72 o
   7   6   9        465.99        309.42        89.84 o
 -10   7   9        172.32        265.00       120.95 o
  -9   7   9         76.24         50.75        39.49 o
  -8   7   9        523.89        610.42        86.75 o
  -7   7   9        846.15        840.13        81.97 o
  -6   7   9        479.07        456.34        57.91 o
  -5   7   9       3882.36       3799.72       154.14 o
  -4   7   9        631.74        707.31        65.04 o
  -3   7   9        433.66        456.06        50.43 o
  -2   7   9       3191.63       3305.11       185.85 o
  -1   7   9       7070.11       7076.91       203.72 o
   0   7   9       2300.15       2031.86       104.70 o
   1   7   9       3246.92       3296.65       141.55 o
   2   7   9       1904.80       1891.24       144.71 o
   3   7   9        370.40        341.01        68.50 o
   4   7   9       2835.80       3192.17       176.18 o
   5   7   9       3194.60       3338.61       174.24 o
   6   7   9        160.17        177.25        65.64 o
   7   7   9        282.06        216.62        77.92 o
  -9   8   9         44.88         32.59        31.29 o
  -8   8   9        328.43        368.24        70.36 o
  -7   8   9       2345.42       2370.28       140.73 o
  -6   8   9        222.68        179.61        35.14 o
  -5   8   9          1.90          3.73        23.57 o
  -4   8   9       6415.44       6361.03       226.91 o
  -3   8   9        382.54        299.93        49.29 o
  -2   8   9       2522.30       2723.94       227.83 o
  -1   8   9       5727.41       5479.83       192.03 o
   0   8   9       2522.20       2411.16       121.21 o
   1   8   9        628.81        714.18        69.59 o
   2   8   9       7179.11       7277.60       233.16 o
   3   8   9         14.84         17.87        28.35 o
   4   8   9        608.57        647.22        71.19 o
   5   8   9       1151.37       1085.44       166.50 o
   6   8   9        608.75        508.47       107.66 o
   7   8   9        926.65        857.72       167.37 o
  -9   9   9       1183.13       1282.64       175.01 o
  -8   9   9          8.62        -15.34        43.97 o
  -7   9   9        634.77        668.84        88.27 o
  -6   9   9       4671.31       5016.45       194.62 o
  -5   9   9        207.95        124.16        31.32 o
  -4   9   9        117.24         90.18        33.22 o
  -3   9   9       4365.44       4162.08       317.66 o
  -2   9   9         26.47         -5.86        28.29 o
  -1   9   9       1109.63       1062.78       124.25 o
   0   9   9       6951.01       7346.42       323.14 o
   1   9   9       1449.54       1462.17       104.10 o
   2   9   9        187.52        200.59        44.36 o
   3   9   9       2212.47       2219.53       122.01 o
   4   9   9         47.49         37.07        24.61 o
   5   9   9        128.72         89.68        34.84 o
   6   9   9       1593.12       1548.55       500.67 o
   7   9   9         41.78        152.51        67.99 o
  -8  10   9        336.68        451.07        78.21 o
  -7  10   9          4.23         16.47        21.13 o
  -6  10   9        415.75        472.07        58.41 o
  -5  10   9       7230.75       7400.02       197.35 o
  -4  10   9         38.50         21.85        20.41 o
  -3  10   9          8.45         14.27        45.91 o
  -2  10   9       2856.12       2763.49       261.52 o
  -1  10   9         13.88        -20.81        32.38 o
   0  10   9       3403.41       3090.74       262.29 o
   1  10   9       6003.68       6071.57       221.86 o
   2  10   9         11.74         -9.02        30.05 o
   3  10   9       1448.99       1622.05        95.38 o
   4  10   9        671.06        781.57        70.90 o
   5  10   9         45.92        -23.77        26.76 o
   6  10   9        251.44        258.53        89.92 o
  -8  11   9        569.82        716.83       166.57 o
  -7  11   9        247.40        290.42       103.92 o
  -6  11   9       1217.62       1013.92       208.47 o
  -5  11   9         99.91         67.66        38.60 o
  -4  11   9       6383.72       6734.02       203.87 o
  -3  11   9        363.03        416.40       114.42 o
  -2  11   9        298.31        192.59        76.01 o
  -1  11   9        109.13         83.80       151.37 o
   0  11   9       1375.99       1437.58       191.26 o
   1  11   9        131.89        313.97        97.65 o
   2  11   9       6663.99       7029.97       257.99 o
   3  11   9        147.78        132.19        27.47 o
   4  11   9          0.92         14.09        27.19 o
   5  11   9         32.14         43.89        26.64 o
  -7  12   9        155.95         25.23        58.22 o
  -6  12   9       1318.03       1392.46       252.47 o
  -5  12   9       2249.42       2352.48       305.21 o
  -4  12   9        554.03        655.75       163.18 o
  -3  12   9          0.83         91.75        54.92 o
  -2  12   9        677.32        840.28       163.23 o
  -1  12   9        970.52        872.87       111.96 o
   0  12   9       2223.88       1901.97       229.32 o
   1  12   9       4609.98       4687.89       364.76 o
   2  12   9         54.87        -14.39        31.20 o
   3  12   9          0.53         22.63        39.06 o
   4  12   9        627.34        679.43        90.49 o
   5  12   9        140.31        170.75       137.12 o
  -6  13   9        789.59        721.96       185.13 o
  -5  13   9        303.44        320.90       109.00 o
  -4  13   9          5.53         -7.11        61.47 o
  -3  13   9        506.25        463.29       134.12 o
  -2  13   9        188.87        173.43        81.94 o
  -1  13   9       2393.44       2599.08       201.04 o
   0  13   9       2919.15       2847.78       293.44 o
   1  13   9        365.11        344.27       116.96 o
   2  13   9          3.11         18.18        68.82 o
   3  13   9        422.29        378.08        66.85 o
   4  13   9         19.03         59.26        39.70 o
   5  13   9        620.02        719.88       182.44 o
  -6  14   9         41.24        -63.97       112.31 o
  -5  14   9         76.68        233.03       116.20 o
  -4  14   9       1839.93       2032.56       295.49 o
  -3  14   9        652.29        319.12       115.70 o
  -2  14   9       1476.27       1757.83       253.24 o
  -1  14   9         76.03        127.73        73.62 o
   0  14   9        178.42        145.17        72.80 o
   1  14   9          3.70        -71.42        71.42 o
   2  14   9       1822.39       2148.54       274.88 o
   3  14   9        660.24        785.19       102.31 o
   4  14   9        568.42        575.19       107.72 o
  -4  15   9        676.60        843.56       200.44 o
  -3  15   9        486.07        522.61       164.42 o
  -2  15   9       1017.43       1458.89       245.71 o
  -1  15   9        293.48        139.61        77.27 o
   0  15   9       1136.50       1286.39       217.27 o
   1  15   9          1.55          8.03        54.44 o
   2  15   9        367.18        488.51       135.95 o
   3  15   9          0.71         22.41        65.41 o
  -3  16   9        435.68        487.10       159.64 o
  -2  16   9        735.16        764.41       185.76 o
  -1  16   9        429.29        384.06       133.97 o
   0  16   9        228.37        306.42       127.46 o
   1  16   9        524.28        308.18       118.36 o
  -8   0  10       3517.80       2719.36       311.01 o
  -6   0  10       4640.10       4832.29       244.18 o
  -4   0  10       2336.37       2455.40       157.17 o
  -2   0  10       6739.71       6732.97       161.51 o
   0   0  10       2745.03       2663.04       166.31 o
   2   0  10        350.69        377.16       111.34 o
   4   0  10       2628.81       3077.53       349.94 o
   6   0  10        390.95        364.48       131.19 o
  -9   1  10       3136.28       3215.61       256.94 o
  -8   1  10        275.50        333.08        60.74 o
  -7   1  10        344.99        325.11        44.43 o
  -6   1  10        434.47        450.36        46.45 o
  -5   1  10        490.48        522.20        37.31 o
  -4   1  10       6230.41       5998.95       251.08 o
  -3   1  10       9663.97       9582.65       263.08 o
  -2   1  10       1554.91       1546.29        95.96 o
  -1   1  10        236.80        259.72        51.96 o
   0   1  10       3884.95       3986.74       193.17 o
   1   1  10       1616.71       1696.60        72.39 o
   2   1  10       4314.70       4347.32       191.86 o
   3   1  10       1888.76       1783.18       174.72 o
   4   1  10        788.91       1095.24       148.38 o
   5   1  10          6.58         73.22        82.95 o
   6   1  10        516.34        398.35       157.36 o
   7   1  10        311.37        199.97       338.98 o
  -9   2  10          8.75        -11.74        35.45 o
  -8   2  10         43.00         78.16        34.29 o
  -7   2  10        337.79        359.39        48.07 o
  -6   2  10         60.58         19.66        27.90 o
  -5   2  10       6133.12       5994.98       132.03 o
  -4   2  10       8769.90       9226.40       263.36 o
  -3   2  10       2864.82       2813.52        91.83 o
  -2   2  10       3300.59       3348.00        81.80 o
  -1   2  10       1663.85       1912.43       310.76 o
   0   2  10       1921.69       1976.29       131.66 o
   1   2  10       6553.52       6460.28       120.18 o
   2   2  10       5407.88       5239.08       160.00 o
   3   2  10       1983.13       2195.83       146.08 o
   4   2  10         21.47         70.16        44.62 o
   5   2  10       1140.53       1136.38       127.67 o
   6   2  10       1088.25       1267.27       215.15 o
   7   2  10        613.20        710.20       178.78 o
  -9   3  10         19.98         25.48        32.39 o
  -8   3  10       1189.18       1133.08       109.45 o
  -7   3  10        181.79        129.49        36.55 o
  -6   3  10       6913.46       6450.09       247.24 o
  -5   3  10        883.59        830.53        68.15 o
  -4   3  10       7195.83       7105.72       194.15 o
  -3   3  10        353.86        384.02        36.08 o
  -2   3  10       5871.92       6011.26       132.74 o
  -1   3  10         25.19         55.31        21.48 o
   0   3  10      12095.83      11679.20       208.55 o
   1   3  10        383.43        375.28        32.55 o
   2   3  10       6390.26       6407.74       183.58 o
   3   3  10        190.13        134.12        39.61 o
   4   3  10       2945.94       2851.55       199.90 o
   5   3  10         12.71         31.82        30.25 o
   6   3  10       1606.60       1580.88       155.69 o
   7   3  10         16.78          6.37        75.68 o
  -9   4  10         52.42        117.17        41.78 o
  -8   4  10        828.17        757.77       106.41 o
  -7   4  10         57.18         40.92        21.13 o
  -6   4  10       2409.51       2123.13       103.91 o
  -5   4  10       8734.60       8688.41       218.29 o
  -4   4  10       6097.06       6111.85       153.12 o
  -3   4  10        506.59        492.45        37.75 o
  -2   4  10        655.03        618.47        61.00 o
  -1   4  10         60.36         87.72        16.41 o
   0   4  10       7351.65       7483.09       189.18 o
   1   4  10      16362.85      16638.43       288.28 o
   2   4  10       9301.46       8867.09       224.70 o
   3   4  10         97.26        183.56        49.37 o
   4   4  10        258.49        257.07       107.71 o
   5   4  10          4.10          8.47        31.99 o
   6   4  10       1398.50       1562.04       209.89 o
   7   4  10       1510.22       1294.40       182.34 o
  -9   5  10        671.25        767.35       101.84 o
  -8   5  10        398.34        313.26        62.23 o
  -7   5  10       1988.07       2003.08       120.08 o
  -6   5  10        213.68        219.17        29.12 o
  -5   5  10        222.83        173.45        54.38 o
  -4   5  10       8840.95       8796.06       282.85 o
  -3   5  10       7853.85       7873.21       156.20 o
  -2   5  10       4217.32       4016.54       152.28 o
  -1   5  10       4795.83       4927.19       255.64 o
   0   5  10         87.70         54.42        15.36 o
   1   5  10       1094.49       1092.50        69.96 o
   2   5  10       4075.31       4013.13       251.83 o
   3   5  10       4115.05       3993.48       230.99 o
   4   5  10       4534.21       4598.93       255.51 o
   5   5  10        873.35        744.20        82.87 o
   6   5  10         67.87        237.81        63.80 o
   7   5  10        111.23       -107.46       107.46 o
  -9   6  10        913.62        905.58       110.84 o
  -8   6  10        839.53        786.36       158.00 o
  -7   6  10       1411.76       1383.50       102.06 o
  -6   6  10       1597.41       1803.90        80.51 o
  -5   6  10        297.84        287.47        47.57 o
  -4   6  10        145.99        170.24        55.32 o
  -3   6  10       6845.69       7312.86       189.44 o
  -2   6  10       6690.54       6583.53       240.24 o
  -1   6  10       2924.95       2765.81       132.89 o
   0   6  10       3623.48       3531.38       120.21 o
   1   6  10        120.78        158.99       127.73 o
   2   6  10        406.21        411.80        55.78 o
   3   6  10       3852.82       3760.49       275.19 o
   4   6  10        822.10        806.56       111.43 o
   5   6  10       1440.12       1748.86       124.77 o
   6   6  10        110.57         -5.47        49.80 o
 -10   7  10         47.70         47.55        67.83 o
  -9   7  10        486.18        602.02        92.09 o
  -8   7  10       2313.76       2324.30       167.80 o
  -7   7  10        340.03        282.54        50.90 o
  -6   7  10       1670.93       1673.35        99.45 o
  -5   7  10        788.89        856.11        74.04 o
  -4   7  10       1366.57       1351.73        82.42 o
  -3   7  10       3198.87       3272.89       141.20 o
  -2   7  10       6960.80       7234.76       233.27 o
  -1   7  10        616.28        632.27        84.49 o
   0   7  10       3560.31       3770.35       141.68 o
   1   7  10       2611.78       2643.44       127.69 o
   2   7  10          2.78          3.07        24.03 o
   3   7  10         50.52         48.95        35.84 o
   4   7  10        597.30        777.81       106.48 o
   5   7  10        177.78        123.66        33.63 o
   6   7  10       1765.83       1907.70       208.97 o
  -9   8  10         23.40          9.53        31.78 o
  -8   8  10         20.35         59.25        39.68 o
  -7   8  10       5199.75       5508.12       174.22 o
  -6   8  10        204.30        207.69        42.75 o
  -5   8  10        457.91        462.76        69.96 o
  -4   8  10       1755.97       1777.84       115.94 o
  -3   8  10          8.63         21.86        36.00 o
  -2   8  10        314.78        373.08        69.49 o
  -1   8  10       9829.81      10171.98       333.40 o
   0   8  10         63.26        118.26        31.79 o
   1   8  10         12.43         31.41        26.33 o
   2   8  10       1050.74       1107.75        92.20 o
   3   8  10         64.16         42.97        24.08 o
   4   8  10        285.83        230.37        56.70 o
   5   8  10       1782.14       1821.69       147.68 o
   6   8  10        177.52        285.80       161.04 o
  -9   9  10         17.35          8.79        35.86 o
  -8   9  10       1581.92       1626.14       110.89 o
  -7   9  10        129.96        106.73        25.31 o
  -6   9  10         66.08         41.85        23.42 o
  -5   9  10       1548.19       1686.30        91.07 o
  -4   9  10        111.71         77.29        25.90 o
  -3   9  10        268.30        204.40        78.78 o
  -2   9  10       8598.97       8767.10       449.70 o
  -1   9  10         89.00        106.87        47.28 o
   0   9  10        291.33        177.00        47.45 o
   1   9  10       1976.70       2012.41       149.74 o
   2   9  10        286.88        272.20        50.72 o
   3   9  10         95.37         91.40        29.88 o
   4   9  10       2746.26       3000.12       139.79 o
   5   9  10        600.49        469.12        77.06 o
   6   9  10          6.01         -5.88       104.79 o
  -8  10  10        296.37        298.47        46.24 o
  -7  10  10        117.93        148.38        35.06 o
  -6  10  10       1690.67       1681.84       112.23 o
  -5  10  10        640.33        550.58        56.60 o
  -4  10  10       1279.57       1199.42       134.77 o
  -3  10  10       1781.31       1771.65       217.05 o
  -2  10  10        225.43        192.88        74.39 o
  -1  10  10        253.92        209.53        42.37 o
   0  10  10       4382.47       4430.96       245.60 o
   1  10  10       1002.28       1072.52        93.65 o
   2  10  10       1186.29       1267.50       139.23 o
   3  10  10       1155.87       1223.61        95.24 o
   4  10  10        106.79         71.62        33.07 o
   5  10  10        266.66        397.00        54.93 o
   6  10  10        497.04        483.00        82.67 o
  -8  11  10         27.27         -6.76        53.25 o
  -7  11  10       2074.72       2169.99       288.52 o
  -6  11  10        393.17        513.16       104.25 o
  -5  11  10         31.11         20.18        27.68 o
  -4  11  10        117.63         87.29        48.50 o
  -3  11  10       1376.76       1323.62       199.77 o
  -2  11  10        643.93        604.43       134.36 o
  -1  11  10       5610.95       6072.94       389.32 o
   0  11  10        433.49        326.27        70.56 o
   1  11  10        302.88        269.84        72.93 o
   2  11  10         54.12         75.27        44.50 o
   3  11  10       1967.14       2130.35       115.46 o
   4  11  10        371.43        447.40        63.32 o
   5  11  10        574.78        496.35        88.95 o
  -7  12  10         16.35        -36.40        78.09 o
  -6  12  10       1643.87       1432.08       245.38 o
  -5  12  10       1082.14       1541.25       245.38 o
  -4  12  10         35.19         56.09        71.98 o
  -3  12  10       2351.40       2758.64       300.30 o
  -2  12  10        276.37        247.66        90.34 o
  -1  12  10        923.99        724.87       142.02 o
   0  12  10       1569.82       1255.36       199.78 o
   1  12  10       1481.31       1716.59       170.03 o
   2  12  10         92.24         71.53        31.91 o
   3  12  10        804.50        701.40        97.08 o
   4  12  10        168.75        204.98        69.57 o
   5  12  10        360.09        458.29       123.52 o
  -6  13  10         12.70         75.49        87.29 o
  -5  13  10       1251.31       1209.72       227.59 o
  -4  13  10        395.08        403.32       136.81 o
  -3  13  10          5.12        116.61        89.64 o
  -2  13  10       1947.08       1853.55       247.77 o
  -1  13  10        506.67        411.09       119.22 o
   0  13  10        905.79        956.11       174.14 o
   1  13  10       1254.10       1479.83       164.44 o
   2  13  10        342.76        361.44        92.05 o
   3  13  10          1.27         46.35        34.36 o
   4  13  10        493.99        612.91        90.73 o
  -5  14  10         10.55         -1.94        53.71 o
  -4  14  10        345.46        272.13       116.78 o
  -3  14  10         77.98        132.47        77.51 o
  -2  14  10         85.63         94.03        73.23 o
  -1  14  10       2687.34       2693.95       307.38 o
   0  14  10         55.22         30.44        40.64 o
   1  14  10        129.16         80.74        58.26 o
   2  14  10          0.65        -93.45        93.71 o
   3  14  10        106.37         13.67        59.10 o
  -4  15  10          0.80        -82.84        82.84 o
  -3  15  10        940.62        853.06       194.73 o
  -2  15  10        721.37        638.94       159.15 o
   0  15  10        335.18        483.69       136.96 o
   1  15  10        727.59        471.80       136.13 o
   2  15  10          0.67          3.58        64.07 o
  -2  16  10        296.11        368.32       134.81 o
   0  16  10        669.50        541.23       157.47 o
  -9   0  11        484.45        497.77       153.67 o
  -7   0  11       8873.82       8972.90       543.97 o
  -5   0  11       2021.36       1990.45       149.97 o
  -3   0  11        499.34        644.51        88.00 o
  -1   0  11      28090.40      28453.61       558.96 o
   1   0  11       5346.21       5501.50       384.76 o
   3   0  11        945.39        925.25       191.16 o
   5   0  11       6742.17       6852.00       568.95 o
  -9   1  11        612.11        743.02       125.65 o
  -8   1  11       2002.04       1687.43       177.67 o
  -7   1  11       1645.17       1685.74       121.01 o
  -6   1  11       3323.49       3274.61       128.01 o
  -5   1  11        421.68        327.27        52.70 o
  -4   1  11       1000.20       1001.82        91.28 o
  -3   1  11       5858.55       5964.49       146.95 o
  -2   1  11       6353.35       6019.77       167.67 o
  -1   1  11       5666.93       5885.61       320.68 o
   0   1  11       6052.22       6368.17       225.06 o
   1   1  11       3041.57       2997.06        60.89 o
   2   1  11       1583.88       1594.89       160.51 o
   3   1  11       4671.35       5249.64       312.27 o
   4   1  11       2797.97       2787.44       243.23 o
   5   1  11        244.32        371.95       145.28 o
   6   1  11       1668.41       1647.67       216.22 o
  -9   2  11          4.28         11.07        34.18 o
  -8   2  11        805.19        856.08       130.15 o
  -7   2  11       1241.80       1293.83        88.92 o
  -6   2  11       4270.35       4424.92       155.23 o
  -5   2  11       6189.78       5749.13       228.46 o
  -4   2  11         79.67         34.47        24.98 o
  -3   2  11       1842.25       1903.18        63.16 o
  -2   2  11       2531.64       2523.83       117.30 o
  -1   2  11       1834.35       1626.89       143.70 o
   0   2  11       4801.09       4775.64       197.67 o
   1   2  11       6128.50       6157.40       108.65 o
   2   2  11       1071.22        951.44       138.16 o
   3   2  11          1.80        -12.95        29.19 o
   4   2  11       1876.47       2103.51       213.52 o
   5   2  11         56.73         63.77        54.51 o
   6   2  11        353.30        416.94       170.96 o
  -9   3  11        111.06        174.37        64.71 o
  -8   3  11          6.95        122.93        58.99 o
  -7   3  11         28.70         46.13        26.34 o
  -6   3  11        283.56        312.40        49.02 o
  -5   3  11       6504.11       6959.49       203.51 o
  -4   3  11       3183.04       3198.97       138.16 o
  -3   3  11        673.05        783.95        43.77 o
  -2   3  11        396.64        460.50        34.57 o
  -1   3  11        948.98        931.12        49.06 o
   0   3  11       2082.36       2290.78       140.43 o
   1   3  11       4497.78       4414.35       107.40 o
   2   3  11        731.85        748.27        86.34 o
   3   3  11         51.21         83.38        33.50 o
   4   3  11        335.20        272.65       108.75 o
   5   3  11        491.15        481.66       171.88 o
   6   3  11         99.03        132.03        61.23 o
  -9   4  11        930.35        955.83       173.93 o
  -8   4  11        366.19        373.09        84.52 o
  -7   4  11       1319.04       1346.28        97.21 o
  -6   4  11       2712.80       2621.85       126.82 o
  -5   4  11        125.14        164.14        32.72 o
  -4   4  11       1283.21       1455.32        94.66 o
  -3   4  11       2345.50       2594.54       101.04 o
  -2   4  11       1745.02       1754.70        90.36 o
  -1   4  11         39.33         44.35        12.16 o
   0   4  11        666.08        629.79       178.57 o
   1   4  11        142.70        209.74        32.40 o
   2   4  11       1516.19       1507.80       124.41 o
   3   4  11       2422.48       2450.21       189.07 o
   4   4  11        134.37        146.79        60.54 o
   5   4  11        253.41        309.68       102.68 o
   6   4  11          2.44         55.87        43.28 o
  -9   5  11          9.84         62.84        95.62 o
  -8   5  11        347.78        333.62        65.72 o
  -7   5  11       2140.59       1916.29        99.26 o
  -6   5  11       1115.28       1205.86        87.86 o
  -5   5  11        481.97        511.38        57.80 o
  -4   5  11       3139.27       3215.79       144.27 o
  -3   5  11       1531.29       1316.87       102.15 o
  -2   5  11         27.85         18.35        18.44 o
  -1   5  11       4280.69       5047.97       269.54 o
   0   5  11       2825.03       2796.85       100.54 o
   1   5  11        837.65        893.69        68.33 o
   2   5  11       2002.32       1917.71       142.07 o
   3   5  11       1395.32       1251.65       136.61 o
   4   5  11        324.91        388.95       115.13 o
   5   5  11        678.53        618.54        81.06 o
   6   5  11        539.99        380.85       140.57 o
  -9   6  11         18.26        188.45        72.10 o
  -8   6  11        694.56        645.31       103.60 o
  -7   6  11       2253.08       2240.32       109.32 o
  -6   6  11        377.85        310.33        50.23 o
  -5   6  11       3160.77       3127.46       145.24 o
  -4   6  11         13.46         14.00        18.95 o
  -3   6  11          0.64          0.73        22.75 o
  -2   6  11       2307.81       2180.04       134.78 o
  -1   6  11       8466.99       8437.51       680.58 o
   0   6  11        150.00        121.24        24.31 o
   1   6  11       2360.03       2553.49       138.64 o
   2   6  11         85.86         88.23        32.96 o
   3   6  11         71.02         32.96        41.65 o
   4   6  11        355.48        296.86        97.27 o
   5   6  11       2562.55       2619.97       159.76 o
   6   6  11        190.45        262.95        92.51 o
  -9   7  11       1974.75       2111.55       274.19 o
  -8   7  11        760.95        755.34        75.09 o
  -7   7  11        132.68         69.13        42.13 o
  -6   7  11         56.13         63.02        27.46 o
  -5   7  11        143.05        115.11        28.96 o
  -4   7  11       1047.58       1045.60        75.36 o
  -3   7  11       9899.62      10129.02       284.89 o
  -2   7  11       3567.26       3628.53       166.27 o
  -1   7  11        560.70        445.20        86.16 o
   0   7  11        811.44        728.14        71.78 o
   1   7  11       1483.37       1505.38        97.09 o
   2   7  11        545.35        727.09        78.30 o
   3   7  11       4818.26       4830.93       206.84 o
   4   7  11       1675.18       1755.06       170.18 o
   5   7  11        184.47        127.66        42.82 o
   6   7  11        415.27        528.27       145.71 o
  -9   8  11        104.70        163.13        50.29 o
  -8   8  11       1098.69       1122.23       102.12 o
  -7   8  11        426.77        476.82        59.63 o
  -6   8  11       1565.54       1589.73       102.77 o
  -5   8  11       1955.10       1776.79       162.51 o
  -4   8  11       1519.12       1699.80        98.04 o
  -3   8  11         19.56         53.35        32.53 o
  -2   8  11       5849.47       5635.23       254.64 o
  -1   8  11         76.91        108.31        74.27 o
   0   8  11       5519.00       5452.71       180.32 o
   1   8  11       4142.95       3849.83       162.42 o
   2   8  11        618.87        560.09        59.83 o
   3   8  11        259.99        170.59        54.13 o
   4   8  11       1018.01       1116.06        95.84 o
   5   8  11         15.23        106.89        56.50 o
   6   8  11        563.52        641.09       125.29 o
  -9   9  11        588.42        479.27       100.76 o
  -8   9  11        191.39        114.04        38.10 o
  -7   9  11        437.00        459.36        59.51 o
  -6   9  11        878.80        924.70        79.57 o
  -5   9  11       1111.67       1076.75        95.35 o
  -4   9  11       4475.93       5027.39       228.34 o
  -3   9  11       1804.55       1845.73       162.64 o
  -2   9  11        109.15        112.04        56.75 o
  -1   9  11       1810.47       1766.13       254.87 o
   0   9  11        488.68        454.87        77.61 o
   1   9  11        772.35        705.87        73.71 o
   2   9  11       4799.83       5310.63       184.92 o
   3   9  11         41.51         91.07        30.55 o
   4   9  11         85.05         60.12        27.65 o
   5   9  11         57.85        -22.46        46.45 o
   6   9  11        114.67        158.58        68.98 o
  -8  10  11        309.48        351.36       140.92 o
  -7  10  11        209.23        257.91        48.34 o
  -6  10  11        134.76        112.49        25.86 o
  -5  10  11       1310.37       1480.59        88.37 o
  -4  10  11        475.17        483.89       116.82 o
  -3  10  11       4909.43       5020.46       503.17 o
  -2  10  11       1311.83       1520.26       147.79 o
  -1  10  11         40.37         45.37        54.19 o
   0  10  11        691.07        775.66       102.81 o
   1  10  11        741.84        702.14        76.76 o
   2  10  11        513.51        524.51        73.61 o
   3  10  11       2024.19       1917.47       121.66 o
   4  10  11         38.01         19.43        29.98 o
   5  10  11         57.82         67.69        38.60 o
  -7  11  11         16.04        -21.81        33.44 o
  -6  11  11        295.13        253.03        66.72 o
  -5  11  11         33.47         11.43        38.80 o
  -4  11  11       4245.37       4067.48       274.15 o
  -3  11  11         30.00         82.20        49.84 o
  -2  11  11       1471.10       1453.12       158.02 o
  -1  11  11         59.23         17.90        69.06 o
   0  11  11         97.20         24.18        28.99 o
   1  11  11         54.74         79.35        51.58 o
   2  11  11       1776.41       2065.84       217.63 o
   3  11  11         63.03         91.88        32.40 o
   4  11  11       1166.29       1103.51       139.52 o
   5  11  11         11.74          8.98        56.05 o
  -7  12  11        129.99         51.88        57.30 o
  -6  12  11        122.05         96.85        51.09 o
  -5  12  11       1439.28       1056.39       205.67 o
  -4  12  11        145.23        313.80       112.37 o
  -3  12  11       1120.55       1294.14       204.06 o
  -2  12  11       1043.95        968.82       169.40 o
  -1  12  11         66.39        169.06       109.95 o
   0  12  11         52.18         31.05        57.28 o
   1  12  11       2137.88       2373.47       199.40 o
   2  12  11        551.93        536.91        99.82 o
   3  12  11       1028.43       1005.68       206.37 o
   4  12  11         85.88        108.99        80.72 o
  -6  13  11        200.01        109.16        80.85 o
  -5  13  11        255.43         87.71        52.07 o
  -4  13  11       1056.14        910.85       187.06 o
  -3  13  11       2238.16       2079.31       268.50 o
  -2  13  11         24.63         71.06        68.46 o
  -1  13  11          0.11        -29.98        86.99 o
   0  13  11        854.38        906.51       193.03 o
   1  13  11        678.47        802.20       124.14 o
   2  13  11       1625.29       1754.15       181.12 o
   3  13  11        657.86        678.65       182.33 o
  -5  14  11         45.97        178.44        97.98 o
  -4  14  11        601.89        566.24       156.47 o
  -3  14  11        271.43        390.12       132.00 o
  -2  14  11       1094.00       1296.28       214.98 o
   0  14  11       1480.04       1377.47       215.40 o
   1  14  11         65.91         66.46        40.28 o
  -4  15  11        729.69        532.81       158.38 o
  -3  15  11        317.97        312.73       118.42 o
  -2  15  11       2012.99       2336.32       303.35 o
   0  15  11        112.59        125.36        70.88 o
  -8   0  12       2861.07       3048.44       341.61 o
  -6   0  12        191.96        135.57        83.15 o
  -4   0  12        224.31        137.82        55.17 o
  -2   0  12       8489.85       8426.72       176.89 o
   0   0  12       1926.22       1606.71       212.64 o
   2   0  12         99.16        140.32        85.96 o
   4   0  12        200.56        -11.06        79.99 o
   6   0  12        375.48        369.91       147.41 o
  -9   1  12        739.16        772.69       145.33 o
  -8   1  12        668.05        644.08       112.88 o
  -7   1  12       2215.78       2226.16       117.67 o
  -6   1  12        489.02        552.05        72.70 o
  -5   1  12        996.27        931.69        91.89 o
  -4   1  12         65.63         69.99        29.87 o
  -3   1  12       3018.04       2851.54       177.37 o
  -2   1  12       3544.53       3493.48       161.92 o
  -1   1  12       5502.77       5655.71       379.32 o
   0   1  12        368.66        314.40        57.21 o
   1   1  12         95.03         26.60        31.60 o
   2   1  12        154.77        181.03       107.55 o
   3   1  12         79.66         66.10        48.05 o
   4   1  12        884.27       1061.81       156.22 o
   5   1  12        629.34        658.31       179.33 o
   6   1  12        153.17        245.57        84.50 o
  -9   2  12        794.59        886.44       141.77 o
  -8   2  12       1662.35       1703.96       322.51 o
  -7   2  12        218.06        227.99        42.45 o
  -6   2  12        814.72        785.03        87.47 o
  -5   2  12          7.68         24.88        29.38 o
  -4   2  12       1341.19       1481.27        98.55 o
  -3   2  12       7915.86       8186.14       168.94 o
  -2   2  12       7553.79       7343.94       208.61 o
  -1   2  12        984.16        947.59        91.07 o
   0   2  12       1260.56       1241.64       106.94 o
   1   2  12         34.81         28.29        29.88 o
   2   2  12          0.37          9.51        29.04 o
   3   2  12       3982.08       4513.55       444.05 o
   4   2  12       4106.67       4032.12       303.85 o
   5   2  12         18.66         33.79        62.18 o
   6   2  12        324.26        146.00        69.63 o
  -9   3  12        162.90         69.93        61.07 o
  -8   3  12         21.95         16.95        60.12 o
  -7   3  12         37.14         65.11        25.56 o
  -6   3  12       1173.42       1077.91        85.18 o
  -5   3  12        544.73        569.36        61.68 o
  -4   3  12      14687.28      14633.84       356.36 o
  -3   3  12        171.87        191.46        49.72 o
  -2   3  12         42.78         19.65        21.91 o
  -1   3  12        133.79        137.14        21.26 o
   0   3  12       2538.93       2528.10       156.61 o
   1   3  12        415.38        375.07        63.92 o
   2   3  12      12898.69      12502.43       369.00 o
   3   3  12        464.57        542.53        83.95 o
   4   3  12         54.94        152.16        95.90 o
   5   3  12         62.12         87.18        90.51 o
   6   3  12        172.18        163.49        53.12 o
  -9   4  12        817.78        650.18       118.09 o
  -8   4  12        745.92        587.36       103.94 o
  -7   4  12        512.25        532.36        62.03 o
  -6   4  12       3282.88       3217.19       147.96 o
  -5   4  12        989.92        869.40        78.49 o
  -4   4  12        109.83        157.50        41.30 o
  -3   4  12       7215.82       7463.68       200.01 o
  -2   4  12       6274.23       5882.68       284.73 o
  -1   4  12        640.13        567.83        91.65 o
   0   4  12       7335.58       6949.58       329.33 o
   1   4  12       1961.81       2117.02       149.42 o
   2   4  12       1076.71       1103.13       113.49 o
   3   4  12       4577.73       4741.91       235.68 o
   4   4  12       1243.43       1156.01       142.53 o
   5   4  12          8.70         55.23        56.98 o
   6   4  12        624.39        969.88       224.58 o
  -9   5  12        460.25        468.01       146.65 o
  -8   5  12       1084.57       1167.52       107.97 o
  -7   5  12        272.63        205.59        44.94 o
  -6   5  12         30.08          9.93        24.43 o
  -5   5  12       3783.47       3815.91       164.16 o
  -4   5  12          3.11         23.31        17.39 o
  -3   5  12       1675.28       1611.71       100.86 o
  -2   5  12       5776.12       5655.81       261.04 o
  -1   5  12       1242.53       1293.10       202.06 o
   0   5  12       1531.29       1566.16        98.01 o
   1   5  12       6314.91       6397.13       262.30 o
   2   5  12         35.74         -0.83        41.09 o
   3   5  12         68.26         46.15        90.03 o
   4   5  12       1182.66       1569.59       164.61 o
   5   5  12        233.40        188.73        63.19 o
  -9   6  12          6.90         -3.38        81.43 o
  -8   6  12       1038.64       1128.80       153.28 o
  -7   6  12       2231.75       2282.68       126.22 o
  -6   6  12         11.92         -4.02        28.60 o
  -5   6  12          3.84          4.32        27.26 o
  -4   6  12       2004.04       2002.83       103.15 o
  -3   6  12          1.22         47.16        28.46 o
  -2   6  12       1692.46       1770.71       135.61 o
  -1   6  12       4969.07       5905.18       345.98 o
   0   6  12        576.78        515.76        65.84 o
   1   6  12        881.44        911.79        73.83 o
   2   6  12       1746.25       1501.40       287.90 o
   3   6  12         20.90         66.58        60.01 o
   4   6  12        174.51        202.25        60.69 o
   5   6  12       1549.95       1600.54       130.22 o
  -9   7  12          0.47       -119.79       119.79 o
  -8   7  12         40.63         38.66        35.95 o
  -7   7  12       1067.36       1140.23        92.45 o
  -6   7  12       2584.80       2774.85       179.57 o
  -5   7  12        117.80        123.97        43.73 o
  -4   7  12          6.44         -2.19        18.81 o
  -3   7  12        193.92        201.16        41.12 o
  -2   7  12         52.77         23.93        24.01 o
  -1   7  12       1630.43       1720.08       204.69 o
   0   7  12       2565.15       2493.75       140.82 o
   1   7  12          5.80         27.74        39.22 o
   2   7  12        884.91        957.79       149.93 o
   3   7  12        194.63        125.10        52.19 o
   4   7  12          7.57         -6.33        49.60 o
   5   7  12        157.34        184.27        55.84 o
  -8   8  12        274.06        224.58        49.29 o
  -7   8  12       2008.28       2082.73       124.42 o
  -6   8  12          0.30         26.02        25.80 o
  -5   8  12        925.45       1133.93        96.17 o
  -4   8  12        215.95        214.50        61.19 o
  -3   8  12        317.81        352.24        59.22 o
  -2   8  12       1097.22       1034.26        94.03 o
  -1   8  12        569.70        716.17       157.77 o
   0   8  12        436.51        419.78        70.28 o
   1   8  12       2837.18       2648.77       309.66 o
   2   8  12         40.26         99.73        31.78 o
   3   8  12        137.29         64.46        37.44 o
   4   8  12        428.61        508.19        96.37 o
   5   8  12        134.17        115.10        44.86 o
  -8   9  12        354.82        284.70        53.73 o
  -7   9  12         34.34         30.53        24.82 o
  -6   9  12       1445.57       1395.64        90.81 o
  -5   9  12        831.40        882.49        89.19 o
  -4   9  12       1245.28       1226.22       174.81 o
  -3   9  12        911.73        878.68       111.63 o
  -2   9  12        414.30        420.64        75.71 o
  -1   9  12        313.48        222.72       100.64 o
   0   9  12       2412.10       2441.04       175.86 o
   1   9  12        170.64        104.66        79.43 o
   2   9  12       1059.48       1285.23       150.06 o
   3   9  12        298.55        182.97        61.37 o
   4   9  12         72.14         57.98        41.46 o
   5   9  12         77.42        116.05        61.78 o
  -8  10  12        134.59         78.55        86.03 o
  -7  10  12        649.72        682.76        77.17 o
  -6  10  12       2392.93       2408.32       120.41 o
  -5  10  12         43.51        -39.29        54.69 o
  -4  10  12       1333.51       1363.64       154.32 o
  -3  10  12        368.13        393.56        83.13 o
  -2  10  12       1884.82       1706.04       156.39 o
  -1  10  12       1118.57       1204.77       225.59 o
   0  10  12       1969.34       1559.88       252.52 o
   1  10  12         45.74        127.67        86.30 o
   2  10  12        745.84        897.62       128.59 o
   3  10  12        414.70        406.35        87.10 o
   4  10  12       1093.56       1308.51       133.98 o
   5  10  12        722.60        528.82       111.31 o
  -7  11  12         25.48        100.04        64.58 o
  -6  11  12          0.02         65.78        47.40 o
  -5  11  12       4312.29       4380.06       394.83 o
  -4  11  12        473.85        613.28       138.50 o
  -3  11  12        456.96        394.93        83.16 o
  -2  11  12        506.83        262.49       115.91 o
  -1  11  12         54.87         35.04        52.77 o
   0  11  12        140.10        229.41       117.31 o
   1  11  12       4187.82       4528.67       431.89 o
   2  11  12        295.93        298.07        94.91 o
   3  11  12        455.35        436.94       145.56 o
   4  11  12         35.93         64.03        50.21 o
  -6  12  12        191.73        309.51       134.14 o
  -5  12  12        193.86        280.39       100.08 o
  -4  12  12       1980.73       2596.48       359.49 o
  -3  12  12        694.91        824.98       198.79 o
  -2  12  12        255.74        383.90       141.08 o
  -1  12  12       2911.50       3221.71       383.21 o
   0  12  12         97.11         46.30        53.76 o
   1  12  12        139.75        301.84       107.95 o
   2  12  12        335.85        496.17       153.18 o
   3  12  12        267.94        552.65       161.24 o
  -2  13  12          0.67        141.90       116.44 o
  -1  13  12         24.86         37.12        70.79 o
  -9   0  13       1000.42        960.44       209.17 o
  -7   0  13       3564.71       3161.17       345.90 o
  -5   0  13       2928.80       2225.67       276.73 o
  -3   0  13       8190.26       8217.19       323.02 o
  -1   0  13       7777.77       7846.54       471.54 o
   1   0  13       3292.79       4023.82       365.48 o
   3   0  13       1208.51        835.86       196.18 o
   5   0  13       1865.36       1422.02       277.72 o
  -9   1  13         70.78       -104.90       104.90 o
  -8   1  13         46.26         14.61        28.17 o
  -7   1  13        259.16        226.88        73.55 o
  -6   1  13       4244.10       4032.39       204.22 o
  -5   1  13       4467.15       4554.08       214.38 o
  -4   1  13         64.14         39.09        26.37 o
  -3   1  13         57.83         88.83        40.09 o
  -2   1  13        211.48        178.30        42.00 o
  -1   1  13       4210.18       4411.21       302.16 o
   0   1  13       6581.03       6645.47       256.56 o
   1   1  13       5645.02       5234.96       318.59 o
   2   1  13        251.15        360.30        85.83 o
   3   1  13          2.21         -3.51        65.88 o
   4   1  13          6.57        -42.93        79.85 o
   5   1  13       1059.40       1329.45       272.29 o
  -8   2  13        356.97        309.14        58.96 o
  -7   2  13        174.57        229.44        55.27 o
  -6   2  13        158.94        116.26        46.34 o
  -5   2  13       2251.46       2316.06       130.00 o
  -4   2  13       6044.87       5910.01       205.83 o
  -3   2  13        636.05        549.55       110.01 o
  -2   2  13       1115.95        923.62       114.90 o
  -1   2  13         12.09         13.49        23.51 o
   0   2  13        253.46        224.26        52.54 o
   1   2  13        994.17       1058.60       130.35 o
   2   2  13       3166.68       3305.82       197.52 o
   3   2  13       2376.95       2631.35       308.11 o
   4   2  13        244.68        227.12        80.07 o
   5   2  13          8.36        133.61       116.47 o
  -8   3  13          1.78         23.76        28.68 o
  -7   3  13        268.21        244.65        47.51 o
  -6   3  13         97.65         75.31        24.88 o
  -5   3  13       2437.38       2514.78       139.25 o
  -4   3  13        694.09        795.08        78.05 o
  -3   3  13       2907.76       3248.33       212.65 o
  -2   3  13       1166.21       1343.82       153.77 o
  -1   3  13        601.53        637.03        99.76 o
   0   3  13          1.00          5.11        33.08 o
   1   3  13        129.19        173.35        75.84 o
   2   3  13        860.31        862.03       104.12 o
   3   3  13        933.91       1038.64       131.69 o
   4   3  13        428.89        577.16       165.04 o
   5   3  13         14.73         40.92        64.35 o
   6   3  13         28.51         47.57        77.09 o
  -8   4  13          3.37         -0.02        34.12 o
  -7   4  13          0.69         33.39        28.18 o
  -6   4  13        164.78        163.16        38.81 o
  -5   4  13        340.13        399.39        57.26 o
  -4   4  13       3532.17       3581.83       182.59 o
  -3   4  13        134.05        184.64        55.00 o
  -2   4  13        185.61        191.82        66.04 o
  -1   4  13       1287.52       1193.72       235.63 o
   0   4  13          4.92         14.12        29.20 o
   1   4  13        104.28        181.49        54.85 o
   2   4  13        750.40        834.38       103.38 o
   3   4  13        113.80         60.52        33.93 o
   4   4  13        359.84        322.65       120.92 o
   5   4  13        187.67        184.93       106.81 o
  -8   5  13        239.87        306.30        57.44 o
  -7   5  13         26.76         27.94        21.64 o
  -6   5  13       1557.66       1547.35       124.20 o
  -5   5  13       3693.32       3478.28       164.34 o
  -4   5  13         44.14         78.39        35.75 o
  -3   5  13          7.84        -32.59        40.68 o
  -2   5  13       2314.67       2269.66       191.51 o
  -1   5  13          4.02         26.09        34.37 o
   0   5  13       1170.14       1318.90       123.58 o
   1   5  13       3472.17       3773.45       210.73 o
   2   5  13         46.91         87.74        33.40 o
   3   5  13        385.43        383.49        87.10 o
   4   5  13       1098.03        933.39       133.92 o
   5   5  13        207.98        336.57        81.81 o
  -8   6  13        271.70        238.09        49.47 o
  -7   6  13       1084.84       1006.05        88.15 o
  -6   6  13        875.43        989.47       113.14 o
  -5   6  13       1594.82       1349.81       104.89 o
  -4   6  13         12.17         43.03        36.09 o
  -3   6  13       4016.94       4123.22       260.70 o
  -2   6  13        823.25        978.56       130.74 o
  -1   6  13       1933.55       1919.61       549.47 o
   0   6  13       1176.06       1249.89       154.80 o
   1   6  13       1924.21       2174.16       164.19 o
   2   6  13        253.85        316.83        78.91 o
   3   6  13       4124.01       4098.71       271.57 o
   4   6  13         60.89        184.35        70.05 o
   5   6  13        335.37        374.83        78.67 o
  -8   7  13         14.05          7.06        28.09 o
  -7   7  13       2648.53       2656.45       143.20 o
  -6   7  13       2025.54       2047.42       160.82 o
  -5   7  13       1512.71       1372.41       108.43 o
  -4   7  13          1.28        -47.03        47.03 o
  -3   7  13       1356.06       1492.29       162.27 o
  -2   7  13        192.28        192.19        71.85 o
  -1   7  13       6436.05       6556.91       531.55 o
   0   7  13       4074.38       3974.61       384.23 o
   1   7  13       1188.24       1150.71       140.06 o
   2   7  13        252.83        297.16        79.23 o
   3   7  13        114.05         52.92        63.99 o
   4   7  13        316.92        221.17        70.20 o
   5   7  13       1186.89       1392.61       221.75 o
  -8   8  13       2026.61       2059.88       147.71 o
  -7   8  13        129.95         80.22        36.16 o
  -6   8  13        234.12        160.69        63.52 o
  -5   8  13       1171.01       1124.57       121.26 o
  -4   8  13        863.77        662.43       110.75 o
  -3   8  13       1561.16       1539.72       169.16 o
  -2   8  13       6896.71       6747.13       355.24 o
  -1   8  13         55.66         16.98        53.09 o
   0   8  13        234.54        215.83       106.54 o
   1   8  13        309.56        282.43        77.15 o
   2   8  13       1040.36       1225.84       151.34 o
   3   8  13        513.31        612.20       167.88 o
   4   8  13        966.06        884.01       130.26 o
   5   8  13          6.85         92.45        70.26 o
  -8   9  13        250.57        161.82        43.39 o
  -7   9  13       1480.54       1749.64       118.95 o
  -6   9  13        764.93        749.40        76.46 o
  -5   9  13          2.11         61.38       122.44 o
  -4   9  13       3118.74       3757.48       392.36 o
  -3   9  13         90.64        115.53        87.42 o
  -2   9  13       1253.46        804.55       178.46 o
  -1   9  13       2196.53       2048.88       287.42 o
   0   9  13        329.17        377.95       130.43 o
   1   9  13         39.97         81.41        78.50 o
   2   9  13        944.40        703.75       122.30 o
   3   9  13         49.86         37.42        40.82 o
   4   9  13        891.42       1344.30       269.31 o
  -7  10  13         33.55         78.09        40.02 o
  -6  10  13        519.96        469.98        90.75 o
  -5  10  13        143.29        125.32        84.36 o
  -4  10  13          0.11        -31.19        72.97 o
  -3  10  13       2268.60       2453.66       331.06 o
  -2  10  13         64.64         95.18        84.50 o
  -1  10  13        226.75        372.82       134.26 o
   0  10  13        585.11        665.93       180.50 o
   1  10  13          2.01        -46.18        80.28 o
   2  10  13         62.83         75.50        49.05 o
   3  10  13        656.65        623.42       114.41 o
   4  10  13         31.77         -8.14        36.94 o
  -6  11  13        197.80        120.58        49.93 o
  -5  11  13          1.48         65.29        74.48 o
  -4  11  13         66.40         37.64        60.86 o
  -3  11  13          0.31        -48.62        96.66 o
  -2  11  13       1567.11       1649.13       275.06 o
  -1  11  13        131.74        131.83        89.07 o
   0  11  13         10.24         46.13        88.79 o
   1  11  13         45.97         70.18        65.87 o
   2  11  13          2.84         59.55        64.16 o
  -3  12  13       1579.91       1793.73       298.57 o
  -2  12  13         16.33         13.65        89.23 o
  -1  12  13          0.71         34.26        73.12 o
  -8   0  14        790.00        607.63       140.51 o
  -6   0  14       2699.17       2886.16       333.31 o
  -4   0  14         83.12          9.75        62.77 o
  -2   0  14        135.29         41.12        33.83 o
   0   0  14       3848.22       4158.69       376.69 o
   2   0  14        182.78        154.34        91.21 o
   4   0  14         44.46         51.90        55.80 o
  -8   1  14        323.89        346.90        65.10 o
  -7   1  14       3361.29       3709.59       273.61 o
  -6   1  14         61.08        126.45        45.83 o
  -5   1  14        397.28        402.98        71.46 o
  -4   1  14        471.35        531.08        63.47 o
  -3   1  14          0.17         10.34        29.45 o
  -2   1  14         71.84         48.68        29.30 o
  -1   1  14       3584.70       3932.81       202.12 o
   0   1  14        428.64        450.74        81.46 o
   1   1  14       1408.32       1401.28       165.66 o
   2   1  14         14.07         -5.13        37.49 o
   3   1  14         53.29         12.19        43.93 o
   4   1  14          4.94        -41.90        41.90 o
   5   1  14        598.57        697.85       202.52 o
  -8   2  14       1242.25       1039.67       122.92 o
  -7   2  14        208.21        230.20        84.88 o
  -6   2  14       1101.00        985.52        89.43 o
  -5   2  14       1966.86       1902.17       122.41 o
  -4   2  14        215.33        192.92        47.09 o
  -3   2  14       1199.19       1247.40       136.82 o
  -2   2  14       3552.37       3640.40       253.48 o
  -1   2  14       1151.35       1236.59       116.33 o
   0   2  14       4764.81       4970.10       237.26 o
   1   2  14        967.65       1027.42       112.85 o
   2   2  14       1053.49       1684.78       189.88 o
   3   2  14        748.29        905.83       147.54 o
   4   2  14        566.22        680.60       213.59 o
   5   2  14        565.44        847.81       222.78 o
  -8   3  14       2001.29       1965.28       146.08 o
  -7   3  14         55.50         31.88        34.67 o
  -6   3  14       2600.49       2416.63       139.11 o
  -5   3  14        672.05        695.07        76.26 o
  -4   3  14          5.28         33.55        49.13 o
  -3   3  14        670.83        842.17       158.88 o
  -2   3  14       8986.22       8502.73       368.30 o
  -1   3  14        932.80        976.86       117.90 o
   0   3  14       2619.49       2548.24       171.73 o
   1   3  14        372.55        290.11        67.65 o
   2   3  14         93.01        109.50        43.04 o
   3   3  14        147.62        155.08        66.37 o
   4   3  14       3888.07       4446.32       471.39 o
   5   3  14        102.72         47.32        91.45 o
  -8   4  14        329.25        326.00        64.66 o
  -7   4  14        158.58        174.89        52.62 o
  -6   4  14        115.28        129.49        37.26 o
  -5   4  14       1175.68       1240.66       101.36 o
  -4   4  14       6894.99       6763.88       593.40 o
  -3   4  14       3198.26       3233.91       363.98 o
  -2   4  14        369.72        308.89        73.37 o
  -1   4  14        550.03        702.33       143.15 o
   0   4  14        400.58        544.05        82.20 o
   1   4  14        354.40        382.93        71.35 o
   2   4  14       3678.12       3857.01       226.93 o
   3   4  14       1138.74       1096.14       126.21 o
   4   4  14          4.61        -41.28        49.90 o
   5   4  14        795.27        873.02       223.92 o
  -8   5  14        100.97        125.36        40.77 o
  -7   5  14       1567.18       1331.88       202.14 o
  -6   5  14        975.89        724.75        78.97 o
  -5   5  14        829.15        948.79        92.27 o
  -4   5  14         34.57        116.99        57.71 o
  -3   5  14       2385.23       2467.17       204.81 o
  -2   5  14        101.90        200.57        68.41 o
  -1   5  14       3239.05       3203.43       242.95 o
   0   5  14       1759.47       2030.46       158.52 o
   1   5  14        373.63        306.78        62.71 o
   2   5  14        124.76        107.92        55.27 o
   3   5  14        823.41        929.03       134.24 o
   4   5  14         18.34        132.91        71.41 o
   5   5  14        401.99        585.79       184.42 o
  -8   6  14         22.28        -29.30        34.05 o
  -7   6  14        161.68        118.35        36.48 o
  -6   6  14       1113.21       1124.71       124.83 o
  -5   6  14       2150.49       2054.54       135.49 o
  -4   6  14       1491.43       1348.63       153.53 o
  -3   6  14        241.26        388.79       118.75 o
  -2   6  14         41.11         24.39        44.89 o
  -1   6  14        160.70        103.39        45.88 o
   0   6  14        802.44       1083.57       120.38 o
   1   6  14       2062.17       2250.55       172.16 o
   2   6  14         21.42         20.47        43.66 o
   3   6  14         39.58          3.74        58.56 o
   4   6  14         19.45         52.58        92.85 o
  -8   7  14        193.02        167.43        91.18 o
  -7   7  14        239.22        142.27        39.79 o
  -6   7  14        333.57        338.70        71.85 o
  -5   7  14         60.94         75.32        33.92 o
  -4   7  14        687.43        668.73       110.96 o
  -3   7  14        151.64        141.38        54.80 o
  -2   7  14         35.27         -9.44        67.78 o
  -1   7  14        144.27        183.85        85.33 o
   0   7  14        523.08        617.55       120.78 o
   1   7  14        208.90        238.77        72.95 o
   2   7  14        394.20        325.44       157.74 o
   3   7  14         54.62         30.78        41.51 o
   4   7  14         97.53         56.44        32.56 o
  -7   8  14         85.73        101.27        40.65 o
  -6   8  14        255.81        204.77        59.15 o
  -5   8  14       1234.77       1320.36       239.05 o
  -4   8  14        111.54         67.78        51.90 o
  -3   8  14          0.54         36.91        44.42 o
  -2   8  14        782.12        686.58       117.75 o
  -1   8  14        118.55        175.95        99.16 o
   0   8  14        457.89        348.61       136.85 o
   1   8  14       1227.15       1277.81       158.43 o
   2   8  14         27.30         69.44        95.53 o
   3   8  14        336.07        194.32        67.83 o
   4   8  14         92.71         10.84        55.70 o
  -7   9  14         91.92        110.43        32.36 o
  -6   9  14        652.66        682.08       100.01 o
  -5   9  14         67.85         -8.94        70.67 o
  -4   9  14        103.43        137.82        89.76 o
  -3   9  14       1046.22       1265.52       232.36 o
  -2   9  14       1532.38       1359.28       241.72 o
  -1   9  14         47.55         90.81        91.57 o
   0   9  14       1792.28       1835.55       275.33 o
   1   9  14         74.74        128.69        80.69 o
   2   9  14        440.20        636.93       118.18 o
   3   9  14        225.43        360.30        92.96 o
  -7  10  14          3.87          5.69        99.87 o
  -6  10  14         17.00         23.64        44.60 o
  -5  10  14        550.16        734.54       196.85 o
  -4  10  14       4121.89       4193.79       442.58 o
  -3  10  14        373.62        347.59       130.76 o
  -2  10  14         38.05        -96.37        96.37 o
  -1  10  14         47.51         -3.21        60.87 o
   0  10  14        432.68        348.54       127.86 o
   1  10  14       1177.91       1616.19       218.67 o
   2  10  14       2329.48       2666.80       236.37 o
  -4  11  14        174.51        212.04        90.26 o
  -3  11  14       1674.82       1770.53       291.95 o
  -2  11  14         42.48         70.16        72.19 o
  -1  11  14       1635.52       2132.17       320.12 o
   2  11  14         16.11         23.91        70.82 o
  -7   0  15       1322.42       1686.88       272.94 o
  -5   0  15       5953.94       5772.89       481.51 o
  -3   0  15         36.23         91.05        85.38 o
  -1   0  15       1062.84       1283.59       217.63 o
   1   0  15       7246.30       6964.11       539.09 o
   3   0  15        255.71        312.79       131.64 o
  -7   1  15        566.52        365.43       105.30 o
  -6   1  15         77.67        194.76        73.02 o
  -5   1  15         11.73        -22.39        33.68 o
  -4   1  15       2050.37       2143.54       181.85 o
  -3   1  15       3749.40       3509.82       193.55 o
  -2   1  15        580.97        485.50        74.97 o
  -1   1  15       1649.14       1826.44       176.04 o
   0   1  15        543.07        451.05       137.95 o
   1   1  15        218.64        291.75        87.69 o
   2   1  15       2504.33       2987.66       265.63 o
   3   1  15       2207.43       2414.38       250.41 o
   4   1  15          7.01         46.84        47.86 o
  -7   2  15         90.70        191.98        44.39 o
  -6   2  15        951.12       1070.56       116.58 o
  -5   2  15         19.52         14.11        30.82 o
  -4   2  15       2740.32       2766.41       209.69 o
  -3   2  15        954.80        954.57       127.80 o
  -2   2  15        925.50        954.21       105.06 o
  -1   2  15         97.82         86.69        30.08 o
   0   2  15       1208.64       1230.56       188.64 o
   1   2  15         28.19         74.81        53.51 o
   2   2  15        768.36        714.97       132.38 o
   3   2  15        320.70        132.76        90.21 o
   4   2  15        450.04        559.26       184.57 o
  -7   3  15         32.57         87.12        46.98 o
  -6   3  15         22.32         89.14        36.34 o
  -5   3  15          3.88         -4.18        26.13 o
  -4   3  15         18.68        -38.37        51.32 o
  -3   3  15       2893.56       2973.21       223.90 o
  -2   3  15        631.94        873.43       102.06 o
  -1   3  15        339.67        417.09        73.10 o
   0   3  15         71.69         72.46        38.77 o
   1   3  15          0.69          4.92        37.00 o
   2   3  15          0.07        -48.96        48.96 o
   3   3  15        557.54        671.85       131.84 o
   4   3  15        213.43        266.79       129.87 o
  -7   4  15        247.59        180.12       100.59 o
  -6   4  15          2.37          0.96        25.68 o
  -5   4  15          3.28         21.98        29.53 o
  -4   4  15       1367.33       1508.64       250.93 o
  -3   4  15          0.14          3.67        40.39 o
  -2   4  15       2201.52       2494.31       408.40 o
  -1   4  15        160.51        100.74        48.81 o
   0   4  15         27.87         27.30        36.92 o
   1   4  15         45.51         44.71        44.66 o
   2   4  15        377.05        316.61        70.81 o
   3   4  15          0.20          8.57        79.94 o
   4   4  15        244.79        305.68       134.89 o
  -7   5  15         61.01         29.68        38.31 o
  -6   5  15          0.99         -6.26        42.26 o
  -5   5  15        615.79        513.96        80.40 o
  -4   5  15       1092.94       1098.67       140.66 o
  -3   5  15       3485.23       3605.83       257.01 o
  -2   5  15       1089.93       1092.97       146.28 o
  -1   5  15         47.60         29.05        31.12 o
   0   5  15         74.48        122.62        45.82 o
   1   5  15         18.82        -40.59        40.59 o
   2   5  15        375.03        324.68        77.99 o
   3   5  15       1762.54       1956.19       203.92 o
   4   5  15         54.97       -141.54       141.54 o
  -7   6  15        499.07        433.43        90.11 o
  -6   6  15        963.62        981.13       118.70 o
  -5   6  15       3110.26       3002.37       496.35 o
  -4   6  15        415.30        508.13        98.94 o
  -3   6  15         81.99         62.47        40.22 o
  -2   6  15        832.84        750.36       126.86 o
  -1   6  15       2333.25       2096.37       209.42 o
   0   6  15        550.71        505.72        85.21 o
   1   6  15       3011.42       3090.20       210.81 o
   2   6  15        322.51        426.43        96.96 o
   3   6  15        110.50         68.92        51.10 o
   4   6  15         77.87        101.83        70.40 o
  -7   7  15       2430.35       2731.20       154.99 o
  -6   7  15        153.90         96.15        44.82 o
  -5   7  15        680.86        690.68       174.70 o
  -4   7  15       1626.39       1629.31       237.65 o
  -3   7  15        796.00        834.96       132.58 o
  -2   7  15       1302.13       1198.61       159.81 o
  -1   7  15       3530.41       3587.42       281.15 o
   0   7  15        167.27        169.43        69.71 o
   1   7  15       1316.42       1299.84       163.05 o
   2   7  15        382.12        496.28       100.21 o
   3   7  15        271.39        176.71        82.78 o
  -7   8  15          8.93         11.96        28.51 o
  -6   8  15       2445.11       2633.72       199.19 o
  -5   8  15         14.52        -43.79        83.43 o
  -4   8  15        386.33        324.79        89.07 o
  -3   8  15        351.74        256.15        76.37 o
  -2   8  15          6.80        -25.57        39.86 o
  -1   8  15        163.55        109.40        75.13 o
   0   8  15       4085.09       4409.40       428.65 o
   1   8  15        139.21        101.57        53.81 o
   2   8  15         20.33         19.19        42.37 o
   3   8  15         57.33        212.78       116.06 o
  -7   9  15        283.42        390.79       144.05 o
  -6   9  15        201.23        224.00       112.96 o
  -5   9  15        604.54        835.46       204.73 o
  -4   9  15        283.81        323.96       124.57 o
  -3   9  15        199.46        185.85       100.65 o
  -2   9  15       1629.95       1791.16       282.57 o
  -1   9  15         54.37        168.09        85.72 o
   0   9  15          0.44         22.91        66.79 o
   1   9  15        777.13        837.77       137.44 o
   2   9  15        265.63        353.78       136.74 o
   1  10  15         30.97        167.07        95.17 o
  -6   0  16       1979.80       1964.97       298.97 o
  -4   0  16       1027.05       1023.38       186.30 o
  -2   0  16          3.36        -73.53        73.53 o
   0   0  16       1307.97       1148.56       222.24 o
   2   0  16        493.28        420.63       147.94 o
  -7   1  16        512.96        507.36       183.20 o
  -6   1  16        103.06        202.18        60.13 o
  -5   1  16       3368.01       3261.46       323.53 o
  -4   1  16          5.89          7.19        28.95 o
  -3   1  16        187.87        131.89        51.00 o
  -2   1  16         34.12         62.00        54.78 o
  -1   1  16        578.33        641.48       114.95 o
   0   1  16         13.75         62.85        52.85 o
   1   1  16       1762.84       1849.70       359.38 o
   2   1  16         99.26         59.13        54.24 o
   3   1  16         32.66        318.18       148.31 o
  -7   2  16        971.07        907.51       112.01 o
  -6   2  16       2562.97       2724.55       161.25 o
  -5   2  16        314.83        290.57        75.37 o
  -4   2  16        242.58        210.32        72.43 o
  -3   2  16        210.85        109.14        63.84 o
  -2   2  16        196.75        161.73        50.26 o
  -1   2  16       2023.29       2112.19       165.09 o
   0   2  16       3321.59       3655.19       272.13 o
   1   2  16         48.39         32.88        44.01 o
   2   2  16        240.46        390.27       105.38 o
   3   2  16         38.10        131.29        96.85 o
  -7   3  16        235.66        292.77        77.23 o
  -6   3  16        412.75        424.14        65.90 o
  -5   3  16        438.17        524.36        99.97 o
  -4   3  16       3812.48       3521.91       252.52 o
  -3   3  16        394.32        421.54        90.52 o
  -2   3  16       1883.02       2032.12       160.18 o
  -1   3  16        327.74        254.45        67.69 o
   0   3  16       1100.82        957.41       117.21 o
   1   3  16         75.42         51.46        42.85 o
   2   3  16       1854.56       1858.93       220.68 o
   3   3  16         41.51         99.81        90.51 o
  -7   4  16       1021.54       1030.45       153.51 o
  -6   4  16        436.66        411.89        64.64 o
  -5   4  16        267.15        262.68        75.44 o
  -4   4  16        586.37        520.67        99.28 o
  -3   4  16        257.24        436.67        99.07 o
  -2   4  16       3163.57       3336.62       255.60 o
  -1   4  16       1588.56       1890.29       162.14 o
   0   4  16        986.03       1156.73       131.49 o
   1   4  16         67.38         32.75        49.12 o
   2   4  16         70.49         97.92        72.45 o
  -7   5  16         21.07       -100.83       100.83 o
  -6   5  16        166.69        205.58        73.58 o
  -5   5  16        398.03        407.43        92.51 o
  -4   5  16        150.86         68.68        67.59 o
  -3   5  16       2270.14       2363.41       216.93 o
  -2   5  16        154.51        211.80        67.73 o
  -1   5  16         79.58        100.23        77.95 o
   0   5  16         64.90         93.61        51.60 o
   1   5  16       1741.28       1863.22       170.84 o
   2   5  16        250.42        342.95        91.62 o
  -7   6  16        417.26        190.00        81.68 o
  -6   6  16        379.81        305.56        70.57 o
  -5   6  16        638.49        621.22       113.66 o
  -4   6  16         41.45         85.69        53.23 o
  -3   6  16        148.80        195.15        66.60 o
  -2   6  16        341.54        120.92        58.63 o
  -1   6  16        387.52        416.28        86.32 o
   0   6  16         44.17         11.18        32.55 o
   1   6  16        257.36        264.03        71.33 o
   2   6  16        177.68        231.95        94.75 o
  -7   7  16         92.48        128.88        94.29 o
  -6   7  16         45.69         -6.48        43.61 o
  -5   7  16        217.24        106.40        91.97 o
  -4   7  16        242.54        113.08       141.28 o
  -3   7  16         50.58         31.47        57.02 o
  -2   7  16          1.83         23.33        38.31 o
  -1   7  16          5.83         75.55        57.54 o
   0   7  16          0.34         32.68        41.38 o
   1   7  16         85.27        -29.18        55.30 o
  -6   8  16        384.36        728.71       203.35 o
  -5   8  16         48.40        141.66        94.11 o
  -4   8  16        138.59         18.33        80.70 o
  -3   8  16        384.77        476.07       104.82 o
  -2   8  16          4.95         24.51        62.74 o
  -1   8  16        202.21        340.76       123.79 o
   0   8  16        431.33        573.69       160.02 o
   1   8  16         18.88         69.62        76.88 o
  -5   0  17          7.21         23.16        36.59 o
  -3   0  17       3984.76       4730.75       422.09 o
  -1   0  17       1513.48       1528.96       261.18 o
   1   0  17         28.01         99.47        88.01 o
  -7   1  17        147.79         41.15        50.75 o
  -6   1  17        833.97        967.52       117.10 o
  -5   1  17        737.65        633.18       133.95 o
  -4   1  17        878.06        889.19       129.25 o
  -3   1  17        707.15        774.74       125.57 o
  -2   1  17        118.09         61.28       114.53 o
  -1   1  17       1426.88       1231.17       164.31 o
   0   1  17        552.42        441.05       106.77 o
   1   1  17        699.46        897.29       155.58 o
  -6   2  17        173.11         88.10        46.19 o
  -5   2  17         16.56         99.73        59.52 o
  -4   2  17         40.79         86.68        36.44 o
  -3   2  17          3.28        -15.32        29.25 o
  -2   2  17       3344.76       3603.19       220.94 o
  -1   2  17         94.63        144.87        67.53 o
   0   2  17          9.81         12.42        71.16 o
   1   2  17          1.45         21.21        56.89 o
  -7   3  17        496.60        838.56       188.52 o
  -6   3  17        118.32         66.73        40.29 o
  -5   3  17         57.82         51.12       101.52 o
  -4   3  17        188.15        177.94        71.67 o
  -3   3  17        592.05        586.46        90.78 o
  -2   3  17         19.80         95.19        44.41 o
  -1   3  17        897.41       1059.86       127.95 o
   0   3  17        278.17        240.45        80.32 o
   1   3  17        114.61        116.51        63.48 o
  -7   4  17         51.55        -81.54        81.54 o
  -6   4  17         21.50         -8.62        54.84 o
  -5   4  17          9.63        114.99        60.83 o
  -4   4  17         99.33         81.51        57.44 o
  -3   4  17        126.35         48.21        40.69 o
  -2   4  17       1493.88       1699.21       157.52 o
  -1   4  17        103.80        195.29        67.59 o
   0   4  17        259.61        217.16        63.43 o
   1   4  17          3.44         16.29        44.64 o
  -7   5  17        842.57        605.05       172.78 o
  -6   5  17        791.79        837.62       191.63 o
  -5   5  17          7.81        -16.63        34.40 o
  -4   5  17        571.68        747.43       154.77 o
  -3   5  17       1015.62        961.22       148.94 o
  -2   5  17          5.30         -8.95        56.39 o
  -1   5  17       1352.23       1557.27       153.70 o
   0   5  17        435.10        482.51        90.32 o
  -6   6  17        658.86        626.19       177.16 o
  -5   6  17         17.03        -48.58        69.05 o
  -4   6  17        477.99        439.05       101.10 o
  -3   6  17       1451.03       1418.92       180.66 o
  -2   6  17        281.36        263.41        87.71 o
  -1   6  17       1299.87       1077.92       164.19 o
   0   6  17        469.57        549.26       175.34 o
  -4   7  17        378.57        479.23       156.96 o
  -3   7  17          3.85         48.43        55.44 o
  -2   7  17          1.10         98.63        98.38 o
  -1   7  17         67.11         -7.74        73.88 o
  -3   8  17         63.60         20.27        53.85 o
  -2   8  17        885.54       1143.72       242.59 o
  -6   0  18        348.29        181.09        93.42 o
  -4   0  18       1202.59       1344.03       232.84 o
  -2   0  18        211.61        210.82       108.22 o
  -7   1  18         59.19         83.64        62.95 o
  -6   1  18         12.37        -31.67        66.83 o
  -5   1  18       1898.69       2017.36       198.64 o
  -4   1  18          0.65         39.73        76.00 o
  -3   1  18        544.39        450.93       114.72 o
  -2   1  18          0.06         51.95        47.98 o
  -1   1  18         52.19         73.50        59.55 o
  -6   2  18        165.82        157.99        91.37 o
  -5   2  18        294.85        249.72        74.82 o
  -4   2  18       1232.31       1426.66       495.26 o
  -3   2  18        596.12        497.12       109.81 o
  -2   2  18          7.61        -28.63        50.95 o
  -1   2  18         29.66        110.90        86.35 o
  -6   3  18       1609.33       1416.26       170.45 o
  -5   3  18         38.44          1.37        46.03 o
  -4   3  18        179.89        187.35        54.90 o
  -3   3  18         75.24        147.80        47.86 o
  -2   3  18       1104.62       1155.42       167.76 o
  -1   3  18        129.69        183.13       101.04 o
  -5   4  18        449.87        391.46        94.25 o
  -4   4  18        991.57        833.06       136.51 o
  -3   4  18       1029.25       1099.03       227.61 o
  -2   4  18       1023.19       1421.80       274.80 o
  -5   5  18        735.45        615.35       161.73 o
  -4   5  18          0.05         76.62        74.62 o
  -3   5  18         66.63          9.71        45.06 o
  -2   5  18          2.55         36.77        67.11 o
  -4   6  18        552.98        412.78       142.04 o
  -3   6  18        187.40        339.55       137.07 o
  -2   6  18         44.30         37.85        59.20 o
  -4   7  18         31.31        108.95        98.21 o
  -3   7  18        110.56         69.86        62.90 o
  -3   8  18        360.79        250.21       148.87 o
  -5   3  19         29.82        -51.53        63.72 o
  -5   4  19          9.19         86.65        74.97 o
                                                
