# Supplementary material for: Crystal structures of Zn(cyclam)I2 (second monoclinic polymorph) and Zn(cyclam)I(I3)
Source: Acta Crystallogr E Crystallogr Commun. 2021 Oct 29;77(Pt 11):1185–9. doi: 10.1107/S2056989021011166 (PMC8587993; doi:10.1107/S2056989021011166)
Supplement: Supplementary file 3 [file e-77-01185-IIsup3.hkl]

#
# h,k,l, Fc-squared, Fo-squared, sigma(Fo-squared), status flag
#
data_II
_shelx_title ' shi_4727_yala_autored_a.res in I2/m'
_shelx_refln_list_code          4
_shelx_F_calc_maximum      904.40
_exptl_crystal_F_000      1416.00
_reflns_d_resolution_high  0.8402

loop_
 _space_group_symop_operation_xyz
 'x, y, z'
 '-x, y, -z'
 'x+1/2, y+1/2, z+1/2'
 '-x+1/2, y+1/2, -z+1/2'
 '-x, -y, -z'
 'x, -y, z'
 '-x+1/2, -y+1/2, -z+1/2'
 'x+1/2, -y+1/2, z+1/2'

_cell_length_a    10.0629
_cell_length_b    12.6263
_cell_length_c    16.5133
_cell_angle_alpha  90.000
_cell_angle_beta   90.921
_cell_angle_gamma  90.000

_shelx_F_squared_multiplier     1.000

loop_
 _refln_index_h
 _refln_index_k
 _refln_index_l
 _refln_F_squared_calc
 _refln_F_squared_meas
 _refln_F_squared_sigma
 _refln_observed_status
   2   0   0      57466.83      60658.71      1574.16 o
   4   0   0     108997.58     103047.97      2495.20 o
   6   0   0       6805.11       6804.71       203.36 o
   8   0   0       4813.21       4505.94       190.87 o
  10   0   0       1852.52       1591.51       240.15 o
   1   1   0      30807.07      28958.90       654.51 o
   3   1   0       3337.40       3557.83        86.76 o
   5   1   0       2571.13       3054.63       102.03 o
   7   1   0       5389.97       4606.58       164.50 o
   9   1   0        503.58        412.97        52.06 o
  11   1   0        422.87        283.18        75.65 o
   0   2   0     105608.84     121871.30      1893.44 o
   2   2   0      37594.89      39140.99       523.33 o
   4   2   0      31273.40      34123.52       553.87 o
   6   2   0       2824.70       2653.45       112.44 o
   8   2   0        611.54        598.99        74.27 o
  10   2   0        404.22        304.00        75.65 o
   1   3   0      35980.87      36196.72       354.67 o
   3   3   0      10394.07      10926.13       205.45 o
   5   3   0       1702.25       1903.85        83.98 o
   7   3   0       6335.37       6016.94       221.41 o
   9   3   0        846.56        611.48       104.11 o
  11   3   0        582.96        793.33       152.00 o
   0   4   0     817936.25     772645.31     22438.76 o
   2   4   0      42070.02      44144.58      1243.78 o
   4   4   0      64716.52      64016.65       615.64 o
   6   4   0       3209.15       3241.33       122.16 o
   8   4   0       3007.97       3006.04       165.19 o
  10   4   0        875.26        896.05       142.29 o
   1   5   0      14807.80      14511.73       293.59 o
   3   5   0       1022.24       1149.39        57.61 o
   5   5   0       2076.84       2399.42        97.17 o
   7   5   0       2700.82       2402.89       124.93 o
   9   5   0        138.59         72.88        37.48 o
  11   5   0        202.41        138.82       204.06 o
   0   6   0     146550.02     161738.98      7889.55 o
   4   6   0      59817.52      28591.74       575.39 o
   6   6   0        193.74        229.74        34.01 o
   8   6   0       1248.80       1130.65       103.42 o
  10   6   0          1.90         75.65        62.47 o
   1   7   0      13094.41      12718.93       374.80 o
   3   7   0       6624.58       7015.02       342.18 o
   5   7   0        546.80        497.65        61.08 o
   7   7   0       4064.67       3764.66       231.13 o
   9   7   0        552.05        421.30        77.74 o
   0   8   0     186489.75     197801.05      4782.87 o
   2   8   0      26179.29      23617.99       630.91 o
   4   8   0      19580.82      20067.11       685.05 o
   6   8   0        368.69        267.91        58.30 o
   8   8   0        783.11        890.50       128.40 o
  10   8   0         66.23        125.63       143.67 o
   1   9   0       6032.67       5411.71       265.14 o
   3   9   0        841.42        834.97        76.35 o
   5   9   0        901.38        877.31       214.47 o
   7   9   0       1022.26       1193.12       174.91 o
   9   9   0         44.44         27.07        71.49 o
   0  10   0      76614.82      80151.81      2482.71 o
   4  10   0      28747.16      15201.64       617.73 o
   6  10   0        188.20        160.33        63.16 o
   8  10   0       1435.92       1302.78       302.62 o
   1  11   0       3258.30       3194.13       227.66 o
   3  11   0       2683.58       2665.94       399.09 o
   5  11   0        141.59         81.90        41.64 o
   7  11   0       1499.52       1898.99       369.25 o
   0  12   0      31379.76      33385.71      1049.44 o
   2  12   0       4019.24       3221.20       480.99 o
   4  12   0       4183.39       3777.16       338.71 o
   6  12   0          1.11        -12.49        74.96 o
   1  13   0       2159.90       2053.77       244.31 o
   3  13   0        640.12        608.01       137.43 o
   5  13   0        209.62        197.12       240.84 o
   0  14   0      24734.75      27001.61      1283.35 o
   2  14   0       5234.73       4448.33       421.30 o
   4  14   0       5637.64       6341.07       480.99 o
 -11   0   1       1178.88       1070.96       224.88 o
  -9   0   1       2027.62       1842.77       242.23 o
  -7   0   1       8479.01       7790.30       215.86 o
  -5   0   1       6441.49       6000.98       178.38 o
  -3   0   1       1090.62       1204.22        50.67 o
  -1   0   1       7493.17       7629.28       276.94 o
   1   0   1      59781.15      60710.77      1039.03 o
   3   0   1      65220.34      58207.24      1286.12 o
   5   0   1      34829.76      28915.18       942.55 o
   7   0   1      23062.56      21741.21       871.76 o
   9   0   1       4710.32       4369.20       258.89 o
  11   0   1       1068.69       1058.46       215.16 o
 -10   1   1        663.27       1030.70       165.88 o
  -6   1   1       7846.99       7863.87       268.61 o
  -4   1   1      17530.59      16482.90       360.23 o
  -2   1   1      20471.27      19846.39       376.19 o
   0   1   1       1772.73       1580.41        69.41 o
   2   1   1        160.82        324.83        34.70 o
   4   1   1         27.60         82.59        19.43 o
   6   1   1        494.31        386.60        54.14 o
   8   1   1        138.57        125.63        31.93 o
  10   1   1          2.09        176.30        56.22 o
 -11   2   1         38.13         36.09        88.84 o
  -9   2   1         35.75         12.49        29.15 o
  -7   2   1        126.58        185.32        34.01 o
  -5   2   1       2482.64       2480.63        81.21 o
  -3   2   1      12058.62      11071.20       170.74 o
  -1   2   1      65112.32      38283.11       485.16 o
   1   2   1       7353.54       7958.27       127.71 o
   3   2   1      10319.93       8748.12       199.20 o
   5   2   1      15278.52      14482.58       232.52 o
   7   2   1       1257.78        953.66        82.59 o
   9   2   1         32.50         -2.78        29.85 o
  11   2   1         18.64         41.64        34.01 o
 -10   3   1       1233.65       1681.05       214.47 o
  -6   3   1       9834.55      10849.09       443.51 o
  -4   3   1      23669.70      21979.28       338.71 o
  -2   3   1      20789.64      19822.10       247.78 o
   0   3   1       1602.46       1601.23        90.23 o
   2   3   1       1426.65       1521.41        61.08 o
   4   3   1        321.45        256.11        27.07 o
   6   3   1         67.43         23.60        27.07 o
   8   3   1         35.74        102.03        38.87 o
  10   3   1        100.85        353.98        92.31 o
 -11   4   1        637.25        553.87       239.46 o
  -9   4   1       1164.25       1000.86       110.36 o
  -7   4   1       4976.77       4793.28       152.00 o
  -5   4   1       3212.55       3283.67        97.86 o
  -3   4   1        508.52        512.92        31.93 o
  -1   4   1       1569.68       1894.83        38.17 o
   1   4   1      27960.28      31267.40       558.04 o
   3   4   1      36012.82      35025.82       501.82 o
   5   4   1      23143.46      21369.19       330.38 o
   7   4   1      13404.86      13114.55       374.80 o
   9   4   1       2767.91       2615.28       210.30 o
  11   4   1        594.12        487.93       116.60 o
 -10   5   1        245.12        537.91       208.92 o
  -6   5   1       3264.11       3548.11       170.05 o
  -4   5   1       6898.72       6633.28       140.90 o
  -2   5   1       7968.60       7657.73       212.39 o
   0   5   1        779.42        974.48        71.49 o
   2   5   1        118.27        131.87        18.74 o
   4   5   1          1.47         59.69        13.88 o
   6   5   1        507.89        455.31        43.73 o
   8   5   1        128.68         13.88        33.32 o
  10   5   1         15.04         62.47        46.50 o
  -9   6   1        240.12        268.61        70.10 o
  -7   6   1        928.88       1031.40       107.58 o
  -5   6   1         30.82         49.28        21.52 o
  -3   6   1       1013.23        967.54        81.21 o
  -1   6   1       7905.07       5186.13       403.95 o
   1   6   1         85.64         65.24        16.66 o
   3   6   1      11220.77      10256.35       228.35 o
   5   6   1      11044.82      10445.14       234.60 o
   7   6   1       2496.70       2432.04       123.55 o
   9   6   1        314.91        248.48        53.44 o
 -10   7   1        949.09       1091.09       316.50 o
  -8   7   1        540.71       2028.09       220.72 o
  -6   7   1       5646.99       5880.90       531.66 o
  -4   7   1       9511.03       9290.20       427.55 o
  -2   7   1       8778.79       7980.48       154.08 o
   0   7   1        401.82        397.01        72.18 o
   2   7   1       1017.12       1111.91        54.83 o
   4   7   1         23.78         20.13        16.66 o
   6   7   1          6.46         24.99        25.68 o
   8   7   1          7.49         74.27        73.57 o
  10   7   1        152.00        521.94       110.36 o
  -9   8   1        197.62        221.41        97.17 o
  -7   8   1       1025.84       1141.75       157.56 o
  -5   8   1        445.15        493.49       154.08 o
  -3   8   1         14.79         61.08        31.23 o
  -1   8   1        341.79        121.46        73.57 o
   1   8   1       5818.25       5875.35       328.99 o
   3   8   1       8076.06       7977.70       269.30 o
   5   8   1       7028.11       6783.89       364.39 o
   7   8   1       3092.68       3056.71       188.09 o
   9   8   1        602.25        508.76        75.65 o
  -8   9   1         35.34       1091.78       217.94 o
  -6   9   1        928.17       1319.44       676.03 o
  -4   9   1       1702.03       1686.60       131.87 o
  -2   9   1       2015.32       1941.33       108.97 o
   0   9   1        208.70        220.02        70.10 o
   2   9   1         69.78         68.02        37.48 o
   4   9   1          9.05          6.25        30.54 o
   6   9   1        101.46         87.45        49.28 o
   8   9   1         24.08         34.01        37.48 o
  -7  10   1       1586.00       1939.94       368.55 o
  -5  10   1        642.62        772.51       113.83 o
  -3  10   1        713.51        734.33        64.55 o
  -1  10   1        320.48        221.41        95.09 o
   1  10   1       3965.20       4215.12       245.70 o
   3  10   1       8309.11       7810.43       395.62 o
   5  10   1       5926.60       6044.01       627.44 o
   7  10   1       2421.76       2508.39       267.22 o
  -8  11   1        765.18        949.49       211.69 o
  -6  11   1       1786.17       1692.16       382.44 o
  -4  11   1       2244.13       2104.44       239.46 o
  -2  11   1       2440.65       2145.39       189.48 o
   0  11   1         38.54         97.86        34.01 o
   2  11   1        219.64        201.28        42.34 o
   4  11   1          1.05        -44.42        63.16 o
   6  11   1         14.12         73.57        60.38 o
   8  11   1         27.61         61.77        75.65 o
  -7  12   1        109.47        272.08       167.97 o
  -5  12   1         24.90         -2.08        68.71 o
  -3  12   1          6.93         41.64        43.03 o
  -1  12   1        423.98         94.39        79.12 o
   1  12   1        929.95        900.22       152.00 o
   3  12   1       1162.67       1211.86       182.54 o
   5  12   1       1341.90       1253.50       195.04 o
   7  12   1        317.07        394.93       203.36 o
  -4  13   1        254.74        460.17       136.04 o
  -2  13   1        334.79        311.64       161.03 o
   0  13   1         23.37        134.65        55.53 o
   2  13   1         12.52        -36.79        36.79 o
   4  13   1         36.38         26.37        40.95 o
  -3  14   1       1286.90       1441.59       231.13 o
  -1  14   1       1238.47       1300.00       167.97 o
   1  14   1       3742.12       3856.98       288.74 o
   3  14   1       3265.70       2931.77       309.56 o
   0  15   1          0.19        101.33        58.30 o
 -10   0   2       3299.16       3221.90       523.33 o
  -8   0   2         83.34         12.49        12.49 o
  -6   0   2      38443.62      37141.36       896.05 o
  -4   0   2      29925.87      27712.34       422.00 o
  -2   0   2      97835.19      87059.95      1486.71 o
   0   0   2       5275.54       5111.86        88.15 o
   2   0   2      15333.07      18113.28       349.81 o
   4   0   2      14410.66      19283.49       927.28 o
   6   0   2       7123.61       6994.89       363.70 o
   8   0   2       1781.10       1476.99       116.60 o
  10   0   2       1822.01       1481.85       228.35 o
 -11   1   2          2.37        -12.49        59.00 o
  -9   1   2        387.22        544.85       147.14 o
  -7   1   2       6528.48       7639.69       165.88 o
  -5   1   2        752.04        658.68        49.28 o
  -3   1   2      35452.96      34212.36       701.02 o
  -1   1   2      24882.75      24927.02       257.50 o
   1   1   2      12825.22      12330.94       273.47 o
   3   1   2       7124.90       8448.98       198.51 o
   5   1   2      14362.61      13229.77       235.29 o
   7   1   2         63.70         45.81        30.54 o
   9   1   2        643.79        748.21        79.12 o
  11   1   2          7.17        -41.64        52.75 o
 -10   2   2         67.14        -24.29        61.77 o
  -8   2   2         66.25         29.15        15.27 o
  -6   2   2       6158.10       5180.58       157.56 o
  -4   2   2        240.68        375.49        24.99 o
  -2   2   2      95609.90      92513.99      1269.46 o
   0   2   2      67950.34      44583.93       648.27 o
   2   2   2       1441.00       2259.22        70.10 o
   4   2   2      20394.11      20664.70       334.54 o
   6   2   2        405.14        476.14        47.89 o
   8   2   2       1255.49       1272.24        97.86 o
  10   2   2          0.53          6.25        36.09 o
 -11   3   2         16.44        -17.35        93.70 o
  -9   3   2        757.03       1037.64       284.57 o
  -7   3   2       4835.95       4940.43       174.91 o
  -5   3   2         76.01        251.95        69.41 o
  -3   3   2      24612.33      22717.08       369.25 o
  -1   3   2      18730.34      19623.59       313.03 o
   1   3   2      10495.14       9925.97       235.99 o
   3   3   2       3073.64       3441.92       106.19 o
   5   3   2       6251.86       5755.27       185.32 o
   7   3   2        639.30        585.11        66.63 o
   9   3   2        936.76       1059.16       120.08 o
  11   3   2         69.33         81.21        42.34 o
 -10   4   2       1831.58       1848.32       400.48 o
  -8   4   2         50.15         70.80        71.49 o
  -6   4   2      24894.71      25918.85       425.47 o
  -4   4   2      14648.67      13971.74       267.91 o
  -2   4   2      72580.72      71446.03       594.82 o
   0   4   2       1138.86        269.30        19.43 o
   2   4   2      16115.35      18520.71       338.71 o
   4   4   2      11493.28      12603.71       660.76 o
   6   4   2       4744.75       4580.90       141.59 o
   8   4   2        714.56        570.53        77.74 o
  10   4   2       1035.83        864.12       113.83 o
 -11   5   2          0.70         25.68       111.05 o
  -9   5   2        176.68        225.57        82.59 o
  -7   5   2       4682.45       6357.73       229.74 o
  -5   5   2        822.58        735.72        60.38 o
  -3   5   2      21825.76      21216.49       277.63 o
  -1   5   2      13811.55      14447.87       233.21 o
   1   5   2       6885.67       6536.80       229.74 o
   3   5   2       5739.89       6655.49       205.45 o
   5   5   2      11264.91      10776.91       220.02 o
   7   5   2         15.00         28.46        25.68 o
   9   5   2        251.61        270.00        60.38 o
  11   5   2          3.20         72.88       117.30 o
 -10   6   2         82.13         78.43        69.41 o
  -8   6   2        186.64        107.58        52.06 o
  -6   6   2       7452.10       7130.93       229.74 o
  -4   6   2        334.25        251.26        60.38 o
  -2   6   2      50007.75      47524.03       412.28 o
   0   6   2       9174.30       7107.33       173.52 o
   2   6   2       3966.48       5331.19       195.04 o
   4   6   2       5168.10       5506.10       232.52 o
   6   6   2        114.21        100.64        25.68 o
   8   6   2         60.19         15.27        29.85 o
  10   6   2        121.81         61.77        37.48 o
  -9   7   2        655.43        998.08       178.38 o
  -7   7   2       1579.78       1794.88       166.58 o
  -5   7   2        472.05        554.57        90.92 o
  -3   7   2       9997.54       9924.58       266.52 o
  -1   7   2       8111.33       7723.67       224.88 o
   1   7   2       6505.56       6196.70       448.37 o
   3   7   2       1123.57       1445.06        89.54 o
   5   7   2       3487.11       3352.38       149.92 o
   7   7   2        448.16        442.82        61.08 o
   9   7   2        779.33        823.87       102.03 o
 -10   8   2        328.65        318.58       149.23 o
  -8   8   2          4.50        174.21       124.93 o
  -6   8   2       7260.75       7365.53       370.64 o
  -4   8   2       2183.17       1901.07       173.52 o
  -2   8   2      24392.41      24857.61       827.34 o
   0   8   2        564.34        533.05        79.82 o
   2   8   2       6489.40       7976.31       297.76 o
   4   8   2       6016.27       6509.04       225.57 o
   6   8   2       1404.87       1401.34       123.55 o
   8   8   2         12.52          8.33        32.62 o
  10   8   2        164.75        144.37        49.97 o
  -9   9   2         45.63         20.82        78.43 o
  -7   9   2       2293.75       2618.75       301.92 o
  -5   9   2         50.44        166.58        62.47 o
  -3   9   2       8036.27       8419.13       165.19 o
  -1   9   2       5097.62       4955.00       258.89 o
   1   9   2       3038.31       3254.52       376.88 o
   3   9   2       2191.04       2445.92       113.13 o
   5   9   2       4652.16       4440.69       229.74 o
   7   9   2         13.50         71.49        38.17 o
   9   9   2        101.31         36.79        38.87 o
  -8  10   2        341.75        279.71        77.74 o
  -6  10   2       6081.18       5340.91       263.05 o
  -4  10   2       1097.66       1141.06        88.15 o
  -2  10   2      24533.73      24560.55       476.83 o
   0  10   2        214.92         28.46        45.11 o
   2  10   2       8432.88       9909.31       423.39 o
   4  10   2         71.53        359.53       250.56 o
   6  10   2       1027.31       1027.93       132.57 o
   8  10   2        173.99        117.99        59.69 o
  -7  11   2        265.29        251.26       130.49 o
  -5  11   2        518.29        734.33       156.17 o
  -3  11   2       2791.40       3030.33       229.74 o
  -1  11   2       3006.00       2697.18       211.00 o
   1  11   2       3047.17       3169.84       405.34 o
   3  11   2        482.41        602.46       258.89 o
   5  11   2       1147.32        995.30       163.11 o
   7  11   2        116.63        -18.05       108.97 o
  -6  12   2       1420.88       1710.90       352.59 o
  -4  12   2         52.81         31.93        74.96 o
  -2  12   2       5977.62       5878.12       344.96 o
   0  12   2        686.29        459.48       109.66 o
   2  12   2       2435.39       2200.91       240.84 o
   4  12   2       1912.16       1850.40       228.35 o
   6  12   2        343.44        440.04       217.25 o
  -5  13   2         38.79        -18.74        52.06 o
  -3  13   2       1833.79       2061.40       260.97 o
  -1  13   2       1268.69       1291.67       196.42 o
   1  13   2        984.61        972.40       135.34 o
   3  13   2        434.99        596.90       142.29 o
   5  13   2       1478.91       1143.14       301.92 o
  -4  14   2        710.20       1022.37       200.59 o
  -2  14   2       8102.10       8848.07       556.65 o
   0  14   2        886.17        414.36       105.50 o
   2  14   2       5529.95       6409.79       454.62 o
   4  14   2        943.51       1295.14       338.01 o
 -11   0   3       1233.71        971.71       291.51 o
  -9   0   3       4016.27       3487.03       521.25 o
  -7   0   3       5984.53       5789.98       492.10 o
  -5   0   3      20142.01      20308.64       584.41 o
  -3   0   3      60526.73      59279.58      1086.23 o
  -1   0   3      87852.38      81804.41      1664.39 o
   1   0   3     126620.86     121723.45      2142.61 o
   3   0   3     163796.91     184887.08      3095.58 o
   5   0   3      22150.02      29550.95       929.37 o
   7   0   3       7689.22       9121.54       350.51 o
   9   0   3       1873.20       2070.43       188.79 o
  11   0   3        512.68        401.87       142.98 o
 -10   1   3        249.34        444.90       156.86 o
  -8   1   3       5216.48       5887.15       214.47 o
  -6   1   3       1229.46       1558.89       148.53 o
  -4   1   3        258.60        269.30        38.17 o
  -2   1   3      19879.55      19599.30       211.00 o
   0   1   3      35995.57      35912.84       455.31 o
   2   1   3       9224.60       9969.00       338.01 o
   4   1   3       8325.64       7841.66       181.85 o
   6   1   3        618.52        528.19        54.14 o
   8   1   3       1373.35       1297.23       100.64 o
  10   1   3        219.36        331.77        70.10 o
 -11   2   3          7.06        -14.58       108.28 o
  -9   2   3        897.74       1079.98       327.60 o
  -7   2   3         12.66         -6.25        73.57 o
  -5   2   3       1204.66       1035.56        63.16 o
  -3   2   3        814.71       1129.26        40.26 o
  -1   2   3      68710.86      70332.04       617.03 o
   1   2   3     124488.82     117908.12      1819.87 o
   3   2   3      39679.22      47596.91       753.07 o
   5   2   3      12292.45      13837.78       419.22 o
   7   2   3        373.60        257.50        47.89 o
   9   2   3         39.99         47.89        27.07 o
  11   2   3         93.33         34.70        34.70 o
 -10   3   3        484.52       1020.98       317.89 o
  -8   3   3       4729.48       5045.23       290.82 o
  -6   3   3       3035.99       4376.15       172.82 o
  -4   3   3          0.93          6.94        11.80 o
  -2   3   3      12567.03      12304.57       220.02 o
   0   3   3      31445.64      32094.04       798.19 o
   2   3   3      15273.74      16875.05       425.47 o
   4   3   3       2696.45       2527.13        98.56 o
   6   3   3       1624.31       1526.97       102.03 o
   8   3   3       1610.77       1594.29       129.10 o
  10   3   3        727.85       1125.10       153.39 o
 -11   4   3        665.25        619.81       277.63 o
  -9   4   3       2721.50       2377.90       432.41 o
  -7   4   3       3174.65       3345.44       135.34 o
  -5   4   3      14478.33      15433.46       292.90 o
  -3   4   3      28956.80      30203.38       362.31 o
  -1   4   3      60003.63      62910.29       667.01 o
   1   4   3      92033.66      86520.65      1598.46 o
   3   4   3      88363.98     100588.87      1356.92 o
   5   4   3      16348.25      19073.88       745.44 o
   7   4   3       3946.23       4420.57       147.14 o
   9   4   3       1170.84       1242.39       119.38 o
  11   4   3        240.00        248.48        89.54 o
 -10   5   3         56.29        344.96       225.57 o
  -8   5   3       3186.43       3766.75       298.45 o
  -6   5   3        279.71        330.38        39.56 o
  -4   5   3        426.84        492.10        36.09 o
  -2   5   3      10759.71      10470.13       180.46 o
   0   5   3      15479.43      15410.55       211.00 o
   2   5   3       2810.15       2888.05       133.96 o
   4   5   3       6454.61       7002.53       183.24 o
   6   5   3        162.51        147.84        53.44 o
   8   5   3        690.58        718.37        89.54 o
  10   5   3          6.10         52.06        65.94 o
  -9   6   3       1064.16       1236.15       323.44 o
  -7   6   3        571.30        751.68        91.62 o
  -5   6   3       2414.78       2158.57       120.77 o
  -3   6   3       4720.47       4789.81       101.33 o
  -1   6   3      34987.48      34609.37       589.96 o
   1   6   3      62583.78      59539.86      1781.00 o
   3   6   3      34441.16      37972.16      1737.96 o
   5   6   3       8505.37       8772.42       263.75 o
   7   6   3        123.69        313.72        45.81 o
   9   6   3         34.19         45.81        36.79 o
 -10   7   3        337.68        329.69       188.09 o
  -8   7   3       2869.24       2782.55       385.91 o
  -6   7   3       3068.70       3237.86       148.53 o
  -4   7   3         24.79         37.48        33.32 o
  -2   7   3       4300.22       4222.75       105.50 o
   0   7   3      10599.41      11210.70       430.33 o
   2   7   3       6558.72       7770.87       260.97 o
   4   7   3       1548.34       1699.79       158.25 o
   6   7   3        985.05        885.64        82.59 o
   8   7   3       1123.48       1298.61       136.73 o
  10   7   3        694.06        791.94       111.05 o
  -9   8   3        794.62        814.15       168.66 o
  -7   8   3        401.12        410.89       110.36 o
  -5   8   3       4348.65       3910.42       251.26 o
  -3   8   3       5723.86       5903.11       142.98 o
  -1   8   3      17515.23      17218.62       285.26 o
   1   8   3      33245.89      26198.57       527.50 o
   3   8   3      20882.77      24493.92      1266.69 o
   5   8   3       5252.67       5681.70       227.66 o
   7   8   3        492.19        516.39        83.29 o
   9   8   3        242.93        236.68        60.38 o
  -8   9   3       1256.09       1690.77       248.48 o
  -6   9   3         84.60        170.05        47.89 o
  -4   9   3        305.30        315.80        35.40 o
  -2   9   3       2877.77       2323.07       178.38 o
   0   9   3       3829.22       3894.46       285.96 o
   2   9   3        729.34        832.20        54.14 o
   4   9   3       2258.98       2372.35       136.04 o
   6   9   3        126.68        144.37        38.17 o
   8   9   3        226.19        240.84        71.49 o
  -7  10   3       1165.21       1272.24       125.63 o
  -5  10   3       3205.63       2851.96       173.52 o
  -3  10   3       5383.51       5379.78       298.45 o
  -1  10   3      16632.16      16417.66       641.33 o
   1  10   3      24859.87      24908.28      1204.22 o
   3  10   3      19395.84      22925.31       765.57 o
   5  10   3       4812.24       4964.72       330.38 o
   7  10   3        869.77        812.07       101.33 o
  -6  11   3       1115.29       1059.85       265.14 o
  -4  11   3         48.29        109.66        65.94 o
  -2  11   3       1011.18        717.67       111.05 o
   0  11   3       2129.76       2284.90       241.54 o
   2  11   3       1683.34       1803.21       149.23 o
   4  11   3        518.91        501.12       106.89 o
   6  11   3        247.93        292.90       159.64 o
  -7  12   3          6.08         50.67        74.27 o
  -5  12   3        900.51        701.02       159.64 o
  -3  12   3        611.46        644.10       111.75 o
  -1  12   3       3492.35       2963.01       288.74 o
   1  12   3       5656.62       4927.24       242.93 o
   3  12   3       2927.33       3310.05       402.56 o
   5  12   3       1037.69       1198.67       300.53 o
  -4  13   3        155.27         93.01       132.57 o
  -2  13   3        379.97        301.23       108.28 o
   0  13   3        558.76        693.38       144.37 o
   2  13   3        172.59        248.48        90.23 o
   4  13   3        579.37        975.87       267.91 o
  -3  14   3       2512.31       2404.28       401.18 o
  -1  14   3       5149.96       4798.84       413.67 o
   1  14   3       6661.89       6416.73       501.82 o
   3  14   3       6246.56       7186.46       773.89 o
 -10   0   4       1287.99        921.73       296.37 o
  -8   0   4       8452.78       7458.53       639.94 o
  -6   0   4       6758.99       6216.83       245.01 o
  -4   0   4      88635.41      84908.31      1331.24 o
  -2   0   4         43.02         41.64        13.88 o
   0   0   4      28751.04      28145.45       417.14 o
   4   0   4      89586.90      94813.46      2742.29 o
   6   0   4      17009.71      27770.65       825.26 o
   8   0   4      11726.95      10536.76       444.21 o
  10   0   4       1004.13        878.70       129.79 o
 -11   1   4         94.99         20.13        66.63 o
  -9   1   4        325.28        528.89       147.84 o
  -7   1   4       3835.04       3186.50       138.82 o
  -5   1   4       2043.25       2763.11       358.84 o
  -3   1   4      93943.92      87454.18      1134.12 o
  -1   1   4       4557.11       4284.53        77.04 o
   1   1   4      44761.10      44260.49       574.00 o
   3   1   4       5277.89       5846.20       150.61 o
   5   1   4        476.96        397.01        49.97 o
   7   1   4       1083.29       1259.05       102.72 o
   9   1   4          0.01         49.97        32.62 o
  11   1   4         83.26         -6.25        42.34 o
 -10   2   4        862.74        874.53       263.75 o
  -8   2   4       1985.30       1598.46       178.38 o
  -6   2   4        301.27        301.92        68.71 o
  -4   2   4       6839.55       6067.61       122.16 o
  -2   2   4       9744.87      10234.83       138.82 o
   0   2   4      26130.04      25255.32       372.02 o
   2   2   4       7745.82      10438.20       547.63 o
   4   2   4      31690.52      34898.80      1357.61 o
   6   2   4        194.09       1521.41       153.39 o
   8   2   4       1158.85       1202.14       124.24 o
  10   2   4         49.61         61.77        36.79 o
 -11   3   4        164.08        142.98       127.71 o
  -9   3   4         30.53         17.35       106.19 o
  -7   3   4       4317.56       3891.68       179.07 o
  -5   3   4       3529.65       3841.01       315.11 o
  -3   3   4      54292.93      55404.56       841.91 o
  -1   3   4       3775.20       3703.59        73.57 o
   1   3   4      32131.23      30898.15       569.84 o
   3   3   4       9278.86      10460.41       208.22 o
   5   3   4        617.53        598.99        63.16 o
   7   3   4       2332.01       2121.09       222.10 o
   9   3   4        170.65        275.55        56.91 o
  11   3   4        213.66        159.64        61.77 o
 -10   4   4        598.99        794.02       283.88 o
  -8   4   4       5640.72       5339.52       324.83 o
  -6   4   4       3403.10       3366.27       131.87 o
  -4   4   4      53542.95      53716.57       896.75 o
  -2   4   4         97.08        158.94        18.74 o
   0   4   4      25170.13      22959.32       484.46 o
   2   4   4       1907.90       1744.91       462.25 o
   4   4   4      55969.99      55191.48      1446.45 o
   6   4   4      10002.68      15662.50       932.84 o
   8   4   4       7539.51       6407.01       268.61 o
  10   4   4        545.02        654.51        91.62 o
 -11   5   4         35.36        145.06       161.03 o
  -9   5   4        516.23        865.51       269.30 o
  -7   5   4       2144.50       1651.90       186.01 o
  -5   5   4        522.91        709.34        54.83 o
  -3   5   4      60627.46      58054.54      1061.94 o
  -1   5   4       1338.84       1286.82        62.47 o
   1   5   4      25422.30      26165.25       533.74 o
   3   5   4       2487.48       2523.66       128.40 o
   5   5   4        332.15        349.81        44.42 o
   7   5   4        371.52        483.77        56.91 o
   9   5   4         86.54         36.09        50.67 o
 -10   6   4         94.75        239.46       152.70 o
  -8   6   4       2315.40       2293.22       420.61 o
  -6   6   4         70.84         45.11        18.05 o
  -4   6   4      10486.22       9740.65       167.27 o
  -2   6   4       1275.92       1369.41        67.33 o
   0   6   4      17053.84      17804.42       259.58 o
   2   6   4        739.76       1790.02      1021.68 o
   4   6   4      27839.86      30788.49      1338.18 o
   6   6   4        928.40       1874.70       259.58 o
   8   6   4       1617.68       1615.11       158.25 o
  10   6   4        186.05         95.09        25.68 o
  -9   7   4          1.98         22.21        63.85 o
  -7   7   4       2908.35       2535.46       263.05 o
  -5   7   4       1536.15       1831.66        95.09 o
  -3   7   4      22733.72      20918.04       268.61 o
  -1   7   4        509.84        485.85        88.15 o
   1   7   4      12633.23      12384.39       685.05 o
   3   7   4       5278.72       5465.84       485.16 o
   5   7   4        215.50        228.35        65.24 o
   7   7   4       1714.33       1565.83       122.85 o
   9   7   4        309.76        389.38        79.12 o
  -8   8   4       1833.47       1744.91       238.07 o
  -6   8   4        226.98        161.03        34.01 o
  -4   8   4      16633.02      16083.81       244.31 o
  -2   8   4        790.13        761.40        61.08 o
   0   8   4       9828.54       9790.63       284.57 o
   2   8   4       4884.14       4097.13       646.88 o
   4   8   4      16935.80      18029.99       891.19 o
   6   8   4       1975.25       4438.61       448.37 o
   8   8   4       2036.59       1876.09       170.74 o
  -9   9   4        225.48        298.45       101.33 o
  -7   9   4        880.50        656.60        90.92 o
  -5   9   4        103.21        140.90        43.73 o
  -3   9   4      20642.68      19792.95       448.37 o
  -1   9   4         34.10         68.71        20.82 o
   1   9   4       8370.72       9561.58       197.12 o
   3   9   4       1174.69       1201.44       147.84 o
   5   9   4        112.38         83.98        27.07 o
   7   9   4        180.95        102.72        52.75 o
   9   9   4         72.18         31.23        40.26 o
  -8  10   4       1886.46       1724.08       191.56 o
  -6  10   4        649.85        415.75        62.47 o
  -4  10   4       8669.75       9383.20       451.15 o
  -2  10   4        137.39        235.29        81.90 o
   0  10   4      12429.48      12072.75      1115.38 o
   4  10   4      22410.16      20964.54       483.08 o
   6  10   4       1249.54       3239.94       207.53 o
   8  10   4       1483.25       1283.35       170.74 o
  -7  11   4       1184.32       1051.52       211.00 o
  -5  11   4        369.65        423.39       156.86 o
  -3  11   4       5480.09       4842.56       428.94 o
  -1  11   4         13.28        -49.97        49.97 o
   1  11   4       3434.48       3439.14       192.26 o
   3  11   4       2267.80       2352.22       233.21 o
   5  11   4         85.26        -11.11        77.04 o
   7  11   4        727.68        770.42       165.88 o
  -6  12   4         20.53        -47.20       125.63 o
  -4  12   4       3617.22       3822.97       341.49 o
  -2  12   4        614.31        568.45       129.10 o
   0  12   4       3057.47       3130.28       313.72 o
   2  12   4        726.68        133.26       117.30 o
   4  12   4       3269.57       3902.79       535.83 o
   6  12   4        153.35        455.31       150.61 o
  -5  13   4         44.21        249.17       133.96 o
  -3  13   4       5040.85       4861.30       397.71 o
  -1  13   4         66.04         65.24        57.61 o
   1  13   4       1766.92       2026.01       160.33 o
   3  13   4        490.37        576.78       220.02 o
   5  13   4          8.29         12.49       103.42 o
  -2  14   4        382.35        618.42       151.31 o
   0  14   4       5227.63       6005.83       361.61 o
   2  14   4       2218.19       1696.32       486.55 o
 -11   0   5       1186.84       1002.94       322.05 o
  -9   0   5       1043.73       1285.43       314.42 o
  -7   0   5       8081.76       7384.27       294.98 o
  -5   0   5       3761.08       3343.36       242.23 o
  -3   0   5      51864.57      50895.15      1218.80 o
  -1   0   5      25155.54      23390.34       770.42 o
   1   0   5      16342.21      16849.37       240.15 o
   3   0   5      13843.49      19523.64       681.58 o
   5   0   5       2518.17       2461.89       167.27 o
   7   0   5       4149.58       4324.78       423.39 o
   9   0   5        541.27        335.93       103.42 o
  11   0   5        811.16        445.60       126.32 o
 -10   1   5        341.09        522.64       147.84 o
  -8   1   5        390.54        356.06        77.04 o
  -6   1   5       1643.32       1382.60       106.89 o
  -4   1   5      19855.59      19350.82      1284.04 o
  -2   1   5       9284.47       9165.96       270.69 o
   0   1   5         13.62         64.55        13.19 o
   2   1   5         11.35        154.78        18.74 o
   4   1   5       2770.92       3008.12       126.32 o
   6   1   5        185.57        157.56        32.62 o
   8   1   5          0.33         35.40        34.01 o
  10   1   5         52.59         20.82        34.70 o
 -11   2   5          7.57         77.04        75.65 o
  -9   2   5        928.32        430.33       176.99 o
  -7   2   5        394.23        333.85        72.88 o
  -5   2   5       1109.59       1009.88        61.08 o
  -3   2   5         51.38         90.23        14.58 o
  -1   2   5       6203.32       6663.82       106.89 o
   1   2   5       1599.82       1319.44        54.14 o
   3   2   5       1974.08       8735.63      1163.96 o
   5   2   5      13258.17      13464.37       322.05 o
   7   2   5        543.62        618.42        81.90 o
   9   2   5        105.47        240.84        52.06 o
  11   2   5         48.79        117.99        62.47 o
 -10   3   5        582.61       1000.16       324.13 o
  -8   3   5        190.15          1.39        69.41 o
  -6   3   5        873.41        877.31       315.11 o
  -4   3   5      27967.23      29782.77       914.10 o
  -2   3   5       5895.43       5603.27       103.42 o
   0   3   5         97.67         35.40        13.19 o
   2   3   5         26.33        129.79        43.03 o
   4   3   5        894.26       1012.66        58.30 o
   6   3   5       1195.71       1068.18       118.69 o
   8   3   5         48.02         15.96        36.79 o
  10   3   5        472.93        396.32        68.02 o
 -11   4   5        731.57       1434.65       389.38 o
  -9   4   5        503.86        254.03       133.96 o
  -7   4   5       4161.11       4022.17       256.11 o
  -5   4   5       2526.79       2296.70       104.81 o
  -3   4   5      23729.65      24729.21       440.04 o
  -1   4   5      17554.74      17039.55       235.29 o
   1   4   5       7076.81       7949.24       239.46 o
   3   4   5       6994.86      10680.43      3160.12 o
   5   4   5        817.07        952.97        76.35 o
   7   4   5       2100.98       2177.31       142.98 o
   9   4   5        328.95        240.15        60.38 o
  11   4   5        388.32        194.34        72.88 o
 -10   5   5        118.08         20.13        88.84 o
  -8   5   5        378.28        301.92       163.11 o
  -6   5   5       1500.43       1276.40        83.29 o
  -4   5   5       8924.57       8913.32       352.59 o
  -2   5   5       4635.60       4621.15       149.92 o
   0   5   5         13.89         76.35        39.56 o
   2   5   5          9.82         22.21        29.85 o
   4   5   5       2319.15       2332.79       167.27 o
   6   5   5          2.04         38.87        37.48 o
   8   5   5         16.40        -30.54        47.89 o
  10   5   5         16.29          9.02        53.44 o
  -9   6   5        108.66        214.47       158.94 o
  -7   6   5        209.16        345.65       106.19 o
  -5   6   5         25.83         33.32        18.05 o
  -3   6   5       2527.28       2343.20       104.11 o
  -1   6   5       5348.54       5236.10       134.65 o
   1   6   5        245.84        345.65        77.04 o
   3   6   5         61.08       1270.16      1798.35 o
   5   6   5       2230.29       2392.48       142.98 o
   7   6   5         32.75        149.23        62.47 o
   9   6   5          0.09        -30.54        34.70 o
 -10   7   5        492.00        405.34       224.19 o
  -8   7   5         44.15        225.57        98.56 o
  -6   7   5        745.56       1133.42       131.18 o
  -4   7   5      12396.97      13484.50       634.38 o
  -2   7   5       2335.14       2431.35       204.75 o
   0   7   5         31.14         49.28        15.96 o
   2   7   5         15.59         17.35        20.82 o
   4   7   5        113.36        153.39        49.97 o
   6   7   5       1106.51        901.60       156.17 o
   8   7   5        129.07        -43.73        59.00 o
  10   7   5        554.67        712.82       103.42 o
  -9   8   5         26.93        231.82        75.65 o
  -7   8   5        843.29        739.19       108.28 o
  -5   8   5        413.63        356.75        45.11 o
  -3   8   5       4819.21       4329.64       172.13 o
  -1   8   5       4824.78       4672.52       301.23 o
   1   8   5        965.13       1095.25       113.83 o
   3   8   5       1435.61       2545.87      1565.14 o
   5   8   5          0.69         38.17       173.52 o
   7   8   5        277.52        403.26        70.80 o
   9   8   5         40.53         19.43        54.83 o
  -8   9   5        157.60         58.30        68.02 o
  -6   9   5        393.64        203.36       102.72 o
  -4   9   5       2972.02       2938.02       277.63 o
  -2   9   5        867.53       1070.26        79.12 o
   0   9   5         13.80         42.34        27.07 o
   2   9   5         36.88         68.71        36.09 o
   4   9   5        733.15        839.14       122.85 o
   6   9   5         14.42        -10.41        27.07 o
   8   9   5         16.11         99.25        55.53 o
  -7  10   5       1169.53       1122.32       136.73 o
  -5  10   5        381.53        361.61        59.69 o
  -3  10   5       4614.96       4521.90       335.24 o
  -1  10   5       4536.32       4717.63       342.18 o
   1  10   5       2016.07       2053.07        93.01 o
   3  10   5       1543.80       1820.56       147.14 o
   5  10   5         57.33        -12.49        34.01 o
   7  10   5        611.39        829.42       132.57 o
  -6  11   5        447.86        567.06       260.28 o
  -4  11   5       3319.49       3455.80       319.97 o
  -2  11   5        649.81        986.28       165.19 o
   0  11   5          0.17         26.37        54.14 o
   2  11   5         81.22         40.26        43.73 o
   4  11   5          0.32        119.38       122.85 o
   6  11   5        448.75        459.48       131.18 o
  -5  12   5         21.80        -95.09       104.11 o
  -3  12   5        636.00        335.93        99.25 o
  -1  12   5        834.16        809.99       161.72 o
   1  12   5         94.13         75.65        21.52 o
   3  12   5       1281.14        491.41       251.26 o
   5  12   5         57.01        115.91       124.24 o
  -4  13   5        746.34        863.43       327.60 o
  -2  13   5         17.45        124.93        72.18 o
   0  13   5         65.06        144.37       100.64 o
   2  13   5         46.83         59.69        48.59 o
   4  13   5         92.27        246.40       169.35 o
  -3  14   5       2589.82       2524.35       304.00 o
  -1  14   5       2087.70       1977.42       265.14 o
   1  14   5       1456.03       1477.69       178.38 o
   3  14   5       1448.59       1665.78       426.86 o
 -10   0   6       5477.76       4989.71       704.49 o
  -8   0   6       5894.57       6235.57       525.41 o
  -6   0   6      32084.25      29065.10       896.05 o
  -4   0   6       9901.08       8714.12       321.36 o
  -2   0   6      65944.51      64179.06      1028.62 o
   0   0   6      15849.17      15836.02       271.38 o
   2   0   6     119064.65     114453.71      1499.20 o
   4   0   6      15815.93      24985.32       723.92 o
   6   0   6      26897.79      30131.20       797.49 o
   8   0   6       1503.85       2965.09       350.51 o
  10   0   6        616.85        727.39       122.85 o
 -11   1   6         24.19         99.25       179.77 o
  -9   1   6       1162.91        825.26       195.04 o
  -7   1   6          0.55        -28.46        38.87 o
  -5   1   6      13772.32      14324.33       857.88 o
  -3   1   6      16595.40      16589.79       957.13 o
  -1   1   6        498.42       1579.72       434.49 o
   1   1   6      76166.02      78332.65       662.15 o
   3   1   6       3808.70       3897.23       122.85 o
   5   1   6      12081.41      12170.61       295.68 o
   7   1   6        385.68        673.95        83.29 o
   9   1   6        614.40        738.50       115.22 o
  11   1   6         51.40         49.28        56.22 o
 -10   2   6        243.65        318.58       230.43 o
  -8   2   6         49.05        239.46       145.06 o
  -6   2   6       8662.40       9411.66       205.45 o
  -4   2   6       2845.13       2916.50       105.50 o
  -2   2   6      19956.92      20806.99       303.31 o
   0   2   6        539.16        633.00        34.70 o
   2   2   6      13838.91      13810.71       247.78 o
   6   2   6       1259.19       1430.49       115.91 o
   8   2   6        563.21        260.28        85.37 o
  10   2   6          3.04        -35.40        35.40 o
 -11   3   6          1.29       -104.81       174.21 o
  -9   3   6       1828.68       1473.52       356.06 o
  -7   3   6         10.06         37.48        20.13 o
  -5   3   6      13454.06      13851.66       816.93 o
  -3   3   6      17332.91      18690.06       882.86 o
  -1   3   6        609.68        981.42        62.47 o
   1   3   6      41968.36      42478.10       877.31 o
   3   3   6       6540.55       6662.43       242.93 o
   5   3   6      14287.32      14685.25       331.77 o
   7   3   6        665.65        847.47       113.13 o
   9   3   6       1280.35       1285.43       157.56 o
  11   3   6        109.38         28.46        45.11 o
 -10   4   6       3490.57       3390.56       613.56 o
  -8   4   6       3213.02       2890.82       488.63 o
  -6   4   6      21077.50      21597.54       478.91 o
  -4   4   6       4467.77       4631.56       131.18 o
  -2   4   6      43890.18      42710.62       569.14 o
   0   4   6       6458.77       6093.29       166.58 o
   2   4   6      70498.02      71842.34      1184.79 o
   4   4   6       8277.95      15849.90       504.59 o
   6   4   6      16108.79      17645.48       503.90 o
   8   4   6        795.09       1458.25       159.64 o
  10   4   6        294.72        440.74        74.96 o
  -9   5   6        469.88        214.47        95.78 o
  -7   5   6         17.42         94.39        63.16 o
  -5   5   6       7988.42       9171.51       386.60 o
  -3   5   6       8820.77       8855.71       398.40 o
  -1   5   6         69.82        478.91       109.66 o
   1   5   6      50557.25      51821.75       688.52 o
   3   5   6        986.31       1066.10       204.06 o
   5   5   6       5874.40       6181.43       312.33 o
   7   5   6         83.48        267.91        70.80 o
   9   5   6        135.45        129.79        43.03 o
 -10   6   6        580.23        553.87       131.18 o
  -8   6   6         67.05         70.80       108.97 o
  -6   6   6       8839.52       9229.81       223.49 o
  -4   6   6         99.59         94.39        15.96 o
  -2   6   6      17773.89      17442.81       479.61 o
   0   6   6        344.09        313.72        45.81 o
   2   6   6      15708.90      15786.05       634.38 o
   4   6   6        276.43        455.31       105.50 o
   6   6   6       3220.95       3469.68       247.78 o
   8   6   6         38.04         95.78       208.92 o
  10   6   6         74.64         61.77        51.36 o
  -9   7   6       1320.52       1086.92       157.56 o
  -7   7   6          1.12        -23.60        42.34 o
  -5   7   6       7438.69       7750.04       242.93 o
  -3   7   6       8024.20       8437.87       347.04 o
  -1   7   6         33.73        115.22        38.87 o
   1   7   6      17880.19      18551.94       512.23 o
   3   7   6       2712.90       2852.65       258.89 o
   5   7   6       8354.88       8813.37       343.57 o
   7   7   6        558.21        672.56       116.60 o
   9   7   6       1087.95       1069.57       138.12 o
  -8   8   6        546.35        760.01       122.85 o
  -6   8   6       6628.68       6559.71       322.05 o
  -4   8   6        404.45        650.35        82.59 o
  -2   8   6      14961.99      14584.60       567.06 o
   0   8   6        530.49        369.25        37.48 o
   2   8   6      21588.37      23373.68       546.24 o
   4   8   6       1142.20       4662.80       537.91 o
   6   8   6       4150.69       4229.00       361.61 o
   8   8   6         91.53        222.80        63.16 o
  -7   9   6         40.18          0.69        47.89 o
  -5   9   6       2989.85       3827.83       233.21 o
  -3   9   6       2950.36       2573.63       176.99 o
  -1   9   6         10.98       3403.75      2370.27 o
   1   9   6      17553.79      17339.39       429.63 o
   3   9   6        140.62        180.46        56.22 o
   5   9   6       2095.54       2420.93       401.18 o
   7   9   6         12.54         61.08        49.28 o
  -8  10   6        275.31        460.87       138.12 o
  -6  10   6       6231.69       7415.50       417.83 o
  -4  10   6        321.44        515.70        98.56 o
  -2  10   6      11956.04      12827.90       588.58 o
   0  10   6       1521.80       1225.04       187.40 o
   2  10   6      10351.50      10645.03       347.73 o
   4  10   6       1136.38       3966.64       537.21 o
   6  10   6       3614.98       4126.28       241.54 o
   8  10   6         71.14        218.63       129.79 o
  -7  11   6          7.41        113.83       124.93 o
  -5  11   6       2552.81       2737.43       294.29 o
  -3  11   6       2518.33       2253.66       279.71 o
  -1  11   6         46.61        141.59       116.60 o
   1  11   6       4503.29       5084.80       297.06 o
   3  11   6        556.91        617.03       113.83 o
   5  11   6       2790.46       3396.11       516.39 o
   7  11   6        198.96        310.25       174.21 o
  -6  12   6       1333.94       1831.66       422.69 o
  -4  12   6          1.09        -18.74        34.01 o
  -2  12   6       3635.15       3473.15       328.30 o
   0  12   6          6.02         97.17        65.24 o
   2  12   6       4501.01       4601.03       242.93 o
   4  12   6         14.17        830.81       285.26 o
   6  12   6        635.03        876.62       185.32 o
  -3  13   6        671.19        503.20       125.63 o
  -1  13   6         53.32        260.28       263.05 o
   1  13   6       4372.18       4714.85       258.89 o
   3  13   6          5.65         11.80        38.17 o
  -2  14   6       4892.18       4753.03       416.45 o
   0  14   6        958.15        868.98       142.29 o
   2  14   6       4222.21       4972.36       461.56 o
 -11   0   7         89.33        469.89       306.09 o
  -9   0   7       3704.60       3364.88       565.67 o
  -7   0   7       3654.91       3367.65       178.38 o
  -5   0   7      22492.76      20476.61      1017.51 o
  -3   0   7      34874.72      31406.21       864.12 o
  -1   0   7      31042.06      28487.63       492.79 o
   1   0   7      85889.57      75816.62      1276.40 o
   3   0   7      15820.79      15797.85       451.15 o
   5   0   7      28339.77      33125.44      1011.27 o
   7   0   7       7343.64       6298.04       370.64 o
   9   0   7       2661.17       3571.02       308.86 o
  11   0   7        708.49        516.39       196.42 o
 -10   1   7         51.00         98.56       108.28 o
  -8   1   7        408.91        406.03        76.35 o
  -6   1   7        154.63        392.85       141.59 o
  -4   1   7       6023.13       6938.67       349.81 o
  -2   1   7      17244.77      18833.04       397.71 o
   0   1   7       7237.03       8203.97       176.99 o
   2   1   7       4624.49       4086.72       130.49 o
   4   1   7       1123.79       1224.35       118.69 o
   6   1   7         38.64         18.74        42.34 o
   8   1   7        918.28        878.01       102.03 o
  10   1   7         54.78         38.87        53.44 o
 -11   2   7        225.62        240.84       106.19 o
  -9   2   7          7.98         57.61        56.91 o
  -7   2   7        277.48        594.82        40.95 o
  -5   2   7       6522.33       6976.84       308.17 o
  -3   2   7       7355.47       7288.48       204.06 o
  -1   2   7       7940.46       7949.94       218.63 o
   1   2   7       1440.91       1144.53        48.59 o
   3   2   7        386.71        406.03       115.22 o
   5   2   7       2930.75       2976.89       153.39 o
   7   2   7        315.57        117.99        40.95 o
   9   2   7        209.10        306.09        83.29 o
  11   2   7         75.73        142.98        73.57 o
 -10   3   7          0.22         32.62        59.00 o
  -8   3   7        566.73        316.50       245.01 o
  -6   3   7          5.52        310.25       276.24 o
  -4   3   7       5854.03       6247.37       169.35 o
  -2   3   7      18643.15      21030.48       421.30 o
   0   3   7       5160.11       5654.63       136.73 o
   2   3   7       8438.33       7557.79       233.90 o
   4   3   7       3386.98       3301.72       220.02 o
   6   3   7        216.99         38.87        21.52 o
   8   3   7       1160.94       1038.34       141.59 o
  10   3   7        214.62        150.61        52.06 o
  -9   4   7       2283.06       1755.32       209.61 o
  -7   4   7       1768.98       1557.51       168.66 o
  -5   4   7      15215.42      14347.23       328.99 o
  -3   4   7      21511.00      20581.41       423.39 o
  -1   4   7      20993.40      19708.27       281.10 o
   1   4   7      42836.96      40888.67       574.69 o
   3   4   7      10732.65      11071.89       483.77 o
   5   4   7      17428.46      19758.94       614.95 o
   7   4   7       4190.49       3476.62       254.03 o
   9   4   7       1631.85       2258.52       219.33 o
 -10   5   7        120.78        221.41        75.65 o
  -8   5   7        253.75        299.84        93.70 o
  -6   5   7        309.44        719.76       158.25 o
  -4   5   7       3236.92       3316.99       138.82 o
  -2   5   7       8764.39       8985.50       349.81 o
   0   5   7       3244.07       3583.51       140.20 o
   2   5   7       1501.14       1315.97       122.85 o
   4   5   7        196.86        100.64        92.31 o
   6   5   7          6.86         55.53        58.30 o
   8   5   7        435.62        234.60        80.51 o
  10   5   7          0.60         38.17        50.67 o
  -9   6   7        163.16        244.31       120.77 o
  -7   6   7         30.82         78.43        47.20 o
  -5   6   7       6273.63       5465.15       180.46 o
  -3   6   7       7261.02       6940.06       251.95 o
  -1   6   7       7167.18       7210.75       144.37 o
   1   6   7       6615.77       6034.98       211.00 o
   3   6   7       1091.03       1091.09       239.46 o
   5   6   7       4278.04       4728.73       419.92 o
   7   6   7        869.17        563.59       154.78 o
   9   6   7        418.06        476.14       139.51 o
  -8   7   7        418.78        503.90       110.36 o
  -6   7   7          5.07        603.85       134.65 o
  -4   7   7       3072.96       3002.57       154.78 o
  -2   7   7       7734.58       8128.32       585.11 o
   0   7   7       1895.01       1934.39        85.37 o
   2   7   7       3366.86       3419.01       213.08 o
   4   7   7       2656.26       2136.36       325.52 o
   6   7   7        317.88        335.24        88.15 o
   8   7   7        850.89        767.65       164.50 o
  -9   8   7        553.44        554.57       123.55 o
  -7   8   7        168.64        121.46        54.83 o
  -5   8   7       4651.75       3853.51       197.12 o
  -3   8   7       5375.95       5085.49       279.71 o
  -1   8   7       5806.88       5554.68       159.64 o
   1   8   7       9950.81       9731.63       380.35 o
   3   8   7       2480.61       2567.38       290.82 o
   5   8   7       4550.47       5482.50       412.28 o
   7   8   7        798.62        573.31       394.23 o
   9   8   7        363.75        297.76        83.98 o
  -8   9   7        189.26         97.86       102.72 o
  -6   9   7        193.15        447.68        97.86 o
  -4   9   7       1023.44       1023.07       133.96 o
  -2   9   7       2678.42       2800.59       216.55 o
   0   9   7        510.33        576.78        56.22 o
   2   9   7        297.07        330.38        54.83 o
   4   9   7         98.14        -40.26        95.09 o
   6   9   7         14.13        172.82       104.81 o
   8   9   7        199.19        164.50        49.28 o
  -7  10   7        384.88        239.46       119.38 o
  -5  10   7       4493.97       3901.40       328.99 o
  -3  10   7       5123.78       5550.52       320.66 o
  -1  10   7       5223.53       5467.93       381.05 o
   1  10   7       6877.20       6579.14       213.08 o
   3  10   7       1704.02       2067.65       260.28 o
   5  10   7       3726.78       4789.12       610.09 o
   7  10   7       1066.53       1030.01       155.47 o
  -6  11   7          0.20         70.80       139.51 o
  -4  11   7       1041.64        935.61       143.67 o
  -2  11   7       2041.79       1618.58       220.02 o
   0  11   7        391.04        347.04       120.08 o
   2  11   7        753.45        830.81        95.78 o
   4  11   7       1077.52       1170.21       300.53 o
   6  11   7        144.27        310.25       120.08 o
  -5  12   7        926.56        833.58       191.56 o
  -3  12   7        745.89        657.29       125.63 o
  -1  12   7       1039.42       1081.37       188.79 o
   1  12   7       1365.89       1577.63       176.99 o
   3  12   7        290.13        588.58       163.80 o
   5  12   7        682.04        841.91       259.58 o
  -4  13   7        195.33         13.19        58.30 o
  -2  13   7        538.94        461.56       138.82 o
   0  13   7          1.39         69.41        63.85 o
   2  13   7         19.22         77.04        50.67 o
   4  13   7         90.24         52.06        70.10 o
 -10   0   8        640.78        993.92       217.25 o
  -8   0   8       4866.18       5497.77       322.05 o
  -6   0   8         64.32          4.16        40.95 o
  -4   0   8       9174.85       8520.47       428.94 o
  -2   0   8          6.23         27.07        25.68 o
   0   0   8      30189.42      31189.66       526.80 o
   2   0   8       2688.92       2906.09       168.66 o
   4   0   8      14922.63      13635.11       401.87 o
   6   0   8         22.31       1465.89       360.23 o
   8   0   8       5289.90       6067.61       384.52 o
  10   0   8        432.30        591.35       199.20 o
  -9   1   8        113.25         81.90        51.36 o
  -7   1   8       1887.09       1973.95       111.05 o
  -5   1   8       5157.88       5611.60       283.88 o
  -3   1   8         11.40         -7.63        14.58 o
  -1   1   8      19825.89      19452.15       541.38 o
   1   1   8       2355.14       2878.33        84.68 o
   3   1   8        694.66        641.33        54.14 o
   5   1   8       2098.95       1547.79       116.60 o
   7   1   8        168.30        105.50        31.93 o
   9   1   8         12.58        188.09        81.21 o
 -10   2   8        366.44        603.85       140.20 o
  -8   2   8        274.83        364.39        68.71 o
  -6   2   8       3432.00       3271.87       142.98 o
  -4   2   8        618.03        680.89        50.67 o
  -2   2   8       7027.30       6073.16       139.51 o
   0   2   8       3495.99       4582.98       145.06 o
   2   2   8       6719.71       6847.75       179.07 o
   4   2   8        330.91        239.46        31.93 o
   6   2   8        147.79        300.53        93.01 o
   8   2   8         42.45          5.55        34.01 o
  10   2   8         93.32         77.74        44.42 o
  -9   3   8          0.04          2.78        38.87 o
  -7   3   8       1170.40       1184.79       143.67 o
  -5   3   8       2912.04       2851.26       134.65 o
  -3   3   8       1339.84       1125.10        83.29 o
  -1   3   8      25981.26      26168.72       575.39 o
   1   3   8       4898.09       5934.34       183.93 o
   3   3   8       2350.42       2300.17       148.53 o
   5   3   8       1349.82        887.72       124.93 o
   7   3   8        437.50        372.02        90.92 o
   9   3   8          7.80        -55.53        55.53 o
 -10   4   8        254.09        435.88       114.52 o
  -8   4   8       3365.33       4120.03       290.82 o
  -6   4   8        230.90        280.41        52.06 o
  -4   4   8       6425.30       6071.08       161.03 o
  -2   4   8         23.39         47.20        24.29 o
   0   4   8      17575.15      18635.92       350.51 o
   2   4   8       1279.55       1521.41       134.65 o
   4   4   8       9071.49       8267.13       378.97 o
   6   4   8          4.39        235.99       199.89 o
   8   4   8       2987.30       3327.40       261.67 o
  10   4   8        198.26        601.76       125.63 o
  -9   5   8        278.17        199.20        75.65 o
  -7   5   8       1669.08       1646.35       172.82 o
  -5   5   8       4619.70       5281.91       163.80 o
  -3   5   8         30.17         31.23        33.32 o
  -1   5   8       9850.61      10427.09       272.77 o
   1   5   8        843.03       1048.75        74.27 o
   3   5   8        172.90        171.44        55.53 o
   5   5   8       1672.91       1315.97       153.39 o
   7   5   8         41.98         47.20        44.42 o
   9   5   8         42.20         77.74        74.96 o
  -8   6   8        677.55        791.25       127.71 o
  -6   6   8        560.10        557.34        53.44 o
  -4   6   8       1987.01       1986.44       131.18 o
  -2   6   8       1557.87       1651.90       112.44 o
   0   6   8       6710.46       6865.10       149.92 o
   2   6   8       1296.46       1420.77        81.90 o
   4   6   8       1814.65       1436.04       190.87 o
   6   6   8          3.51        118.69        54.14 o
   8   6   8        171.86        280.41        93.01 o
  -9   7   8          8.74         -5.55        57.61 o
  -7   7   8        642.48        656.60       108.97 o
  -5   7   8       1066.78       1107.74       132.57 o
  -3   7   8       1318.08       1135.51       185.32 o
  -1   7   8      11810.76      12792.50       363.00 o
   1   7   8       2353.48       2742.29       147.84 o
   3   7   8       1994.46       1946.88       110.36 o
   5   7   8        294.69        372.02        97.86 o
   7   7   8        498.90        469.89       104.11 o
   9   7   8         33.55         59.00        79.82 o
  -8   8   8       1146.20       1563.75       183.24 o
  -6   8   8        594.08        424.08        69.41 o
  -4   8   8       2156.39       2214.79       223.49 o
  -2   8   8        282.42        465.72        86.07 o
   0   8   8       4642.11       5159.06       156.17 o
   2   8   8         34.11         36.09        24.29 o
   4   8   8       2089.12       2136.36       369.94 o
   6   8   8         47.37        224.88        80.51 o
   8   8   8        590.63        973.09       198.51 o
  -7   9   8        895.99       1084.84       140.90 o
  -5   9   8       2130.00       2137.06       228.35 o
  -3   9   8          3.28        -10.41        45.11 o
  -1   9   8       3611.76       3925.00       251.95 o
   1   9   8        323.82        381.05        46.50 o
   3   9   8        221.74        211.69        49.28 o
   5   9   8        688.61        515.70       141.59 o
   7   9   8         47.76        132.57        77.04 o
  -6  10   8         35.59         67.33        49.28 o
  -4  10   8       3029.74       2839.46       238.76 o
  -2  10   8          1.27         42.34        48.59 o
   0  10   8       6961.50       6581.22       210.30 o
   2  10   8         14.98         24.29        49.28 o
   4  10   8       2812.46       2601.39       446.98 o
   6  10   8        186.52        390.07       145.76 o
  -5  11   8        327.64        300.53       105.50 o
  -3  11   8        881.12        853.02       136.73 o
  -1  11   8       3395.18       3585.59       270.69 o
   1  11   8        708.41        789.86       122.16 o
   3  11   8        850.40        912.01       185.32 o
   5  11   8         18.02        193.65       166.58 o
  -4  12   8        607.23        534.44       107.58 o
  -2  12   8        188.74        262.36        74.96 o
   0  12   8        882.14        715.59       177.68 o
   2  12   8         34.74        -11.80        33.32 o
   4  12   8        333.26        163.80       146.45 o
  -3  13   8         31.48         68.71        65.94 o
  -1  13   8        997.29       1120.24       208.92 o
   1  13   8         81.89        -18.74        74.27 o
   3  13   8        238.48        278.32       128.40 o
  -9   0   9       1885.64       2674.27       503.20 o
  -7   0   9      10810.91      11425.87       712.12 o
  -5   0   9      11054.92      12133.13      1342.34 o
  -3   0   9      20092.65      18188.24      1068.88 o
  -1   0   9      19245.16      16950.71       360.92 o
   1   0   9       7847.41       7695.21       284.57 o
   3   0   9      14165.65      14874.73       733.64 o
   5   0   9        682.43        711.43        97.17 o
   7   0   9       2207.31       2491.04       229.74 o
   9   0   9        619.56        915.49       277.63 o
 -10   1   9        149.52        301.23        87.45 o
  -8   1   9        292.17        292.90        59.69 o
  -6   1   9        641.82        616.34        58.30 o
  -4   1   9        123.34        101.33        29.85 o
  -2   1   9       4967.72       5761.52       233.21 o
   0   1   9       2756.24       3669.58       117.99 o
   2   1   9      16883.76      18718.52       419.92 o
   4   1   9       1788.53       1399.26        93.70 o
   6   1   9       3752.93       4076.30       206.83 o
   8   1   9        105.77        124.93        48.59 o
  10   1   9        166.19        274.16       158.25 o
  -9   2   9         84.19        142.29        71.49 o
  -7   2   9       3557.67       3556.44       248.48 o
  -5   2   9       1873.68       1844.16        90.23 o
  -3   2   9       1566.89       1542.24        81.90 o
  -1   2   9       2206.04       1964.23        95.78 o
   1   2   9        896.25        798.19        49.97 o
   3   2   9       1499.16       1552.65        81.90 o
   5   2   9        320.78        504.59        54.14 o
   7   2   9         90.38        179.07        65.24 o
   9   2   9        528.19       1023.07       149.23 o
 -10   3   9        254.25        140.90       112.44 o
  -8   3   9        152.73        247.09        71.49 o
  -6   3   9        454.46        404.65        47.89 o
  -4   3   9          2.24         -8.33        22.21 o
  -2   3   9       4331.24       4948.76       246.40 o
   0   3   9       4733.19       5625.48       158.25 o
   2   3   9      16755.04      17051.35       544.16 o
   4   3   9       2552.91       1988.53       150.61 o
   6   3   9       4090.19       3940.96       297.76 o
   8   3   9        280.86        187.40        65.94 o
  10   3   9        294.57        508.06       149.23 o
  -9   4   9        988.67       2420.24       245.70 o
  -7   4   9       7299.12       7453.67       383.13 o
  -5   4   9       6701.05       7171.19       205.45 o
  -3   4   9      12706.03      11466.12       335.24 o
  -1   4   9      12345.22      11425.87       226.27 o
   1   4   9       3928.67       3788.26       190.87 o
   3   4   9       9505.26       9782.30       344.96 o
   5   4   9        275.96        231.82        62.47 o
   7   4   9       1337.44       1442.98       180.46 o
   9   4   9        230.10         50.67        80.51 o
  -8   5   9        287.81        498.35        95.78 o
  -6   5   9        509.52        580.94        79.82 o
  -4   5   9        354.83        360.23        77.04 o
  -2   5   9       2911.09       3207.32       127.02 o
   0   5   9        821.06       1039.72        61.08 o
   2   5   9       9109.49       9025.75       367.86 o
   4   5   9        580.84        372.02        89.54 o
   6   5   9       1963.25       2046.13       219.33 o
   8   5   9         17.39         46.50        65.24 o
  -9   6   9         12.04        221.41        97.17 o
  -7   6   9       3432.55       3661.25       272.77 o
  -5   6   9       2424.17       2512.55       156.17 o
  -3   6   9       2813.44       2854.73       129.10 o
  -1   6   9       3679.67       3331.56       121.46 o
   1   6   9         46.16         53.44        27.76 o
   3   6   9       2617.12       2783.94       257.50 o
   5   6   9          4.01        109.66        61.77 o
   7   6   9        382.94        310.95        86.76 o
   9   6   9         26.54         95.78        81.90 o
  -8   7   9         61.42        289.43        81.90 o
  -6   7   9        273.21        215.86        49.28 o
  -4   7   9         28.18        149.92        97.86 o
  -2   7   9       2193.65       2505.61       155.47 o
   0   7   9       2182.02       2479.24       105.50 o
   2   7   9       8575.70       8834.19       251.26 o
   4   7   9       1534.36       1242.39       195.04 o
   6   7   9       2649.22       2681.91       248.48 o
   8   7   9        213.91        230.43       108.28 o
  -7   8   9       2295.00       2443.15       228.35 o
  -5   8   9       1422.91       1781.00       197.12 o
  -3   8   9       3403.01       3332.95       234.60 o
  -1   8   9       3215.70       3225.37       154.08 o
   1   8   9        474.65        439.35        62.47 o
   3   8   9       2572.40       2541.70       407.42 o
   5   8   9          0.60         89.54        47.20 o
   7   8   9        286.97        208.22        89.54 o
  -6   9   9        290.53        527.50       223.49 o
  -4   9   9        270.97        304.00       101.33 o
  -2   9   9        985.00       1025.84       133.96 o
   0   9   9        158.88        202.67        37.48 o
   2   9   9       3209.93       3305.19       144.37 o
   4   9   9        109.94        -27.07        53.44 o
   6   9   9        738.93        894.66       149.92 o
  -7  10   9       2367.72       2401.50       290.82 o
  -5  10   9       2082.01       2395.95       260.28 o
  -3  10   9       2991.47       3270.48       253.34 o
  -1  10   9       3661.08       3619.60       253.34 o
   1  10   9       1005.75        885.64        73.57 o
   3  10   9       2855.69       2541.01       299.15 o
   5  10   9        291.35        299.15       111.75 o
  -6  11   9         93.66        213.08       120.08 o
  -4  11   9         13.29         37.48        50.67 o
  -2  11   9        712.02        709.34       128.40 o
   0  11   9        603.88        539.30        83.29 o
   2  11   9       2540.24       2875.55       288.74 o
   4  11   9        459.36        305.39       216.55 o
  -3  12   9        556.05        542.77       104.11 o
  -1  12   9        585.76        571.22       110.36 o
   1  12   9          4.71        -21.52        39.56 o
   3  12   9        480.25        342.87       124.24 o
  -2  13   9        199.73        157.56        69.41 o
   0  13   9         37.66         81.21        70.80 o
   2  13   9        830.87        830.81       141.59 o
 -10   0  10       2438.30       2680.52       453.93 o
  -8   0  10        325.01        580.25       162.41 o
  -6   0  10      10364.88       9313.80       353.28 o
  -4   0  10       6541.47       5820.52       609.40 o
  -2   0  10      65311.45      63798.02      1146.61 o
   0   0  10      13168.60      11396.02       283.88 o
   2   0  10      34213.20      31934.40      1887.19 o
   4   0  10       9371.90       9837.13       360.92 o
   6   0  10       4872.00       4811.33       458.78 o
   8   0  10       2093.26       3959.70       536.52 o
  10   0  10       1341.47       1200.75       289.43 o
  -9   1  10        626.66        589.27       125.63 o
  -7   1  10        299.35        177.68        59.00 o
  -5   1  10       1582.26       1490.18        97.86 o
  -3   1  10        806.10        637.86       104.11 o
  -1   1  10      11949.92      13585.14       231.13 o
   1   1  10        851.19       1467.97        82.59 o
   3   1  10       1136.70       1055.69       105.50 o
   5   1  10       2675.71       2419.55       140.90 o
   7   1  10         39.54         68.02        24.29 o
   9   1  10        430.28        350.51       131.87 o
 -10   2  10        111.61         -4.86       115.22 o
  -8   2  10        802.40        763.48       134.65 o
  -6   2  10       1481.50       1318.05        90.92 o
  -4   2  10          2.61          3.47        13.19 o
  -2   2  10       6229.10       6742.94       174.21 o
   0   2  10       1792.95       1547.09        93.01 o
   2   2  10      13308.45      11641.72       276.24 o
   4   2  10         39.89        -11.80        51.36 o
   6   2  10       3557.58       3807.70       286.65 o
   8   2  10        253.10        217.25        73.57 o
  10   2  10          2.36         22.90       203.36 o
  -9   3  10       1061.45       1102.89       167.27 o
  -7   3  10        414.61        432.41        86.76 o
  -5   3  10       1882.38       1843.46        90.92 o
  -3   3  10        601.12        451.84        62.47 o
  -1   3  10      10327.58      12270.56       479.61 o
   1   3  10       2162.07       3559.91       149.23 o
   3   3  10        137.55        425.47       109.66 o
   5   3  10       2466.18       2318.21       170.74 o
   7   3  10        331.39        305.39        90.23 o
   9   3  10        560.10        423.39        99.95 o
  -8   4  10        145.14        527.50       180.46 o
  -6   4  10       6441.55       6069.69       198.51 o
  -4   4  10       3836.38       3623.77       186.01 o
  -2   4  10      39815.43      38357.38       678.81 o
   0   4  10       7971.91       7132.32       265.83 o
   2   4  10      23943.68      22274.96       707.26 o
   4   4  10       4622.95       4806.47       252.64 o
   6   4  10       3581.91       4125.58       305.39 o
   8   4  10        997.32       1506.84       195.73 o
  -9   5  10        222.64        222.80        78.43 o
  -7   5  10        167.47        120.77        61.77 o
  -5   5  10        881.01        891.89        81.90 o
  -3   5  10        777.20        780.83       113.83 o
  -1   5  10       7507.87       9078.50       201.28 o
   1   5  10        317.91        467.11        83.98 o
   3   5  10       1464.43       1503.37       149.23 o
   5   5  10       1699.12       1644.96       190.87 o
   7   5  10          7.05          6.94        56.91 o
   9   5  10        210.92        126.32       111.05 o
  -8   6  10        168.46        505.29       120.77 o
  -6   6  10       2510.05       2020.45       144.37 o
  -4   6  10        275.57        235.99        67.33 o
  -2   6  10       8539.16       9131.25       236.68 o
   0   6  10       2290.99       1976.03       104.11 o
   2   6  10      10647.67      10010.65       407.42 o
   4   6  10        293.40        361.61        75.65 o
   6   6  10       2764.31       2867.92       260.97 o
   8   6  10          0.96        186.01       136.04 o
  -7   7  10        272.33        309.56        79.82 o
  -5   7  10       1211.67       1125.79       158.94 o
  -3   7  10        335.10        548.32       100.64 o
  -1   7  10       5395.62       6713.79       190.18 o
   1   7  10       3118.44       3211.49       172.13 o
   3   7  10          1.00        400.48       147.84 o
   5   7  10       1679.79       1560.28       191.56 o
   7   7  10        295.54        394.93        97.17 o
  -8   8  10          0.24        -19.43       105.50 o
  -6   8  10       1797.70       2043.36       416.45 o
  -4   8  10        617.18        533.05       113.13 o
  -2   8  10      11806.89      12195.60       459.48 o
   0   8  10       1494.31       1247.95        87.45 o
   2   8  10       7824.37       7369.69       365.78 o
   4   8  10        644.73        796.80       132.57 o
   6   8  10       1203.40       1309.03       190.87 o
   8   8  10         78.14        106.89       118.69 o
  -7   9  10         82.89        176.99        86.07 o
  -5   9  10        433.78        416.45       170.05 o
  -3   9  10        531.47        473.36        90.23 o
  -1   9  10       2896.65       3580.04       175.60 o
   1   9  10        135.93        167.27        31.23 o
   3   9  10        624.54        716.29       167.27 o
   5   9  10        706.24        704.49       131.87 o
   7   9  10          2.77         -2.08       120.77 o
  -6  10  10       2451.99       1817.78       416.45 o
  -4  10  10        697.00        594.13       127.71 o
  -2  10  10       6440.84       6578.45       358.84 o
   0  10  10       2087.71       1931.61       113.83 o
   2  10  10       6346.84       6204.34       359.53 o
   4  10  10        749.36        685.75       163.80 o
   6  10  10       1681.79       1724.78       226.27 o
  -5  11  10        421.14        390.07       117.30 o
  -3  11  10        129.27        113.13       108.28 o
  -1  11  10       1727.47       2181.48       179.07 o
   1  11  10       1338.38       1389.54       178.38 o
   3  11  10          0.37        495.57       162.41 o
   5  11  10        757.95        298.45       160.33 o
  -2  12  10       2209.72       2361.24       228.35 o
   0  12  10         83.86        -67.33        67.33 o
   2  12  10       1633.70       1813.62       207.53 o
  -9   0  11       4626.94       5356.87       626.06 o
  -7   0  11       1467.23       2379.29       590.66 o
  -5   0  11       3339.50       3677.91       384.52 o
  -3   0  11       8066.87       7832.64       270.00 o
  -1   0  11       4076.11       4075.61       196.42 o
   1   0  11       8094.68       9165.96       344.26 o
   3   0  11       2151.35       1690.07       149.23 o
   5   0  11       6450.30       5392.97       273.47 o
   7   0  11       1460.35        993.22       277.63 o
   9   0  11       1013.22        889.11       254.73 o
 -10   1  11         72.22        274.16       145.06 o
  -8   1  11        395.79        406.73        86.76 o
  -6   1  11         14.46         34.70        22.90 o
  -4   1  11         51.96          3.47        17.35 o
  -2   1  11         59.16        140.20        43.73 o
   0   1  11       1404.82       1378.43        86.07 o
   4   1  11        400.78        364.39        61.77 o
   6   1  11        457.29        355.37        68.02 o
   8   1  11        119.79         84.68       116.60 o
  -9   2  11         87.06        112.44       153.39 o
  -7   2  11        500.80        508.06        84.68 o
  -5   2  11         61.59        111.75        42.34 o
  -3   2  11       2757.77       2990.77       123.55 o
  -1   2  11       3995.00       3204.55       136.73 o
   1   2  11        744.54       1207.00        77.04 o
   3   2  11       1458.95       1520.72       102.03 o
   5   2  11        406.88        306.78        73.57 o
   7   2  11        590.80        865.51       162.41 o
   9   2  11          3.88        112.44        77.04 o
  -8   3  11        688.25        642.02       109.66 o
  -6   3  11          0.54         -7.63        24.99 o
  -4   3  11         24.72         26.37        24.29 o
  -2   3  11         51.06         41.64        41.64 o
   0   3  11       1380.85       1334.71        73.57 o
   4   3  11        496.72        607.32        86.07 o
   6   3  11         86.32         73.57        63.16 o
   8   3  11        256.06        544.16       117.99 o
  -9   4  11       2819.58       3509.24       349.12 o
  -7   4  11        734.30       1524.88       220.02 o
  -5   4  11       1970.98       2055.85       145.06 o
  -3   4  11       4041.54       3737.60       258.89 o
  -1   4  11       1909.94       2055.85       111.05 o
   1   4  11       5372.29       5508.18       203.36 o
   3   4  11        832.86        614.26        90.92 o
   5   4  11       4074.61       3820.19       238.07 o
   7   4  11        665.26        531.66       117.99 o
   9   4  11        617.14        851.63       186.01 o
  -8   5  11        125.68        131.18        68.71 o
  -6   5  11         40.81         62.47        28.46 o
  -4   5  11         28.78         12.49        59.00 o
  -2   5  11         33.16        188.09        74.96 o
   0   5  11       1023.93       1015.43        90.23 o
   4   5  11        281.17        319.97        70.80 o
   6   5  11        558.89        426.16       102.03 o
   8   5  11         40.53         57.61        65.24 o
  -7   6  11         19.50        508.76       161.03 o
  -5   6  11        171.35        318.58        88.84 o
  -3   6  11         83.33        181.15        65.24 o
  -1   6  11        401.72        303.31        40.26 o
   1   6  11       1642.77       2062.10       181.85 o
   3   6  11         57.91        204.06        66.63 o
   5   6  11        886.50        737.11       115.22 o
   7   6  11         27.96          8.33        74.27 o
  -8   7  11        582.45        519.86       112.44 o
  -6   7  11          0.04       -102.03       102.03 o
  -4   7  11         25.02          7.63        34.70 o
  -2   7  11         14.93         55.53        90.92 o
   0   7  11       1176.87       1229.21        87.45 o
   2   7  11         42.69       1171.60       157.56 o
   4   7  11        497.98        488.63       115.91 o
   6   7  11          1.13         28.46        33.32 o
   8   7  11        259.81        133.96        81.21 o
  -7   8  11         67.33        188.09       153.39 o
  -5   8  11        427.77        556.65       192.26 o
  -3   8  11        621.62        528.89       180.46 o
  -1   8  11        190.67        210.30        43.73 o
   1   8  11       1492.83       1617.20       109.66 o
   3   8  11         14.95        138.82        79.82 o
   5   8  11       1182.54       1086.23       198.51 o
   7   8  11         25.83        -26.37        81.21 o
  -6   9  11         26.43        265.83       179.77 o
  -4   9  11          4.73         22.90        31.93 o
  -2   9  11         10.72         21.52        77.74 o
   0   9  11        279.78        246.40        40.95 o
   2   9  11       1839.35       1609.56       198.51 o
   4   9  11        180.87        269.30        81.21 o
   6   9  11        191.56        262.36        70.10 o
  -5  10  11        729.98       1030.01       179.07 o
  -3  10  11        473.20        644.10       135.34 o
  -1  10  11        182.73        340.79        79.82 o
   1  10  11       2095.00       2193.97       145.76 o
   3  10  11        192.74         49.28        91.62 o
   5  10  11       1039.69        942.55       145.06 o
  -4  11  11         14.91        -10.41        41.64 o
  -2  11  11          0.27        101.33        62.47 o
   0  11  11        626.86        677.42       130.49 o
   2  11  11        161.41        231.82        92.31 o
   4  11  11        305.25        158.94       235.99 o
  -1  12  11          0.54        -30.54        49.28 o
   1  12  11        279.78        370.64       108.97 o
  -8   0  12       5460.62       5104.23       425.47 o
  -6   0  12       4094.49       3530.76       379.66 o
  -4   0  12      12660.58      11859.67       401.87 o
  -2   0  12      10551.57       9563.66       322.75 o
   0   0  12      12276.71      11196.13       552.48 o
   2   0  12        362.30        465.72       119.38 o
   4   0  12       7178.00       7245.45       335.24 o
   6   0  12        463.58        520.56       152.00 o
   8   0  12       1210.88        756.54       251.95 o
  -9   1  12        283.37        372.02       120.77 o
  -7   1  12         87.78         90.92        49.28 o
  -5   1  12       1525.57       1300.00        97.86 o
  -3   1  12         32.01         51.36        22.21 o
  -1   1  12       5192.29       5598.41       172.82 o
   1   1  12       2389.81       2448.70       129.10 o
   3   1  12       5634.02       5601.88       248.48 o
   5   1  12         52.74        149.23        53.44 o
   7   1  12        771.97        602.46       150.61 o
   9   1  12          2.75         -9.02        81.21 o
  -8   2  12        321.11        472.67       162.41 o
  -6   2  12        207.97         83.29        47.89 o
  -4   2  12       2767.93       2737.43       133.26 o
  -2   2  12       2341.57       3059.48       130.49 o
   0   2  12       1223.62        918.96        71.49 o
   2   2  12       1437.24       1053.61        86.07 o
   4   2  12         21.88         41.64        45.81 o
   6   2  12       1543.17       1405.50       147.14 o
   8   2  12         68.52        117.99        42.34 o
  -9   3  12         84.94        171.44        73.57 o
  -7   3  12        234.58        206.83        56.91 o
  -5   3  12        852.11        858.57        93.01 o
  -3   3  12          0.18         31.93        27.07 o
  -1   3  12       4118.09       4219.98       165.88 o
   1   3  12       2843.92       2872.08       134.65 o
   3   3  12       4778.69       5041.76       238.76 o
   5   3  12        188.54        180.46        66.63 o
   7   3  12       1120.06        905.07       120.77 o
   9   3  12         57.82         56.22        72.88 o
  -8   4  12       3529.76       3446.78       403.95 o
  -6   4  12       2130.81       2155.80       218.63 o
  -4   4  12       8622.40       8747.43       331.77 o
  -2   4  12       5136.68       4360.18       202.67 o
   0   4  12       8308.01       6860.24       233.21 o
   2   4  12         70.88         74.27        43.73 o
   4   4  12       4254.70       3800.76       240.84 o
   6   4  12        152.45        206.14        59.00 o
   8   4  12        666.33        627.44       394.23 o
  -7   5  12         20.35         16.66        50.67 o
  -5   5  12       1359.87       1263.22       155.47 o
  -3   5  12         74.64        117.99        52.06 o
  -1   5  12       3515.19       3807.70       162.41 o
   1   5  12       1293.39        999.47       171.44 o
   3   5  12       3779.79       3725.10       241.54 o
   5   5  12          0.71         31.93        45.11 o
   7   5  12        340.34        312.33        78.43 o
  -8   6  12        494.34        562.20       126.32 o
  -6   6  12         16.86         58.30       106.19 o
  -4   6  12       3112.89       3498.14       277.63 o
  -2   6  12         81.33        196.42        44.42 o
   0   6  12       2066.58       1878.86       128.40 o
   2   6  12         98.01         76.35        47.89 o
   4   6  12        240.85        206.83        53.44 o
   6   6  12        285.76        288.04        72.88 o
   8   6  12         13.84         40.26        60.38 o
  -7   7  12        257.19        184.62        90.92 o
  -5   7  12        363.42        494.18       110.36 o
  -3   7  12          0.76         51.36        42.34 o
  -1   7  12       2286.93       2582.65       138.82 o
   1   7  12       1920.39       1901.07       188.79 o
   3   7  12       2701.20       2660.39       213.78 o
   5   7  12        148.12        174.91        64.55 o
   7   7  12        834.96        907.85       175.60 o
  -6   8  12        289.36        685.75       251.95 o
  -4   8  12       2671.25       3215.65       287.35 o
  -2   8  12        647.77        645.49       108.28 o
   0   8  12       2605.08       2291.14       128.40 o
   2   8  12         68.14        145.06        73.57 o
   4   8  12       1154.86       1161.88       146.45 o
   6   8  12          7.85         58.30        62.47 o
  -5   9  12        617.41        700.32       205.45 o
  -3   9  12         47.82         55.53       103.42 o
  -1   9  12       1383.82       1587.35       114.52 o
   1   9  12        533.01        387.99        63.16 o
   3   9  12       1587.52       1553.34       242.23 o
   5   9  12          0.17        -13.19        78.43 o
  -4  10  12       2533.35       2934.55       298.45 o
  -2  10  12        328.99        367.17        88.84 o
   0  10  12       2238.63       2110.68       148.53 o
   2  10  12        144.93        157.56        45.11 o
   4  10  12        722.62        664.23       138.82 o
  -3  11  12         10.10         15.27        37.48 o
  -1  11  12        872.97        887.03       140.90 o
   1  11  12        746.15        730.86       134.65 o
   3  11  12       1052.16        865.51       199.20 o
  -9   0  13       1292.99       1800.43       421.30 o
  -7   0  13       6311.96       6563.87       642.71 o
  -5   0  13       3653.96       4308.82       468.50 o
  -3   0  13       7512.14       8126.23       306.09 o
  -1   0  13      16910.09      18318.04       490.02 o
   1   0  13       6792.32       5714.32       288.74 o
   3   0  13      11742.44      11210.70       641.33 o
   5   0  13       2644.50       2021.84       176.99 o
   7   0  13       3351.59       4004.12       555.26 o
  -8   1  13         14.14         55.53        66.63 o
  -6   1  13        126.56         62.47        43.73 o
  -4   1  13          7.53         -7.63        22.90 o
  -2   1  13        367.00        167.97        40.26 o
   0   1  13         96.05        278.32        59.69 o
   2   1  13       4716.50       4882.13       285.96 o
   4   1  13          2.14        235.29        61.08 o
   6   1  13       1227.23       1451.31       190.18 o
   8   1  13         31.26         68.02        65.24 o
  -7   2  13         97.40         84.68        47.20 o
  -5   2  13         48.57        137.43        45.11 o
  -3   2  13        305.89        378.27        42.34 o
  -1   2  13       2797.69       2855.43       138.12 o
   1   2  13        206.69        122.16        40.95 o
   3   2  13       2847.23       2625.69       178.38 o
   5   2  13        313.63        154.78        68.02 o
   7   2  13          4.02         52.75        83.29 o
  -8   3  13         11.17         75.65        43.73 o
  -6   3  13        300.33        368.55        74.27 o
  -4   3  13          1.33         36.79        29.85 o
  -2   3  13        246.73        204.75        38.17 o
   0   3  13         21.95         78.43        21.52 o
   2   3  13       3888.52       4456.66       274.16 o
   4   3  13         36.22        329.69        76.35 o
   6   3  13       1646.35       2109.99       190.87 o
   8   3  13        102.03         79.12        52.75 o
  -7   4  13       3935.98       4155.43      1066.79 o
  -5   4  13       2187.50       2434.12       181.15 o
  -3   4  13       4377.99       4550.36       276.94 o
  -1   4  13      11414.73      11772.21       355.37 o
   1   4  13       3643.16       2936.63       181.15 o
   3   4  13       7853.60       6627.73       462.95 o
   5   4  13       1356.55       1145.92       139.51 o
   7   4  13       2024.86       2222.43       201.28 o
  -8   5  13         87.62        308.86       118.69 o
  -6   5  13         25.06        172.13       140.90 o
  -4   5  13          2.82         71.49        63.16 o
  -2   5  13        292.51        208.22        44.42 o
   0   5  13        116.67        200.59        43.03 o
   2   5  13       3213.07       3556.44       236.68 o
   4   5  13          2.85        197.12        69.41 o
   6   5  13        580.39        730.17       116.60 o
  -7   6  13        426.21        651.74       262.36 o
  -5   6  13        345.63        337.32       254.03 o
  -3   6  13        991.69        935.61       270.00 o
  -1   6  13       3055.11       3133.06       175.60 o
   1   6  13        807.09        383.13        74.27 o
   3   6  13       2900.55       2679.82       213.78 o
   5   6  13          0.39         79.82        59.00 o
   7   6  13        165.37        193.65        97.86 o
  -6   7  13        231.06        396.32       225.57 o
  -4   7  13          1.19        101.33        63.16 o
  -2   7  13        163.03         86.76        40.95 o
   0   7  13          1.71         47.20        34.01 o
   2   7  13       2302.22       2447.31       245.70 o
   4   7  13         29.41        299.15        81.21 o
   6   7  13       1150.94       1479.07       177.68 o
  -5   8  13        449.43        295.68       167.97 o
  -3   8  13        860.65       1368.02       188.09 o
  -1   8  13       3438.53       3387.09       166.58 o
   1   8  13        547.20        363.00        56.91 o
   3   8  13       2428.80       2169.68       202.67 o
   5   8  13        137.62         74.96        57.61 o
  -4   9  13          0.19        106.89        72.88 o
  -2   9  13        134.68        131.18        44.42 o
   0   9  13         36.88        120.77        42.34 o
   2   9  13       1403.40       1819.17       208.92 o
   4   9  13          0.25          7.63        28.46 o
  -3  10  13       1320.74       1270.85       197.81 o
  -1  10  13       2429.61       2818.64       254.73 o
   1  10  13       1049.43        775.28       108.28 o
   3  10  13       2089.31       1888.58       292.21 o
  -2  11  13         78.72         79.12        38.87 o
   0  11  13          1.51         36.79        40.95 o
  -8   0  14       1032.11       1526.97       355.37 o
  -6   0  14       6156.17       5880.21       737.80 o
  -4   0  14        366.23       1680.36       288.04 o
  -2   0  14       3727.97       3405.83       207.53 o
   0   0  14       1022.77       1337.48       190.87 o
   2   0  14       5750.51       5653.94       450.45 o
   4   0  14        854.25       1216.71       223.49 o
   6   0  14       3577.70       3115.01       361.61 o
   8   0  14        135.84        165.19       103.42 o
  -7   1  14         84.95        187.40        95.09 o
  -5   1  14        329.21        322.05        53.44 o
  -3   1  14        117.51        165.19        31.23 o
  -1   1  14        753.81        584.41        65.94 o
   1   1  14        418.93        358.84        62.47 o
   3   1  14        593.75        772.51       119.38 o
   5   1  14        275.35        185.32        52.06 o
   7   1  14         57.20         -9.72        59.69 o
  -8   2  14        259.23        415.75       193.65 o
  -6   2  14          5.01         -7.63        33.32 o
  -4   2  14         63.60         44.42        49.28 o
  -2   2  14        447.54        369.25        54.14 o
   0   2  14        853.26        555.95        67.33 o
   2   2  14        754.86        875.92       122.16 o
   4   2  14        444.38        253.34        60.38 o
   6   2  14         23.74         44.42        70.80 o
   8   2  14         27.41          0.69       103.42 o
  -7   3  14         36.05          9.72        36.09 o
  -5   3  14        363.29        223.49        70.10 o
  -3   3  14        144.28        206.83        40.26 o
  -1   3  14        583.48        383.82        52.75 o
   1   3  14        454.44        263.75        59.69 o
   3   3  14        843.93       1093.17       117.99 o
   5   3  14        670.34        548.32       136.73 o
   7   3  14          3.50         32.62        65.94 o
  -6   4  14       3712.35       3784.10       268.61 o
  -4   4  14        149.04        339.40       156.86 o
  -2   4  14       2421.36       2462.58       179.07 o
   0   4  14        416.94        662.84        79.12 o
   2   4  14       3575.65       3453.72       237.37 o
   4   4  14        405.51        358.84        83.29 o
   6   4  14       2168.76       1724.78       180.46 o
  -7   5  14        108.34        347.04       130.49 o
  -5   5  14        180.26         95.09       273.47 o
  -3   5  14         92.39        139.51        51.36 o
  -1   5  14        545.47        401.18        77.74 o
   1   5  14        343.50        257.50        67.33 o
   3   5  14        292.01        308.17        97.86 o
   5   5  14         74.84         52.06        45.81 o
   7   5  14        102.51        152.70        57.61 o
  -6   6  14        256.69        283.88       140.90 o
  -4   6  14         37.14         73.57        42.34 o
  -2   6  14        976.82        857.18       107.58 o
   0   6  14         38.19         13.19        32.62 o
   2   6  14       1373.12       1489.49       160.33 o
   4   6  14         31.73          2.08        46.50 o
   6   6  14        248.44         97.17        74.27 o
  -5   7  14        217.89        203.36       131.87 o
  -3   7  14        117.65        155.47        52.75 o
  -1   7  14        229.15        138.82        43.73 o
   1   7  14        334.04        229.74        66.63 o
   3   7  14        585.45        542.77        99.95 o
   5   7  14        610.05        606.62       113.83 o
  -4   8  14          0.60         91.62        77.04 o
  -2   8  14        622.72        518.47        97.17 o
   0   8  14          3.03        -19.43        38.17 o
   2   8  14        907.33        925.90       158.25 o
   4   8  14         12.10         65.94        52.75 o
  -3   9  14         67.62         55.53        46.50 o
  -1   9  14        194.89        215.16        56.22 o
   1   9  14        245.62        126.32        38.87 o
   3   9  14         71.44         61.08        82.59 o
  -2  10  14       1241.40       1229.21       173.52 o
   0  10  14        131.47        197.12        61.08 o
   2  10  14       1466.46       1456.17       230.43 o
  -7   0  15       2195.33       1735.88       423.39 o
  -5   0  15       5522.18       5738.61       444.90 o
  -3   0  15       2297.10       2515.33       180.46 o
  -1   0  15        702.08        638.55       122.16 o
   1   0  15       5090.07       4054.79       378.97 o
   3   0  15         59.61         81.21        65.94 o
   5   0  15       1996.67       2295.31       315.11 o
   7   0  15         17.57        -15.27        93.70 o
  -6   1  15         90.61         63.85        36.79 o
  -4   1  15        295.52        301.23        47.89 o
  -2   1  15        106.41         11.80        19.43 o
   0   1  15       1530.80       1856.65       136.04 o
   2   1  15          5.83         74.96        83.98 o
   4   1  15       1044.55       1202.83       158.25 o
   6   1  15          8.79         79.12        56.22 o
  -7   2  15        118.26        105.50        61.77 o
  -5   2  15          5.99         50.67        42.34 o
  -3   2  15        470.19        583.72        57.61 o
  -1   2  15         59.09        195.73        38.87 o
   1   2  15          2.48        -27.76        27.76 o
   3   2  15        873.60        902.99       129.10 o
   5   2  15          9.18         54.14        45.11 o
   7   2  15        276.68        326.22        99.95 o
  -6   3  15        131.66        145.76        99.25 o
  -4   3  15        290.00        334.54        65.24 o
  -2   3  15         79.11         70.10        42.34 o
   0   3  15       2001.65       2309.19       129.10 o
   2   3  15          0.72         18.05        49.28 o
   4   3  15       1800.72       1982.97       189.48 o
   6   3  15          4.70         18.74        43.73 o
  -7   4  15       1248.47        685.05       272.08 o
  -5   4  15       3288.03       3983.99       603.85 o
  -3   4  15       1392.83       1573.47       166.58 o
  -1   4  15        372.82        465.03       106.89 o
   1   4  15       2879.42       2665.94       351.20 o
   3   4  15         11.78         40.26        56.22 o
   5   4  15       1124.42       1334.01       158.94 o
  -6   5  15         35.64         36.09        72.18 o
  -4   5  15        174.99         88.15        66.63 o
  -2   5  15         66.37         55.53        29.85 o
   0   5  15        765.93       1032.09        97.86 o
   2   5  15          6.05         95.09        59.69 o
   4   5  15        402.66        666.31       115.22 o
   6   5  15         42.25         27.07        53.44 o
  -5   6  15        238.38        369.25       140.20 o
  -3   6  15        806.86        934.23       140.20 o
  -1   6  15         28.64         36.09        38.17 o
   1   6  15        386.66        340.79        56.22 o
   3   6  15        181.63        266.52        61.77 o
   5   6  15        113.08        147.84        59.00 o
  -4   7  15        162.04        170.05        62.47 o
  -2   7  15         38.36         48.59        29.85 o
   0   7  15       1276.62       1427.02       123.55 o
   2   7  15          0.66          9.02        31.23 o
   4   7  15       1340.59       1525.58       181.85 o
  -3   8  15        300.51        348.43        81.21 o
  -1   8  15         24.00         43.73        50.67 o
   1   8  15        610.01        530.97        74.96 o
   3   8  15         27.92        -18.74        51.36 o
  -2   9  15         26.66          5.55        36.79 o
   0   9  15        317.67        398.40        72.18 o
   2   9  15          1.56         25.68        29.85 o
  -6   0  16       2429.87       1946.88       323.44 o
  -4   0  16       6296.02       5667.82       452.54 o
  -2   0  16       1650.02       2107.21       171.44 o
   0   0  16       7993.35       7710.48       443.51 o
   2   0  16       1679.86       1315.27       233.21 o
   4   0  16       3794.00       2980.36       364.39 o
   6   0  16        193.58        270.00       165.19 o
  -7   1  16         80.63         53.44        38.17 o
  -5   1  16         46.69         55.53        49.97 o
  -3   1  16         23.15         -6.25        17.35 o
  -1   1  16        726.10        590.66        68.71 o
   1   1  16          0.75        -22.90        59.69 o
   3   1  16       1229.12       1383.99       175.60 o
   5   1  16        257.45        407.42       155.47 o
  -6   2  16        224.35        240.15        71.49 o
  -4   2  16        159.91        174.21        40.95 o
  -2   2  16         35.63        305.39        56.91 o
   0   2  16        388.73        498.35        65.24 o
   2   2  16        180.07        270.00        70.10 o
   4   2  16        185.29         63.16        56.22 o
   6   2  16        158.95        123.55        99.25 o
  -5   3  16         87.79        203.36        63.85 o
  -3   3  16         21.60          2.08        29.85 o
  -1   3  16        783.88        614.26        68.71 o
   1   3  16         25.00         49.97        48.59 o
   3   3  16       1801.27       1462.42       201.28 o
   5   3  16        385.48        249.87        74.96 o
  -6   4  16       1335.54       1014.74       319.97 o
  -4   4  16       3924.85       3845.87       279.71 o
  -2   4  16        933.64       1217.41       122.16 o
   0   4  16       5002.77       4886.98       227.66 o
   2   4  16        901.52        787.08       127.02 o
   4   4  16       2348.63       1908.01       196.42 o
   6   4  16         80.55        101.33       128.40 o
  -5   5  16         14.22        -62.47        62.47 o
  -3   5  16         14.81        -12.49        43.03 o
  -1   5  16        440.13        334.54        65.24 o
   1   5  16         25.20         39.56        41.64 o
   3   5  16        520.02        426.86        95.78 o
   5   5  16        128.48        109.66        59.69 o
  -4   6  16        555.23        568.45       110.36 o
  -2   6  16        203.61        298.45        61.08 o
   0   6  16        886.77        753.77        90.23 o
   2   6  16          0.10        140.90        72.88 o
   4   6  16        486.48        410.20       100.64 o
  -3   7  16         12.03        115.91        56.91 o
  -1   7  16        498.99        463.64        80.51 o
   1   7  16         40.69         87.45        32.62 o
   3   7  16       1296.34        996.69       148.53 o
  -2   8  16        139.74         53.44        68.02 o
   0   8  16       1360.63       1337.48       127.71 o
   2   8  16         98.76         78.43        34.70 o
  -5   0  17       2479.85       2457.72       304.00 o
  -3   0  17       4235.98       3920.83       268.61 o
  -1   0  17       3774.79       4541.33       425.47 o
   1   0  17       1391.18       1746.99       274.16 o
   3   0  17       3543.15       3794.51       413.67 o
   5   0  17        362.01        333.16       129.10 o
  -6   1  17          2.84         -4.86        32.62 o
  -4   1  17         18.82          4.16        34.01 o
  -2   1  17         52.13        184.62        45.11 o
   0   1  17        194.86        140.90        40.95 o
   2   1  17        205.43        150.61        79.82 o
   4   1  17        146.72        295.68        87.45 o
  -5   2  17        132.91        138.82        84.68 o
  -3   2  17        306.28        405.34        61.08 o
  -1   2  17          0.39         53.44        31.23 o
   1   2  17        620.76        577.47       111.75 o
   3   2  17         51.76        186.01        66.63 o
   5   2  17        225.26        236.68        76.35 o
  -4   3  17         14.01         23.60        52.06 o
  -2   3  17         37.87        101.33        43.73 o
   0   3  17        113.99        146.45        45.11 o
   2   3  17        526.06        751.68       120.08 o
   4   3  17         17.33        129.10        60.38 o
  -5   4  17       1413.06       1248.64       226.96 o
  -3   4  17       2640.28       2763.11       192.26 o
  -1   4  17       2288.36       2709.67       174.21 o
   1   4  17        713.26        766.95       112.44 o
   3   4  17       2230.27       2396.64       223.49 o
  -4   5  17         14.28        -70.80        70.80 o
  -2   5  17         62.14         41.64        48.59 o
   0   5  17        159.32        157.56        47.20 o
   2   5  17         38.93         88.84        59.00 o
   4   5  17        232.69        209.61        95.09 o
  -3   6  17        298.56        492.79       111.75 o
  -1   6  17        183.06        336.63        71.49 o
   1   6  17         69.90        113.13        54.14 o
   3   6  17        274.63        149.92        94.39 o
  -2   7  17         21.20         78.43        38.17 o
   0   7  17         33.11         39.56        35.40 o
   2   7  17        531.35        684.36        95.78 o
  -4   0  18       1216.71       1524.88       309.56 o
  -2   0  18       4371.85       4405.99       322.75 o
   0   0  18        720.24        698.24       141.59 o
   2   0  18       1823.85       1436.74       255.42 o
   4   0  18        123.18        282.49       125.63 o
  -3   1  18        219.88        137.43        53.44 o
  -1   1  18          3.29         39.56        34.70 o
   1   1  18        477.99        410.20        71.49 o
   3   1  18         41.30         75.65        57.61 o
  -4   2  18        276.53        120.08        62.47 o
  -2   2  18         81.20        168.66        48.59 o
   0   2  18        785.33        878.01        97.17 o
   2   2  18          4.27         68.02        38.17 o
   4   2  18        627.58        662.84       126.32 o
  -3   3  18        222.40        156.86        36.09 o
  -1   3  18          2.05         15.27        28.46 o
   1   3  18        633.70        557.34        93.70 o
   3   3  18          2.21        -66.63        76.35 o
  -2   4  18       2612.12       3046.99       187.40 o
   0   4  18        344.05        417.83        83.98 o
   2   4  18       1118.05       1014.74       180.46 o
  -1   5  18         14.38         49.28        34.70 o
   1   5  18        238.26        214.47        55.53 o
   0   6  18        133.52        124.24        43.73 o
  -3   0  19       1774.51       1979.50       306.09 o
  -1   0  19       2165.80       2347.36       315.80 o
   1   0  19       1710.11       2044.75       235.29 o
  -2   1  19          1.79         74.96        63.16 o
   0   1  19        410.57        255.42        59.00 o
   2   1  19          0.05        154.78        71.49 o
  -1   2  19        163.31        101.33        33.32 o
   1   2  19        103.27        184.62        56.22 o
  -2   3  19          3.83         11.11        31.23 o
   0   3  19        334.85        221.41        56.22 o
                                                
